# Supplementary material for: Variational-LSTM autoencoder to forecast the spread of coronavirus across the globe
Source: PLoS One. 2021 Jan 28;16(1):e0246120. doi: 10.1371/journal.pone.0246120 (PMC7842932; doi:10.1371/journal.pone.0246120)
Supplement: S1 Data — (ZIP) [file pone.0246120.s001.zip]

Archive with 3 entries (3 files):
- datasets_raw_files/OxCGRT_latest.csv
- datasets_raw_files/population.csv
- datasets_raw_files/time_series_19-covid-Confirmed.csv
