# Supplementary material for: Variational-LSTM autoencoder to forecast the spread of coronavirus across the globe
Source: PLoS One. 2021 Jan 28;16(1):e0246120. doi: 10.1371/journal.pone.0246120 (PMC7842932; doi:10.1371/journal.pone.0246120)
Supplement: S1 Data — (ZIP) [file pone.0246120.s001.zip › datasets_raw_files/OxCGRT_latest.csv]

CountryName	CountryCode	Date	C1_School closing	C1_Flag	C2_Workplace closing	C2_Flag	C3_Cancel public events	C3_Flag	C4_Restrictions on gatherings	C4_Flag	C5_Close public transport	C5_Flag	C6_Stay at home requirements	C6_Flag	C7_Restrictions on internal movement	C7_Flag	C8_International travel controls	E1_Income support	E1_Flag	E2_Debt/contract relief	E3_Fiscal measures	E4_International support	H1_Public information campaigns	H1_Flag	H2_Testing policy	H3_Contact tracing	H4_Emergency investment in healthcare	H5_Investment in vaccines	M1_Wildcard	ConfirmedCases	ConfirmedDeaths	StringencyIndex	StringencyIndexForDisplay	StringencyLegacyIndex	StringencyLegacyIndexForDisplay	GovernmentResponseIndex	GovernmentResponseIndexForDisplay	ContainmentHealthIndex	ContainmentHealthIndexForDisplay	EconomicSupportIndex	EconomicSupportIndexForDisplay
Aruba	ABW	20200101	0.00		0.00		0.00		0.00		0.00		0.00		0.00		0.00	0.00		0.00	0.00	0.00	0.00		0.00	0.00	0.00	0.00				0.00	0.00	0.00	0.00	0.00	0.00	0.00	0.00	0.00	0.00
Aruba	ABW	20200102	0.00		0.00		0.00		0.00		0.00		0.00		0.00		0.00	0.00		0.00	0.00	0.00	0.00		0.00	0.00	0.00	0.00				0.00	0.00	0.00	0.00	0.00	0.00	0.00	0.00	0.00	0.00
Aruba	ABW	20200103	0.00		0.00		0.00		0.00		0.00		0.00		0.00		0.00	0.00		0.00	0.00	0.00	0.00		0.00	0.00	0.00	0.00				0.00	0.00	0.00	0.00	0.00	0.00	0.00	0.00	0.00	0.00
Aruba	ABW	20200104	0.00		0.00		0.00		0.00		0.00		0.00		0.00		0.00	0.00		0.00	0.00	0.00	0.00		0.00	0.00	0.00	0.00				0.00	0.00	0.00	0.00	0.00	0.00	0.00	0.00	0.00	0.00
Aruba	ABW	20200105	0.00		0.00		0.00		0.00		0.00		0.00		0.00		0.00	0.00		0.00	0.00	0.00	0.00		0.00	0.00	0.00	0.00				0.00	0.00	0.00	0.00	0.00	0.00	0.00	0.00	0.00	0.00
Aruba	ABW	20200106	0.00		0.00		0.00		0.00		0.00		0.00		0.00		0.00	0.00		0.00	0.00	0.00	0.00		0.00	0.00	0.00	0.00				0.00	0.00	0.00	0.00	0.00	0.00	0.00	0.00	0.00	0.00
Aruba	ABW	20200107	0.00		0.00		0.00		0.00		0.00		0.00		0.00		0.00	0.00		0.00	0.00	0.00	0.00		0.00	0.00	0.00	0.00				0.00	0.00	0.00	0.00	0.00	0.00	0.00	0.00	0.00	0.00
Aruba	ABW	20200108	0.00		0.00		0.00		0.00		0.00		0.00		0.00		0.00	0.00		0.00	0.00	0.00	0.00		0.00	0.00	0.00	0.00				0.00	0.00	0.00	0.00	0.00	0.00	0.00	0.00	0.00	0.00
Aruba	ABW	20200109	0.00		0.00		0.00		0.00		0.00		0.00		0.00		0.00	0.00		0.00	0.00	0.00	0.00		0.00	0.00	0.00	0.00				0.00	0.00	0.00	0.00	0.00	0.00	0.00	0.00	0.00	0.00
Aruba	ABW	20200110	0.00		0.00		0.00		0.00		0.00		0.00		0.00		0.00	0.00		0.00	0.00	0.00	0.00		0.00	0.00	0.00	0.00				0.00	0.00	0.00	0.00	0.00	0.00	0.00	0.00	0.00	0.00
Aruba	ABW	20200111	0.00		0.00		0.00		0.00		0.00		0.00		0.00		0.00	0.00		0.00	0.00	0.00	0.00		0.00	0.00	0.00	0.00				0.00	0.00	0.00	0.00	0.00	0.00	0.00	0.00	0.00	0.00
Aruba	ABW	20200112	0.00		0.00		0.00		0.00		0.00		0.00		0.00		0.00	0.00		0.00	0.00	0.00	0.00		0.00	0.00	0.00	0.00				0.00	0.00	0.00	0.00	0.00	0.00	0.00	0.00	0.00	0.00
Aruba	ABW	20200113	0.00		0.00		0.00		0.00		0.00		0.00		0.00		0.00	0.00		0.00	0.00	0.00	0.00		0.00	0.00	0.00	0.00				0.00	0.00	0.00	0.00	0.00	0.00	0.00	0.00	0.00	0.00
Aruba	ABW	20200114	0.00		0.00		0.00		0.00		0.00		0.00		0.00		0.00	0.00		0.00	0.00	0.00	0.00		0.00	0.00	0.00	0.00				0.00	0.00	0.00	0.00	0.00	0.00	0.00	0.00	0.00	0.00
Aruba	ABW	20200115	0.00		0.00		0.00		0.00		0.00		0.00		0.00		0.00	0.00		0.00	0.00	0.00	0.00		0.00	0.00	0.00	0.00				0.00	0.00	0.00	0.00	0.00	0.00	0.00	0.00	0.00	0.00
Aruba	ABW	20200116	0.00		0.00		0.00		0.00		0.00		0.00		0.00		0.00	0.00		0.00	0.00	0.00	0.00		0.00	0.00	0.00	0.00				0.00	0.00	0.00	0.00	0.00	0.00	0.00	0.00	0.00	0.00
Aruba	ABW	20200117	0.00		0.00		0.00		0.00		0.00		0.00		0.00		0.00	0.00		0.00	0.00	0.00	0.00		0.00	0.00	0.00	0.00				0.00	0.00	0.00	0.00	0.00	0.00	0.00	0.00	0.00	0.00
Aruba	ABW	20200118	0.00		0.00		0.00		0.00		0.00		0.00		0.00		0.00	0.00		0.00	0.00	0.00	0.00		0.00	0.00	0.00	0.00				0.00	0.00	0.00	0.00	0.00	0.00	0.00	0.00	0.00	0.00
Aruba	ABW	20200119	0.00		0.00		0.00		0.00		0.00		0.00		0.00		0.00	0.00		0.00	0.00	0.00	0.00		0.00	0.00	0.00	0.00				0.00	0.00	0.00	0.00	0.00	0.00	0.00	0.00	0.00	0.00
Aruba	ABW	20200120	0.00		0.00		0.00		0.00		0.00		0.00		0.00		0.00	0.00		0.00	0.00	0.00	0.00		0.00	0.00	0.00	0.00				0.00	0.00	0.00	0.00	0.00	0.00	0.00	0.00	0.00	0.00
Aruba	ABW	20200121	0.00		0.00		0.00		0.00		0.00		0.00		0.00		0.00	0.00		0.00	0.00	0.00	0.00		0.00	0.00	0.00	0.00				0.00	0.00	0.00	0.00	0.00	0.00	0.00	0.00	0.00	0.00
Aruba	ABW	20200122	0.00		0.00		0.00		0.00		0.00		0.00		0.00		0.00	0.00		0.00	0.00	0.00	0.00		0.00	0.00	0.00	0.00				0.00	0.00	0.00	0.00	0.00	0.00	0.00	0.00	0.00	0.00
Aruba	ABW	20200123	0.00		0.00		0.00		0.00		0.00		0.00		0.00		0.00	0.00		0.00	0.00	0.00	0.00		0.00	0.00	0.00	0.00				0.00	0.00	0.00	0.00	0.00	0.00	0.00	0.00	0.00	0.00
Aruba	ABW	20200124	0.00		0.00		0.00		0.00		0.00		0.00		0.00		0.00	0.00		0.00	0.00	0.00	0.00		0.00	0.00	0.00	0.00				0.00	0.00	0.00	0.00	0.00	0.00	0.00	0.00	0.00	0.00
Aruba	ABW	20200125	0.00		0.00		0.00		0.00		0.00		0.00		0.00		0.00	0.00		0.00	0.00	0.00	0.00		0.00	0.00	0.00	0.00				0.00	0.00	0.00	0.00	0.00	0.00	0.00	0.00	0.00	0.00
Aruba	ABW	20200126	0.00		0.00		0.00		0.00		0.00		0.00		0.00		0.00	0.00		0.00	0.00	0.00	0.00		0.00	0.00	0.00	0.00				0.00	0.00	0.00	0.00	0.00	0.00	0.00	0.00	0.00	0.00
Aruba	ABW	20200127	0.00		0.00		0.00		0.00		0.00		0.00		0.00		0.00	0.00		0.00	0.00	0.00	0.00		0.00	0.00	0.00	0.00				0.00	0.00	0.00	0.00	0.00	0.00	0.00	0.00	0.00	0.00
Aruba	ABW	20200128	0.00		0.00		0.00		0.00		0.00		0.00		0.00		0.00	0.00		0.00	0.00	0.00	0.00		0.00	0.00	0.00	0.00				0.00	0.00	0.00	0.00	0.00	0.00	0.00	0.00	0.00	0.00
Aruba	ABW	20200129	0.00		0.00		0.00		0.00		0.00		0.00		0.00		0.00	0.00		0.00	0.00	0.00	0.00		0.00	0.00	0.00	0.00				0.00	0.00	0.00	0.00	0.00	0.00	0.00	0.00	0.00	0.00
Aruba	ABW	20200130	0.00		0.00		0.00		0.00		0.00		0.00		0.00		0.00	0.00		0.00	0.00	0.00	0.00		0.00	0.00	0.00	0.00				0.00	0.00	0.00	0.00	0.00	0.00	0.00	0.00	0.00	0.00
Aruba	ABW	20200131	0.00		0.00		0.00		0.00		0.00		0.00		0.00		0.00	0.00		0.00	0.00	0.00	0.00		0.00	0.00	0.00	0.00				0.00	0.00	0.00	0.00	0.00	0.00	0.00	0.00	0.00	0.00
Aruba	ABW	20200201	0.00		0.00		0.00		0.00		0.00		0.00		0.00		0.00	0.00		0.00	0.00	0.00	0.00		0.00	0.00	0.00	0.00				0.00	0.00	0.00	0.00	0.00	0.00	0.00	0.00	0.00	0.00
Aruba	ABW	20200202	0.00		0.00		0.00		0.00		0.00		0.00		0.00		0.00	0.00		0.00	0.00	0.00	0.00		0.00	0.00	0.00	0.00				0.00	0.00	0.00	0.00	0.00	0.00	0.00	0.00	0.00	0.00
Aruba	ABW	20200203	0.00		0.00		0.00		0.00		0.00		0.00		0.00		0.00	0.00		0.00	0.00	0.00	0.00		0.00	0.00	0.00	0.00				0.00	0.00	0.00	0.00	0.00	0.00	0.00	0.00	0.00	0.00
Aruba	ABW	20200204	0.00		0.00		0.00		0.00		0.00		0.00		0.00		0.00	0.00		0.00	0.00	0.00	0.00		0.00	0.00	0.00	0.00				0.00	0.00	0.00	0.00	0.00	0.00	0.00	0.00	0.00	0.00
Aruba	ABW	20200205	0.00		0.00		0.00		0.00		0.00		0.00		0.00		0.00	0.00		0.00	0.00	0.00	0.00		0.00	0.00	0.00	0.00				0.00	0.00	0.00	0.00	0.00	0.00	0.00	0.00	0.00	0.00
Aruba	ABW	20200206	0.00		0.00		0.00		0.00		0.00		0.00		0.00		0.00	0.00		0.00	0.00	0.00	0.00		0.00	0.00	0.00	0.00				0.00	0.00	0.00	0.00	0.00	0.00	0.00	0.00	0.00	0.00
Aruba	ABW	20200207	0.00		0.00		0.00		0.00		0.00		0.00		0.00		0.00	0.00		0.00	0.00	0.00	0.00		0.00	0.00	0.00	0.00				0.00	0.00	0.00	0.00	0.00	0.00	0.00	0.00	0.00	0.00
Aruba	ABW	20200208	0.00		0.00		0.00		0.00		0.00		0.00		0.00		0.00	0.00		0.00	0.00	0.00	0.00		0.00	0.00	0.00	0.00				0.00	0.00	0.00	0.00	0.00	0.00	0.00	0.00	0.00	0.00
Aruba	ABW	20200209	0.00		0.00		0.00		0.00		0.00		0.00		0.00		0.00	0.00		0.00	0.00	0.00	0.00		0.00	0.00	0.00	0.00				0.00	0.00	0.00	0.00	0.00	0.00	0.00	0.00	0.00	0.00
Aruba	ABW	20200210	0.00		0.00		0.00		0.00		0.00		0.00		0.00		0.00	0.00		0.00	0.00	0.00	0.00		0.00	0.00	0.00	0.00				0.00	0.00	0.00	0.00	0.00	0.00	0.00	0.00	0.00	0.00
Aruba	ABW	20200211	0.00		0.00		0.00		0.00		0.00		0.00		0.00		0.00	0.00		0.00	0.00	0.00	0.00		0.00	0.00	0.00	0.00				0.00	0.00	0.00	0.00	0.00	0.00	0.00	0.00	0.00	0.00
Aruba	ABW	20200212	0.00		0.00		0.00		0.00		0.00		0.00		0.00		0.00	0.00		0.00	0.00	0.00	0.00		0.00	0.00	0.00	0.00				0.00	0.00	0.00	0.00	0.00	0.00	0.00	0.00	0.00	0.00
Aruba	ABW	20200213	0.00		0.00		0.00		0.00		0.00		0.00		0.00		0.00	0.00		0.00	0.00	0.00	0.00		0.00	0.00	0.00	0.00				0.00	0.00	0.00	0.00	0.00	0.00	0.00	0.00	0.00	0.00
Aruba	ABW	20200214	0.00		0.00		0.00		0.00		0.00		0.00		0.00		0.00	0.00		0.00	0.00	0.00	0.00		0.00	0.00	0.00	0.00				0.00	0.00	0.00	0.00	0.00	0.00	0.00	0.00	0.00	0.00
Aruba	ABW	20200215	0.00		0.00		0.00		0.00		0.00		0.00		0.00		0.00	0.00		0.00	0.00	0.00	0.00		0.00	0.00	0.00	0.00				0.00	0.00	0.00	0.00	0.00	0.00	0.00	0.00	0.00	0.00
Aruba	ABW	20200216	0.00		0.00		0.00		0.00		0.00		0.00		0.00		0.00	0.00		0.00	0.00	0.00	0.00		0.00	0.00	0.00	0.00				0.00	0.00	0.00	0.00	0.00	0.00	0.00	0.00	0.00	0.00
Aruba	ABW	20200217	0.00		0.00		0.00		0.00		0.00		0.00		0.00		0.00	0.00		0.00	0.00	0.00	0.00		0.00	0.00	0.00	0.00				0.00	0.00	0.00	0.00	0.00	0.00	0.00	0.00	0.00	0.00
Aruba	ABW	20200218	0.00		0.00		0.00		0.00		0.00		0.00		0.00		0.00	0.00		0.00	0.00	0.00	0.00		0.00	0.00	0.00	0.00				0.00	0.00	0.00	0.00	0.00	0.00	0.00	0.00	0.00	0.00
Aruba	ABW	20200219	0.00		0.00		0.00		0.00		0.00		0.00		0.00		0.00	0.00		0.00	0.00	0.00	0.00		0.00	0.00	0.00	0.00				0.00	0.00	0.00	0.00	0.00	0.00	0.00	0.00	0.00	0.00
Aruba	ABW	20200220	0.00		0.00		0.00		0.00		0.00		0.00		0.00		0.00	0.00		0.00	0.00	0.00	0.00		0.00	0.00	0.00	0.00				0.00	0.00	0.00	0.00	0.00	0.00	0.00	0.00	0.00	0.00
Aruba	ABW	20200221	0.00		0.00		0.00		0.00		0.00		0.00		0.00		0.00	0.00		0.00	0.00	0.00	0.00		0.00	0.00	0.00	0.00				0.00	0.00	0.00	0.00	0.00	0.00	0.00	0.00	0.00	0.00
Aruba	ABW	20200222	0.00		0.00		0.00		0.00		0.00		0.00		0.00		0.00	0.00		0.00	0.00	0.00	0.00		0.00	0.00	0.00	0.00				0.00	0.00	0.00	0.00	0.00	0.00	0.00	0.00	0.00	0.00
Aruba	ABW	20200223	0.00		0.00		0.00		0.00		0.00		0.00		0.00		0.00	0.00		0.00	0.00	0.00	0.00		0.00	0.00	0.00	0.00				0.00	0.00	0.00	0.00	0.00	0.00	0.00	0.00	0.00	0.00
Aruba	ABW	20200224	0.00		0.00		0.00		0.00		0.00		0.00		0.00		0.00	0.00		0.00	0.00	0.00	0.00		0.00	0.00	0.00	0.00				0.00	0.00	0.00	0.00	0.00	0.00	0.00	0.00	0.00	0.00
Aruba	ABW	20200225	0.00		0.00		0.00		0.00		0.00		0.00		0.00		0.00	0.00		0.00	0.00	0.00	0.00		0.00	0.00	0.00	0.00				0.00	0.00	0.00	0.00	0.00	0.00	0.00	0.00	0.00	0.00
Aruba	ABW	20200226	0.00		0.00		0.00		0.00		0.00		0.00		0.00		0.00	0.00		0.00	0.00	0.00	0.00		0.00	0.00	0.00	0.00				0.00	0.00	0.00	0.00	0.00	0.00	0.00	0.00	0.00	0.00
Aruba	ABW	20200227	0.00		0.00		0.00		0.00		0.00		0.00		0.00		0.00	0.00		0.00	0.00	0.00	0.00		0.00	0.00	0.00	0.00				0.00	0.00	0.00	0.00	0.00	0.00	0.00	0.00	0.00	0.00
Aruba	ABW	20200228	0.00		0.00		0.00		0.00		0.00		0.00		0.00		0.00	0.00		0.00	0.00	0.00	0.00		0.00	0.00	0.00	0.00				0.00	0.00	0.00	0.00	0.00	0.00	0.00	0.00	0.00	0.00
Aruba	ABW	20200229	0.00		0.00		0.00		0.00		0.00		0.00		0.00		0.00	0.00		0.00	0.00	0.00	0.00		0.00	0.00	0.00	0.00				0.00	0.00	0.00	0.00	0.00	0.00	0.00	0.00	0.00	0.00
Aruba	ABW	20200301	0.00		0.00		0.00		0.00		0.00		0.00		0.00		0.00	0.00		0.00	0.00	0.00	0.00		0.00	0.00	0.00	0.00				0.00	0.00	0.00	0.00	0.00	0.00	0.00	0.00	0.00	0.00
Aruba	ABW	20200302	0.00		0.00		0.00		0.00		0.00		0.00		0.00		0.00	0.00		0.00	0.00	0.00	0.00		0.00	0.00	0.00	0.00				0.00	0.00	0.00	0.00	0.00	0.00	0.00	0.00	0.00	0.00
Aruba	ABW	20200303	0.00		0.00		0.00		0.00		0.00		0.00		0.00		0.00	0.00		0.00	0.00	0.00	0.00		0.00	0.00	0.00	0.00				0.00	0.00	0.00	0.00	0.00	0.00	0.00	0.00	0.00	0.00
Aruba	ABW	20200304	0.00		0.00		0.00		0.00		0.00		0.00		0.00		0.00	0.00		0.00	0.00	0.00	0.00		0.00	0.00	0.00	0.00				0.00	0.00	0.00	0.00	0.00	0.00	0.00	0.00	0.00	0.00
Aruba	ABW	20200305	0.00		0.00		0.00		0.00		0.00		0.00		0.00		0.00	0.00		0.00	0.00	0.00	0.00		0.00	0.00	0.00	0.00				0.00	0.00	0.00	0.00	0.00	0.00	0.00	0.00	0.00	0.00
Aruba	ABW	20200306	0.00		0.00		0.00		0.00		0.00		0.00		0.00		0.00	0.00		0.00	0.00	0.00	0.00		0.00	0.00	0.00	0.00				0.00	0.00	0.00	0.00	0.00	0.00	0.00	0.00	0.00	0.00
Aruba	ABW	20200307	0.00		0.00		0.00		0.00		0.00		0.00		0.00		0.00	0.00		0.00	0.00	0.00	0.00		0.00	0.00	0.00	0.00				0.00	0.00	0.00	0.00	0.00	0.00	0.00	0.00	0.00	0.00
Aruba	ABW	20200308	0.00		0.00		0.00		0.00		0.00		0.00		0.00		0.00	0.00		0.00	0.00	0.00	0.00		0.00	0.00	0.00	0.00				0.00	0.00	0.00	0.00	0.00	0.00	0.00	0.00	0.00	0.00
Aruba	ABW	20200309	0.00		0.00		0.00		0.00		0.00		0.00		0.00		0.00	0.00		0.00	0.00	0.00	0.00		0.00	0.00	0.00	0.00				0.00	0.00	0.00	0.00	0.00	0.00	0.00	0.00	0.00	0.00
Aruba	ABW	20200310	0.00		0.00		0.00		0.00		0.00		0.00		0.00		0.00	0.00		0.00	0.00	0.00	0.00		1.00	0.00	0.00	0.00				0.00	0.00	0.00	0.00	2.56	2.56	3.03	3.03	0.00	0.00
Aruba	ABW	20200311	0.00		0.00		0.00		0.00		0.00		0.00		0.00		0.00	0.00		0.00	0.00	0.00	0.00		1.00	0.00	0.00	0.00				0.00	0.00	0.00	0.00	2.56	2.56	3.03	3.03	0.00	0.00
Aruba	ABW	20200312	0.00		0.00		0.00		0.00		0.00		0.00		0.00		0.00	0.00		0.00	0.00	0.00	0.00		1.00	0.00	0.00	0.00				0.00	0.00	0.00	0.00	2.56	2.56	3.03	3.03	0.00	0.00
Aruba	ABW	20200313	0.00		0.00		0.00		0.00		0.00		0.00		0.00		0.00	0.00		0.00	0.00	0.00	0.00		1.00	0.00	0.00	0.00		2	0	0.00	0.00	0.00	0.00	2.56	2.56	3.03	3.03	0.00	0.00
Aruba	ABW	20200314	0.00		0.00		0.00		0.00		0.00		0.00		0.00		0.00	0.00		0.00	0.00	0.00	0.00		1.00	0.00	0.00	0.00				0.00	0.00	0.00	0.00	2.56	2.56	3.03	3.03	0.00	0.00
Aruba	ABW	20200315	0.00		0.00		0.00		0.00		0.00		0.00		0.00		3.00	0.00		0.00	0.00	0.00	0.00		1.00	0.00	0.00	0.00				8.33	8.33	10.71	10.71	8.33	8.33	9.85	9.85	0.00	0.00
Aruba	ABW	20200316	3.00	1	0.00		0.00		0.00		0.00		0.00		0.00		3.00	0.00		0.00	0.00	0.00	0.00		1.00	0.00	0.00	0.00				19.44	19.44	25.00	25.00	16.03	16.03	18.94	18.94	0.00	0.00
Aruba	ABW	20200317	3.00	1	0.00		0.00		0.00		0.00		0.00		0.00		3.00	0.00		0.00	0.00	0.00	0.00		1.00	0.00	0.00	0.00				19.44	19.44	25.00	25.00	16.03	16.03	18.94	18.94	0.00	0.00
Aruba	ABW	20200318	3.00	1	0.00		0.00		0.00		0.00		0.00		0.00		3.00	0.00		0.00	0.00	0.00	2.00	1	1.00	0.00	0.00	0.00				30.56	30.56	39.29	39.29	23.72	23.72	28.03	28.03	0.00	0.00
Aruba	ABW	20200319	3.00	1	0.00		0.00		0.00		0.00		0.00		0.00		3.00	0.00		0.00	0.00	0.00	2.00	1	1.00	1.00	0.00	0.00				30.56	30.56	39.29	39.29	27.56	27.56	32.58	32.58	0.00	0.00
Aruba	ABW	20200320	3.00	1	0.00		0.00		0.00		0.00		0.00		0.00		3.00	0.00		0.00	0.00	0.00	2.00	1	1.00	1.00	0.00	0.00		4	0	30.56	30.56	39.29	39.29	27.56	27.56	32.58	32.58	0.00	0.00
Aruba	ABW	20200321	3.00	1	2.00	1	0.00		0.00		0.00		1.00	1	0.00		3.00	0.00		0.00	0.00	0.00	2.00	1	1.00	1.00	0.00	0.00				41.67	41.67	57.14	57.14	35.26	35.26	41.67	41.67	0.00	0.00
Aruba	ABW	20200322	3.00	1	2.00	1	0.00		0.00		0.00		1.00	1	0.00		3.00	0.00		0.00	0.00	0.00	2.00	1	1.00	1.00	0.00	0.00				41.67	41.67	57.14	57.14	35.26	35.26	41.67	41.67	0.00	0.00
Aruba	ABW	20200323	3.00	1	2.00	1	0.00		0.00		0.00		1.00	1	0.00		3.00	0.00		0.00	0.00	0.00	2.00	1	1.00	1.00	0.00	0.00				41.67	41.67	57.14	57.14	35.26	35.26	41.67	41.67	0.00	0.00
Aruba	ABW	20200324	3.00	1	2.00	1	0.00		0.00		0.00		1.00	1	0.00		3.00	0.00		0.00	0.00	0.00	2.00	1	1.00	1.00	0.00	0.00		12	0	41.67	41.67	57.14	57.14	35.26	35.26	41.67	41.67	0.00	0.00
Aruba	ABW	20200325	3.00	1	2.00	1	0.00		0.00		0.00		1.00	1	0.00		3.00	0.00		0.00	0.00	0.00	2.00	1	1.00	1.00	0.00	0.00		17	0	41.67	41.67	57.14	57.14	35.26	35.26	41.67	41.67	0.00	0.00
Aruba	ABW	20200326	3.00	1	2.00	1	0.00		0.00		0.00		1.00	1	0.00		3.00	0.00		0.00	0.00	0.00	2.00	1	1.00	1.00	0.00	0.00		19	0	41.67	41.67	57.14	57.14	35.26	35.26	41.67	41.67	0.00	0.00
Aruba	ABW	20200327	3.00	1	2.00	1	0.00		0.00		0.00		1.00	1	0.00		3.00	0.00		0.00	0.00	0.00	2.00	1	1.00	1.00	0.00	0.00		28	0	41.67	41.67	57.14	57.14	35.26	35.26	41.67	41.67	0.00	0.00
Aruba	ABW	20200328	3.00	1	2.00	1	0.00		0.00		0.00		1.00	1	0.00		3.00	0.00		0.00	0.00	0.00	2.00	1	1.00	1.00	0.00	0.00		28	0	41.67	41.67	57.14	57.14	35.26	35.26	41.67	41.67	0.00	0.00
Aruba	ABW	20200329	3.00	1	3.00	1	2.00	1	4.00	1	0.00		2.00	1	2.00	1	3.00	0.00		0.00	0.00	0.00	2.00	1	1.00	1.00	0.00	0.00		28	0	82.41	82.41	82.14	82.14	63.46	63.46	75.00	75.00	0.00	0.00
Aruba	ABW	20200330	3.00	1	3.00	1	2.00	1	4.00	1	0.00		2.00	1	2.00	1	3.00	0.00		2.00	0.00	0.56	2.00	1	1.00	1.00	0.00	0.00		50	0	82.41	82.41	82.14	82.14	71.15	71.15	75.00	75.00	50.00	50.00
Aruba	ABW	20200331	3.00	1	3.00	1	2.00	1	4.00	1	0.00		2.00	1	2.00	1	3.00	0.00		2.00	0.00	0.00	2.00	1	1.00	1.00	0.00	0.00				82.41	82.41	82.14	82.14	71.15	71.15	75.00	75.00	50.00	50.00
Aruba	ABW	20200401	3.00	1	3.00	1	2.00	1	4.00	1	0.00		2.00	1	2.00	1	3.00	2.00	0	2.00	0.00	0.00	2.00	1	1.00	1.00	0.00	0.00		55	0	82.41	82.41	82.14	82.14	76.92	76.92	75.00	75.00	87.50	87.50
Aruba	ABW	20200402	3.00	1	3.00	1	2.00	1	4.00	1	0.00		2.00	1	2.00	1	3.00	2.00	0	2.00	0.00	0.00	2.00	1	1.00	1.00	0.00	0.00		55	0	82.41	82.41	82.14	82.14	76.92	76.92	75.00	75.00	87.50	87.50
Aruba	ABW	20200403	3.00	1	3.00	1	2.00	1	4.00	1	0.00		2.00	1	2.00	1	3.00	2.00	0	2.00	0.00	0.00	2.00	1	1.00	1.00	0.00	0.00		60	0	82.41	82.41	82.14	82.14	76.92	76.92	75.00	75.00	87.50	87.50
Aruba	ABW	20200404	3.00	1	3.00	1	2.00	1	4.00	1	0.00		2.00	1	2.00	1	3.00	2.00	0	2.00	0.00	0.00	2.00	1	1.00	1.00	0.00	0.00		62	0	82.41	82.41	82.14	82.14	76.92	76.92	75.00	75.00	87.50	87.50
Aruba	ABW	20200405	3.00	1	3.00	1	2.00	1	4.00	1	0.00		2.00	1	2.00	1	3.00	2.00	0	2.00	0.00	0.00	2.00	1	1.00	1.00	0.00	0.00		64	0	82.41	82.41	82.14	82.14	76.92	76.92	75.00	75.00	87.50	87.50
Aruba	ABW	20200406	3.00	1	3.00	1	2.00	1	4.00	1	0.00		2.00	1	2.00	1	3.00	2.00	0	2.00	0.00	0.00	2.00	1	1.00	1.00	0.00	0.00		64	0	82.41	82.41	82.14	82.14	76.92	76.92	75.00	75.00	87.50	87.50
Aruba	ABW	20200407	3.00	1	3.00	1	2.00	1	4.00	1	0.00		2.00	1	2.00	1	3.00	2.00	0	2.00	0.00	0.00	2.00	1	1.00	1.00	0.00	0.00		71	0	82.41	82.41	82.14	82.14	76.92	76.92	75.00	75.00	87.50	87.50
Aruba	ABW	20200408	3.00	1	3.00	1	2.00	1	4.00	1	0.00		2.00	1	2.00	1	3.00	2.00	0	2.00	0.00	0.00	2.00	1	1.00	1.00	0.00	0.00		74	0	82.41	82.41	82.14	82.14	76.92	76.92	75.00	75.00	87.50	87.50
Aruba	ABW	20200409	3.00	1	3.00	1	2.00	1	4.00	1	0.00		2.00	1	2.00	1	3.00	2.00	0	2.00	0.00	0.00	2.00	1	1.00	1.00	0.00	0.00		77	0	82.41	82.41	82.14	82.14	76.92	76.92	75.00	75.00	87.50	87.50
Aruba	ABW	20200410	3.00	1	3.00	1	2.00	1	4.00	1	0.00		3.00	1	2.00	1	3.00	2.00	0	2.00	0.00	0.00	2.00	1	1.00	1.00	0.00	0.00		82	0	86.11	86.11	82.14	82.14	79.49	79.49	78.03	78.03	87.50	87.50
Aruba	ABW	20200411	3.00	1	3.00	1	2.00	1	4.00	1	0.00		2.00	1	2.00	1	3.00	2.00	0	2.00	0.00	0.00	2.00	1	1.00	1.00	0.00	0.00		86	0	82.41	82.41	82.14	82.14	76.92	76.92	75.00	75.00	87.50	87.50
Aruba	ABW	20200412	3.00	1	3.00	1	2.00	1	4.00	1	0.00		3.00	1	2.00	1	3.00	2.00	0	2.00	0.00	0.00	2.00	1	1.00	1.00	0.00	0.00		92	0	86.11	86.11	82.14	82.14	79.49	79.49	78.03	78.03	87.50	87.50
Aruba	ABW	20200413	3.00	1	3.00	1	2.00	1	4.00	1	0.00		3.00	1	2.00	1	3.00	2.00	0	2.00	0.00	0.00	2.00	1	1.00	1.00	0.00	0.00		92	0	86.11	86.11	82.14	82.14	79.49	79.49	78.03	78.03	87.50	87.50
Aruba	ABW	20200414	3.00	1	3.00	1	2.00	1	4.00	1	0.00		2.00	1	2.00	1	3.00	2.00	0	2.00	0.00	0.00	2.00	1	1.00	1.00	0.00	0.00		92	0	82.41	82.41	82.14	82.14	76.92	76.92	75.00	75.00	87.50	87.50
Aruba	ABW	20200415	3.00	1	3.00	1	2.00	1	4.00	1	0.00		2.00	1	2.00	1	3.00	2.00	0	2.00	0.00	0.00	2.00	1	1.00	1.00	0.00	0.00		92	0	82.41	82.41	82.14	82.14	76.92	76.92	75.00	75.00	87.50	87.50
Aruba	ABW	20200416	3.00	1	3.00	1	2.00	1	4.00	1	0.00		2.00	1	2.00	1	3.00	2.00	0	2.00	0.00	0.00	2.00	1	1.00	1.00	0.00	0.00		93	1	82.41	82.41	82.14	82.14	76.92	76.92	75.00	75.00	87.50	87.50
Aruba	ABW	20200417	3.00	1	3.00	1	2.00	1	4.00	1	0.00		2.00	1	2.00	1	3.00	2.00	0	2.00	0.00	0.00	2.00	1	1.00	1.00	0.00	0.00		95	1	82.41	82.41	82.14	82.14	76.92	76.92	75.00	75.00	87.50	87.50
Aruba	ABW	20200418	3.00	1	3.00	1	2.00	1	4.00	1	0.00		2.00	1	2.00	1	4.00	2.00	0	2.00	0.00	0.00	2.00	1	1.00	1.00	0.00	0.00		96	2	85.19	85.19	85.71	85.71	78.85	78.85	77.27	77.27	87.50	87.50
Aruba	ABW	20200419	3.00	1	3.00	1	2.00	1	4.00	1	0.00		2.00	1	2.00	1	4.00	2.00	0	2.00	0.00	0.00	2.00	1	1.00	1.00	0.00	0.00		96	2	85.19	85.19	85.71	85.71	78.85	78.85	77.27	77.27	87.50	87.50
Aruba	ABW	20200420	3.00	1	3.00	1	2.00	1	4.00	1	0.00		2.00	1	2.00	1	3.00	2.00	0	2.00	0.00	0.00	2.00	1	1.00	1.00	0.00	0.00		97	2	82.41	82.41	82.14	82.14	76.92	76.92	75.00	75.00	87.50	87.50
Aruba	ABW	20200421	3.00	1	3.00	1	2.00	1	4.00	1	0.00		2.00	1	2.00	1	3.00	2.00	0	2.00	0.00	0.00	2.00	1	1.00	1.00	0.00	0.00		97	2	82.41	82.41	82.14	82.14	76.92	76.92	75.00	75.00	87.50	87.50
Aruba	ABW	20200422	3.00	1	3.00	1	2.00	1	4.00	1	0.00		2.00	1	2.00	1	3.00	2.00	0	2.00	0.00	0.00	2.00	1	1.00	1.00	0.00	0.00		97	2	82.41	82.41	82.14	82.14	76.92	76.92	75.00	75.00	87.50	87.50
Aruba	ABW	20200423	3.00	1	3.00	1	2.00	1	4.00	1	0.00		2.00	1	2.00	1	3.00	2.00	0	2.00	0.00	0.00	2.00	1	1.00	1.00	0.00	0.00		100	2	82.41	82.41	82.14	82.14	76.92	76.92	75.00	75.00	87.50	87.50
Aruba	ABW	20200424	3.00	1	3.00	1	2.00	1	4.00	1	0.00		2.00	1	2.00	1	3.00	2.00	0	2.00	0.00	0.00	2.00	1	1.00	1.00	0.00	0.00		100	2	82.41	82.41	82.14	82.14	76.92	76.92	75.00	75.00	87.50	87.50
Aruba	ABW	20200425	3.00	1	3.00	1	2.00	1	4.00	1	0.00		2.00	1	2.00	1	3.00	2.00	0	2.00	0.00	0.00	2.00	1	1.00	1.00	0.00	0.00		100	2	82.41	82.41	82.14	82.14	76.92	76.92	75.00	75.00	87.50	87.50
Aruba	ABW	20200426	3.00	1	3.00	1	2.00	1	4.00	1	0.00		2.00	1	2.00	1	3.00	2.00	0	2.00	0.00	0.00	2.00	1	1.00	1.00	0.00	0.00		100	2	82.41	82.41	82.14	82.14	76.92	76.92	75.00	75.00	87.50	87.50
Aruba	ABW	20200427	3.00	1	3.00	1	2.00	1	4.00	1	0.00		2.00	1	2.00	1	3.00	2.00	0	2.00	0.00	0.00	2.00	1	1.00	1.00	0.00	0.00		100	2	82.41	82.41	82.14	82.14	76.92	76.92	75.00	75.00	87.50	87.50
Aruba	ABW	20200428	3.00	1	3.00	1	2.00	1	4.00	1	0.00		2.00	1	2.00	1	3.00	2.00	0	2.00	0.00	0.00	2.00	1	1.00	1.00	0.00	0.00		100	2	82.41	82.41	82.14	82.14	76.92	76.92	75.00	75.00	87.50	87.50
Aruba	ABW	20200429	3.00	1	3.00	1	2.00	1	4.00	1	0.00		2.00	1	2.00	1	3.00	2.00	0	2.00	0.00	0.00	2.00	1	1.00	1.00	0.00	0.00		100	2	82.41	82.41	82.14	82.14	76.92	76.92	75.00	75.00	87.50	87.50
Aruba	ABW	20200430	3.00	1	3.00	1	2.00	1	4.00	1	0.00		2.00	1	2.00	1	3.00	2.00	0	2.00	0.00	0.00	2.00	1	1.00	1.00	0.00	0.00		100	2	82.41	82.41	82.14	82.14	76.92	76.92	75.00	75.00	87.50	87.50
Aruba	ABW	20200501	3.00	1	3.00	1	2.00	1	4.00	1	0.00		2.00	1	2.00	1	3.00	2.00	0	2.00	0.00	0.00	2.00	1	1.00	1.00	0.00	0.00		100	2	82.41	82.41	82.14	82.14	76.92	76.92	75.00	75.00	87.50	87.50
Aruba	ABW	20200502	3.00	1	3.00	1	2.00	1	4.00	1	0.00		2.00	1	2.00	1	3.00	2.00	0	2.00	0.00	0.00	2.00	1	1.00	1.00	0.00	0.00		100	2	82.41	82.41	82.14	82.14	76.92	76.92	75.00	75.00	87.50	87.50
Aruba	ABW	20200503	3.00	1	3.00	1	2.00	1	4.00	1	0.00		2.00	1	2.00	1	3.00	2.00	0	2.00	0.00	0.00	2.00	1	1.00	1.00	0.00	0.00		100	2	82.41	82.41	82.14	82.14	76.92	76.92	75.00	75.00	87.50	87.50
Aruba	ABW	20200504	3.00	1	2.00	1	2.00	1	4.00	1	0.00		2.00	1	2.00	1	3.00	2.00	0	2.00	0.00	0.00	2.00	1	1.00	1.00	0.00	0.00		100	2	78.70	78.70	78.57	78.57	74.36	74.36	71.97	71.97	87.50	87.50
Aruba	ABW	20200505	3.00	1	2.00	1	2.00	1	4.00	1	0.00		2.00	1	2.00	1	3.00	2.00	0	2.00	0.00	0.00	2.00	1	1.00	1.00	0.00	0.00		100	2	78.70	78.70	78.57	78.57	74.36	74.36	71.97	71.97	87.50	87.50
Aruba	ABW	20200506	3.00	1	2.00	1	2.00	1	4.00	1	0.00		2.00	1	2.00	1	3.00	2.00	0	2.00	0.00	0.00	2.00	1	1.00	1.00	0.00	0.00		100	2	78.70	78.70	78.57	78.57	74.36	74.36	71.97	71.97	87.50	87.50
Aruba	ABW	20200507	3.00	1	2.00	1	2.00	1	4.00	1	0.00		2.00	1	2.00	1	3.00	2.00	0	2.00	0.00	0.00	2.00	1	1.00	1.00	0.00	0.00		101	2	78.70	78.70	78.57	78.57	74.36	74.36	71.97	71.97	87.50	87.50
Aruba	ABW	20200508	3.00	1	2.00	1	2.00	1	4.00	1	0.00		2.00	1	2.00	1	3.00	2.00	0	2.00	0.00	0.00	2.00	1	1.00	1.00	0.00	0.00		101	3	78.70	78.70	78.57	78.57	74.36	74.36	71.97	71.97	87.50	87.50
Aruba	ABW	20200509	3.00	1	2.00	1	2.00	1	4.00	1	0.00		2.00	1	2.00	1	3.00	2.00	0	2.00	0.00	0.00	2.00	1	1.00	1.00	0.00	0.00		101	3	78.70	78.70	78.57	78.57	74.36	74.36	71.97	71.97	87.50	87.50
Aruba	ABW	20200510	3.00	1	2.00	1	2.00	1	4.00	1	0.00		2.00	1	2.00	1	3.00	2.00	0	2.00	0.00	0.00	2.00	1	1.00	1.00	0.00	0.00		101	3	78.70	78.70	78.57	78.57	74.36	74.36	71.97	71.97	87.50	87.50
Aruba	ABW	20200511	3.00	1	2.00	1	2.00	1	4.00	1	0.00		2.00	1	2.00	1	3.00	2.00	0	2.00	0.00	0.00	2.00	1	1.00	1.00	0.00	0.00		101	3	78.70	78.70	78.57	78.57	74.36	74.36	71.97	71.97	87.50	87.50
Aruba	ABW	20200512	3.00	1	2.00	1	2.00	1	4.00	1	0.00		2.00	1	2.00	1	3.00	2.00	0	2.00	0.00	0.00	2.00	1	1.00	1.00	0.00	0.00		101	3	78.70	78.70	78.57	78.57	74.36	74.36	71.97	71.97	87.50	87.50
Aruba	ABW	20200513	3.00	1	2.00	1	2.00	1	4.00	1	0.00		2.00	1	2.00	1	3.00	2.00	0	2.00	0.00	0.00	2.00	1	1.00	1.00	0.00	0.00		101	3	78.70	78.70	78.57	78.57	74.36	74.36	71.97	71.97	87.50	87.50
Aruba	ABW	20200514	3.00	1	2.00	1	2.00	1	4.00	1	0.00		2.00	1	2.00	1	3.00	2.00	0	2.00	0.00	0.00	2.00	1	1.00	1.00	0.00	0.00		101	3	78.70	78.70	78.57	78.57	74.36	74.36	71.97	71.97	87.50	87.50
Aruba	ABW	20200515	3.00	1	2.00	1	2.00	1	4.00	1	0.00		2.00	1	2.00	1	3.00	2.00	0	2.00	0.00	0.00	2.00	1	1.00	1.00	0.00	0.00		101	3	78.70	78.70	78.57	78.57	74.36	74.36	71.97	71.97	87.50	87.50
Aruba	ABW	20200516	3.00	1	2.00	1	2.00	1	4.00	1	0.00		2.00	1	2.00	1	3.00	2.00	0	2.00	0.00	0.00	2.00	1	1.00	1.00	0.00	0.00		101	3	78.70	78.70	78.57	78.57	74.36	74.36	71.97	71.97	87.50	87.50
Aruba	ABW	20200517	3.00	1	2.00	1	2.00	1	4.00	1	0.00		2.00	1	2.00	1	3.00	2.00	0	2.00	0.00	0.00	2.00	1	1.00	1.00	0.00	0.00		101	3	78.70	78.70	78.57	78.57	74.36	74.36	71.97	71.97	87.50	87.50
Aruba	ABW	20200518	0.00		2.00	1	0.00		0.00		0.00		2.00	1	2.00	1	3.00	2.00	0	2.00	0.00	0.00	2.00	1	1.00	1.00	0.00	0.00		101	3	45.37	45.37	50.00	50.00	51.28	51.28	44.70	44.70	87.50	87.50
Aruba	ABW	20200519	0.00		2.00	1	0.00		0.00		0.00		2.00	1	2.00	1	3.00	2.00	0	2.00	0.00	0.00	2.00	1	1.00	1.00	0.00	0.00		101	3	45.37	45.37	50.00	50.00	51.28	51.28	44.70	44.70	87.50	87.50
Aruba	ABW	20200520	0.00		2.00	1	0.00		0.00		0.00		2.00	1	2.00	1	3.00	2.00	0	2.00	0.00	0.00	2.00	1	1.00	1.00	0.00	0.00		101	3	45.37	45.37	50.00	50.00	51.28	51.28	44.70	44.70	87.50	87.50
Aruba	ABW	20200521	0.00		2.00	1	0.00		0.00		0.00		2.00	1	2.00	1	3.00	2.00	0	2.00	0.00	0.00	2.00	1	1.00	1.00	0.00	0.00		101	3	45.37	45.37	50.00	50.00	51.28	51.28	44.70	44.70	87.50	87.50
Aruba	ABW	20200522	0.00		2.00	1	0.00		0.00		0.00		2.00	1	2.00	1	3.00	2.00	0	2.00	0.00	0.00	2.00	1	1.00	1.00	0.00	0.00		101	3	45.37	45.37	50.00	50.00	51.28	51.28	44.70	44.70	87.50	87.50
Aruba	ABW	20200523	0.00		2.00	1	0.00		0.00		0.00		2.00	1	2.00	1	3.00	2.00	0	2.00	0.00	0.00	2.00	1	1.00	1.00	0.00	0.00		101	3	45.37	45.37	50.00	50.00	51.28	51.28	44.70	44.70	87.50	87.50
Aruba	ABW	20200524	0.00		2.00	1	0.00		0.00		0.00		2.00	1	2.00	1	3.00	2.00	0	2.00	0.00	0.00	2.00	1	1.00	1.00	0.00	0.00		101	3	45.37	45.37	50.00	50.00	51.28	51.28	44.70	44.70	87.50	87.50
Aruba	ABW	20200525	0.00		2.00	1	0.00		0.00		0.00		2.00	1	2.00	1	3.00	2.00	0	2.00	0.00	0.00	2.00	1	1.00	1.00	0.00	0.00		101	3	45.37	45.37	50.00	50.00	51.28	51.28	44.70	44.70	87.50	87.50
Aruba	ABW	20200526	0.00		2.00	1	0.00		0.00		0.00		2.00	1	2.00	1	3.00	2.00	0	2.00	0.00	0.00	2.00	1	1.00	1.00	0.00	0.00		101	3	45.37	45.37	50.00	50.00	51.28	51.28	44.70	44.70	87.50	87.50
Aruba	ABW	20200527	0.00		2.00	1	0.00		0.00		0.00		2.00	1	2.00	1	3.00	2.00	0	2.00	0.00	0.00	2.00	1	1.00	1.00	0.00	0.00		101	3	45.37	45.37	50.00	50.00	51.28	51.28	44.70	44.70	87.50	87.50
Aruba	ABW	20200528	0.00		2.00	1	0.00		0.00		0.00		1.00	1	2.00	1	3.00	2.00	0	2.00	0.00	0.00	2.00	1	1.00	1.00	0.00	0.00		101	3	41.67	41.67	50.00	50.00	48.72	48.72	41.67	41.67	87.50	87.50
Aruba	ABW	20200529	0.00		2.00	1	0.00		0.00		0.00		1.00	1	2.00	1	3.00	2.00	0	2.00	0.00	0.00	2.00	1	1.00	1.00	0.00	0.00		101	3	41.67	41.67	50.00	50.00	48.72	48.72	41.67	41.67	87.50	87.50
Aruba	ABW	20200530	0.00		2.00	1	0.00		0.00		0.00		1.00	1	2.00	1	3.00	2.00	0	2.00	0.00	0.00	2.00	1	1.00	1.00	0.00	0.00		101	3	41.67	41.67	50.00	50.00	48.72	48.72	41.67	41.67	87.50	87.50
Aruba	ABW	20200531	0.00		2.00	1	0.00		0.00		0.00		1.00	1	2.00	1	3.00	2.00	0	2.00	0.00	0.00	2.00	1	1.00	1.00	0.00	0.00		101	3	41.67	41.67	50.00	50.00	48.72	48.72	41.67	41.67	87.50	87.50
Aruba	ABW	20200601	0.00		2.00	1	0.00		0.00		0.00		1.00	1	2.00	1	3.00	2.00	0	2.00	0.00	0.00	2.00	1	1.00	1.00	0.00	0.00		101	3	41.67	41.67	50.00	50.00	48.72	48.72	41.67	41.67	87.50	87.50
Aruba	ABW	20200602	0.00		2.00	1	0.00		0.00		0.00		1.00	1	2.00	1	3.00	2.00	0	2.00	0.00	0.00	2.00	1	1.00	1.00	0.00	0.00		101	3	41.67	41.67	50.00	50.00	48.72	48.72	41.67	41.67	87.50	87.50
Aruba	ABW	20200603	0.00		2.00	1	0.00		0.00		0.00		1.00	1	2.00	1	3.00	2.00	0	2.00	0.00	0.00	2.00	1	1.00	1.00	0.00	0.00		101	3	41.67	41.67	50.00	50.00	48.72	48.72	41.67	41.67	87.50	87.50
Aruba	ABW	20200604	0.00		2.00	1	0.00		0.00		0.00		1.00	1	2.00	1	3.00	2.00	0	2.00	0.00	0.00	2.00	1	1.00	1.00	0.00	0.00		101	3	41.67	41.67	50.00	50.00	48.72	48.72	41.67	41.67	87.50	87.50
Aruba	ABW	20200605	0.00		2.00	1	0.00		0.00		0.00		1.00	1	2.00	1	3.00	2.00	0	2.00	0.00	0.00	2.00	1	1.00	1.00	0.00	0.00		101	3	41.67	41.67	50.00	50.00	48.72	48.72	41.67	41.67	87.50	87.50
Aruba	ABW	20200606	0.00		2.00	1	0.00		0.00		0.00		1.00	1	2.00	1	3.00	2.00	0	2.00	0.00	0.00	2.00	1	1.00	1.00	0.00	0.00		101	3	41.67	41.67	50.00	50.00	48.72	48.72	41.67	41.67	87.50	87.50
Aruba	ABW	20200607	0.00		2.00	1	0.00		0.00		0.00		1.00	1	2.00	1	3.00	2.00	0	2.00	0.00	0.00	2.00	1	1.00	1.00	0.00	0.00		101	3	41.67	41.67	50.00	50.00	48.72	48.72	41.67	41.67	87.50	87.50
Aruba	ABW	20200608	0.00		2.00	1	0.00		0.00		0.00		1.00	1	2.00	1	3.00	2.00	0	2.00	0.00	0.00	2.00	1	1.00	1.00	0.00	0.00		101	3	41.67	41.67	50.00	50.00	48.72	48.72	41.67	41.67	87.50	87.50
Aruba	ABW	20200609	0.00		2.00	1	0.00		0.00		0.00		1.00	1	2.00	1	3.00	2.00	0	2.00	0.00	0.00	2.00	1	1.00	1.00	0.00	0.00		101	3	41.67	41.67	50.00	50.00	48.72	48.72	41.67	41.67	87.50	87.50
Aruba	ABW	20200610	0.00		2.00	1	0.00		0.00		0.00		1.00	1	2.00	1	3.00	2.00	0	2.00	0.00	0.00	2.00	1	1.00	1.00	0.00	0.00		101	3	41.67	41.67	50.00	50.00	48.72	48.72	41.67	41.67	87.50	87.50
Aruba	ABW	20200611	0.00		2.00	1	0.00		0.00		0.00		1.00	1	2.00	1	3.00	2.00	0	2.00	0.00	0.00	2.00	1	1.00	1.00	0.00	0.00		101	3	41.67	41.67	50.00	50.00	48.72	48.72	41.67	41.67	87.50	87.50
Aruba	ABW	20200612																												101	3		41.67		50.00		48.72		41.67		87.50
Aruba	ABW	20200613																												101	3		41.67		50.00		48.72		41.67		87.50
Aruba	ABW	20200614																												101	3		41.67		50.00		48.72		41.67		87.50
Aruba	ABW	20200615																												101	3		41.67		50.00		48.72		41.67		87.50
Afghanistan	AFG	20200101	0.00		0.00		0.00		0.00		0.00		0.00		0.00		0.00	0.00		0.00	0.00	0.00	0.00		0.00	0.00	0.00	0.00		0	0	0.00	0.00	0.00	0.00	0.00	0.00	0.00	0.00	0.00	0.00
Afghanistan	AFG	20200102	0.00		0.00		0.00		0.00		0.00		0.00		0.00		0.00	0.00		0.00	0.00	0.00	0.00		0.00	0.00	0.00	0.00		0	0	0.00	0.00	0.00	0.00	0.00	0.00	0.00	0.00	0.00	0.00
Afghanistan	AFG	20200103	0.00		0.00		0.00		0.00		0.00		0.00		0.00		0.00	0.00		0.00	0.00	0.00	0.00		0.00	0.00	0.00	0.00		0	0	0.00	0.00	0.00	0.00	0.00	0.00	0.00	0.00	0.00	0.00
Afghanistan	AFG	20200104	0.00		0.00		0.00		0.00		0.00		0.00		0.00		0.00	0.00		0.00	0.00	0.00	0.00		0.00	0.00	0.00	0.00		0	0	0.00	0.00	0.00	0.00	0.00	0.00	0.00	0.00	0.00	0.00
Afghanistan	AFG	20200105	0.00		0.00		0.00		0.00		0.00		0.00		0.00		0.00	0.00		0.00	0.00	0.00	0.00		0.00	0.00	0.00	0.00		0	0	0.00	0.00	0.00	0.00	0.00	0.00	0.00	0.00	0.00	0.00
Afghanistan	AFG	20200106	0.00		0.00		0.00		0.00		0.00		0.00		0.00		0.00	0.00		0.00	0.00	0.00	0.00		0.00	0.00	0.00	0.00		0	0	0.00	0.00	0.00	0.00	0.00	0.00	0.00	0.00	0.00	0.00
Afghanistan	AFG	20200107	0.00		0.00		0.00		0.00		0.00		0.00		0.00		0.00	0.00		0.00	0.00	0.00	0.00		0.00	0.00	0.00	0.00		0	0	0.00	0.00	0.00	0.00	0.00	0.00	0.00	0.00	0.00	0.00
Afghanistan	AFG	20200108	0.00		0.00		0.00		0.00		0.00		0.00		0.00		0.00	0.00		0.00	0.00	0.00	0.00		0.00	0.00	0.00	0.00		0	0	0.00	0.00	0.00	0.00	0.00	0.00	0.00	0.00	0.00	0.00
Afghanistan	AFG	20200109	0.00		0.00		0.00		0.00		0.00		0.00		0.00		0.00	0.00		0.00	0.00	0.00	0.00		0.00	0.00	0.00	0.00		0	0	0.00	0.00	0.00	0.00	0.00	0.00	0.00	0.00	0.00	0.00
Afghanistan	AFG	20200110	0.00		0.00		0.00		0.00		0.00		0.00		0.00		0.00	0.00		0.00	0.00	0.00	0.00		0.00	0.00	0.00	0.00		0	0	0.00	0.00	0.00	0.00	0.00	0.00	0.00	0.00	0.00	0.00
Afghanistan	AFG	20200111	0.00		0.00		0.00		0.00		0.00		0.00		0.00		0.00	0.00		0.00	0.00	0.00	0.00		0.00	0.00	0.00	0.00		0	0	0.00	0.00	0.00	0.00	0.00	0.00	0.00	0.00	0.00	0.00
Afghanistan	AFG	20200112	0.00		0.00		0.00		0.00		0.00		0.00		0.00		0.00	0.00		0.00	0.00	0.00	0.00		0.00	0.00	0.00	0.00		0	0	0.00	0.00	0.00	0.00	0.00	0.00	0.00	0.00	0.00	0.00
Afghanistan	AFG	20200113	0.00		0.00		0.00		0.00		0.00		0.00		0.00		0.00	0.00		0.00	0.00	0.00	0.00		0.00	0.00	0.00	0.00		0	0	0.00	0.00	0.00	0.00	0.00	0.00	0.00	0.00	0.00	0.00
Afghanistan	AFG	20200114	0.00		0.00		0.00		0.00		0.00		0.00		0.00		0.00	0.00		0.00	0.00	0.00	0.00		0.00	0.00	0.00	0.00		0	0	0.00	0.00	0.00	0.00	0.00	0.00	0.00	0.00	0.00	0.00
Afghanistan	AFG	20200115	0.00		0.00		0.00		0.00		0.00		0.00		0.00		0.00	0.00		0.00	0.00	0.00	0.00		0.00	0.00	0.00	0.00		0	0	0.00	0.00	0.00	0.00	0.00	0.00	0.00	0.00	0.00	0.00
Afghanistan	AFG	20200116	0.00		0.00		0.00		0.00		0.00		0.00		0.00		0.00	0.00		0.00	0.00	0.00	0.00		0.00	0.00	0.00	0.00		0	0	0.00	0.00	0.00	0.00	0.00	0.00	0.00	0.00	0.00	0.00
Afghanistan	AFG	20200117	0.00		0.00		0.00		0.00		0.00		0.00		0.00		0.00	0.00		0.00	0.00	0.00	0.00		0.00	0.00	0.00	0.00		0	0	0.00	0.00	0.00	0.00	0.00	0.00	0.00	0.00	0.00	0.00
Afghanistan	AFG	20200118	0.00		0.00		0.00		0.00		0.00		0.00		0.00		0.00	0.00		0.00	0.00	0.00	0.00		0.00	0.00	0.00	0.00		0	0	0.00	0.00	0.00	0.00	0.00	0.00	0.00	0.00	0.00	0.00
Afghanistan	AFG	20200119	0.00		0.00		0.00		0.00		0.00		0.00		0.00		0.00	0.00		0.00	0.00	0.00	0.00		0.00	0.00	0.00	0.00		0	0	0.00	0.00	0.00	0.00	0.00	0.00	0.00	0.00	0.00	0.00
Afghanistan	AFG	20200120	0.00		0.00		0.00		0.00		0.00		0.00		0.00		0.00	0.00		0.00	0.00	0.00	0.00		0.00	0.00	0.00	0.00		0	0	0.00	0.00	0.00	0.00	0.00	0.00	0.00	0.00	0.00	0.00
Afghanistan	AFG	20200121	0.00		0.00		0.00		0.00		0.00		0.00		0.00		0.00	0.00		0.00	0.00	0.00	0.00		0.00	0.00	0.00	0.00		0	0	0.00	0.00	0.00	0.00	0.00	0.00	0.00	0.00	0.00	0.00
Afghanistan	AFG	20200122	0.00		0.00		0.00		0.00		0.00		0.00		0.00		0.00	0.00		0.00	0.00	0.00	0.00		0.00	0.00	0.00	0.00		0	0	0.00	0.00	0.00	0.00	0.00	0.00	0.00	0.00	0.00	0.00
Afghanistan	AFG	20200123	0.00		0.00		0.00		0.00		0.00		0.00		0.00		0.00	0.00		0.00	0.00	0.00	0.00		0.00	0.00	0.00	0.00		0	0	0.00	0.00	0.00	0.00	0.00	0.00	0.00	0.00	0.00	0.00
Afghanistan	AFG	20200124	0.00		0.00		0.00		0.00		0.00		0.00		0.00		0.00	0.00		0.00	0.00	0.00	0.00		0.00	0.00	0.00	0.00		0	0	0.00	0.00	0.00	0.00	0.00	0.00	0.00	0.00	0.00	0.00
Afghanistan	AFG	20200125	0.00		0.00		0.00		0.00		0.00		0.00		0.00		0.00	0.00		0.00	0.00	0.00	0.00		0.00	0.00	0.00	0.00		0	0	0.00	0.00	0.00	0.00	0.00	0.00	0.00	0.00	0.00	0.00
Afghanistan	AFG	20200126	0.00		0.00		0.00		0.00		0.00		0.00		0.00		0.00	0.00		0.00	0.00	0.00	0.00		0.00	0.00	0.00	0.00		0	0	0.00	0.00	0.00	0.00	0.00	0.00	0.00	0.00	0.00	0.00
Afghanistan	AFG	20200127	0.00		0.00		0.00		0.00		0.00		0.00		0.00		0.00	0.00		0.00	0.00	0.00	0.00		0.00	0.00	0.00	0.00		0	0	0.00	0.00	0.00	0.00	0.00	0.00	0.00	0.00	0.00	0.00
Afghanistan	AFG	20200128	0.00		0.00		0.00		0.00		0.00		0.00		0.00		0.00	0.00		0.00	0.00	0.00	0.00		0.00	0.00	0.00	0.00		0	0	0.00	0.00	0.00	0.00	0.00	0.00	0.00	0.00	0.00	0.00
Afghanistan	AFG	20200129	0.00		0.00		0.00		0.00		0.00		0.00		0.00		0.00	0.00		0.00	0.00	0.00	0.00		0.00	0.00	0.00	0.00		0	0	0.00	0.00	0.00	0.00	0.00	0.00	0.00	0.00	0.00	0.00
Afghanistan	AFG	20200130	0.00		0.00		0.00		0.00		0.00		0.00		0.00		0.00	0.00		0.00	0.00	0.00	0.00		0.00	0.00	0.00	0.00		0	0	0.00	0.00	0.00	0.00	0.00	0.00	0.00	0.00	0.00	0.00
Afghanistan	AFG	20200131	0.00		0.00		0.00		0.00		0.00		0.00		0.00		0.00	0.00		0.00	0.00	0.00	0.00		0.00	0.00	0.00	0.00		0	0	0.00	0.00	0.00	0.00	0.00	0.00	0.00	0.00	0.00	0.00
Afghanistan	AFG	20200201	0.00		0.00		0.00		0.00		0.00		0.00		0.00		0.00	0.00		0.00	0.00	0.00	0.00		0.00	0.00	0.00	0.00		0	0	0.00	0.00	0.00	0.00	0.00	0.00	0.00	0.00	0.00	0.00
Afghanistan	AFG	20200202	0.00		0.00		0.00		0.00		0.00		0.00		0.00		0.00	0.00		0.00	0.00	0.00	0.00		0.00	0.00	0.00	0.00		0	0	0.00	0.00	0.00	0.00	0.00	0.00	0.00	0.00	0.00	0.00
Afghanistan	AFG	20200203	0.00		0.00		0.00		0.00		0.00		0.00		0.00		0.00	0.00		0.00	0.00	0.00	0.00		0.00	0.00	0.00	0.00		0	0	0.00	0.00	0.00	0.00	0.00	0.00	0.00	0.00	0.00	0.00
Afghanistan	AFG	20200204	0.00		0.00		0.00		0.00		0.00		0.00		0.00		0.00	0.00		0.00	0.00	0.00	0.00		0.00	0.00	0.00	0.00		0	0	0.00	0.00	0.00	0.00	0.00	0.00	0.00	0.00	0.00	0.00
Afghanistan	AFG	20200205	0.00		0.00		0.00		0.00		0.00		0.00		0.00		0.00	0.00		0.00	0.00	0.00	0.00		0.00	0.00	0.00	0.00		0	0	0.00	0.00	0.00	0.00	0.00	0.00	0.00	0.00	0.00	0.00
Afghanistan	AFG	20200206	0.00		0.00		0.00		0.00		0.00		0.00		0.00		0.00	0.00		0.00	0.00	0.00	0.00		0.00	0.00	0.00	0.00		0	0	0.00	0.00	0.00	0.00	0.00	0.00	0.00	0.00	0.00	0.00
Afghanistan	AFG	20200207	0.00		0.00		0.00		0.00		0.00		0.00		0.00		0.00	0.00		0.00	0.00	0.00	0.00		0.00	0.00	0.00	0.00		0	0	0.00	0.00	0.00	0.00	0.00	0.00	0.00	0.00	0.00	0.00
Afghanistan	AFG	20200208	0.00		0.00		0.00		0.00		0.00		0.00		0.00		0.00	0.00		0.00	0.00	0.00	0.00		0.00	0.00	0.00	0.00		0	0	0.00	0.00	0.00	0.00	0.00	0.00	0.00	0.00	0.00	0.00
Afghanistan	AFG	20200209	0.00		0.00		0.00		0.00		0.00		0.00		0.00		0.00	0.00		0.00	0.00	0.00	0.00		0.00	0.00	0.00	0.00		0	0	0.00	0.00	0.00	0.00	0.00	0.00	0.00	0.00	0.00	0.00
Afghanistan	AFG	20200210	0.00		0.00		0.00		0.00		0.00		0.00		0.00		0.00	0.00		0.00	0.00	0.00	0.00		0.00	0.00	0.00	0.00		0	0	0.00	0.00	0.00	0.00	0.00	0.00	0.00	0.00	0.00	0.00
Afghanistan	AFG	20200211	0.00		0.00		0.00		0.00		0.00		0.00		0.00		0.00	0.00		0.00	0.00	0.00	0.00		0.00	0.00	0.00	0.00		0	0	0.00	0.00	0.00	0.00	0.00	0.00	0.00	0.00	0.00	0.00
Afghanistan	AFG	20200212	0.00		0.00		0.00		0.00		0.00		0.00		0.00		0.00	0.00		0.00	0.00	0.00	0.00		0.00	0.00	0.00	0.00		0	0	0.00	0.00	0.00	0.00	0.00	0.00	0.00	0.00	0.00	0.00
Afghanistan	AFG	20200213	0.00		0.00		0.00		0.00		0.00		0.00		0.00		0.00	0.00		0.00	0.00	0.00	0.00		0.00	0.00	0.00	0.00		0	0	0.00	0.00	0.00	0.00	0.00	0.00	0.00	0.00	0.00	0.00
Afghanistan	AFG	20200214	0.00		0.00		0.00		0.00		0.00		0.00		0.00		0.00	0.00		0.00	0.00	0.00	0.00		0.00	0.00	0.00	0.00		0	0	0.00	0.00	0.00	0.00	0.00	0.00	0.00	0.00	0.00	0.00
Afghanistan	AFG	20200215	0.00		0.00		0.00		0.00		0.00		0.00		0.00		0.00	0.00		0.00	0.00	0.00	0.00		0.00	0.00	0.00	0.00		0	0	0.00	0.00	0.00	0.00	0.00	0.00	0.00	0.00	0.00	0.00
Afghanistan	AFG	20200216	0.00		0.00		0.00		0.00		0.00		0.00		0.00		0.00	0.00		0.00	0.00	0.00	0.00		0.00	0.00	0.00	0.00		0	0	0.00	0.00	0.00	0.00	0.00	0.00	0.00	0.00	0.00	0.00
Afghanistan	AFG	20200217	0.00		0.00		0.00		0.00		0.00		0.00		0.00		0.00	0.00		0.00	0.00	0.00	0.00		0.00	0.00	0.00	0.00		0	0	0.00	0.00	0.00	0.00	0.00	0.00	0.00	0.00	0.00	0.00
Afghanistan	AFG	20200218	0.00		0.00		0.00		0.00		0.00		0.00		0.00		0.00	0.00		0.00	0.00	0.00	0.00		0.00	0.00	0.00	0.00		0	0	0.00	0.00	0.00	0.00	0.00	0.00	0.00	0.00	0.00	0.00
Afghanistan	AFG	20200219	0.00		0.00		0.00		0.00		0.00		0.00		0.00		0.00	0.00		0.00	0.00	0.00	0.00		0.00	0.00	0.00	0.00		0	0	0.00	0.00	0.00	0.00	0.00	0.00	0.00	0.00	0.00	0.00
Afghanistan	AFG	20200220	0.00		0.00		0.00		0.00		0.00		0.00		0.00		0.00	0.00		0.00	0.00	0.00	0.00		0.00	0.00	0.00	0.00		0	0	0.00	0.00	0.00	0.00	0.00	0.00	0.00	0.00	0.00	0.00
Afghanistan	AFG	20200221	0.00		0.00		0.00		0.00		0.00		0.00		0.00		0.00	0.00		0.00	0.00	0.00	0.00		0.00	0.00	0.00	0.00		0	0	0.00	0.00	0.00	0.00	0.00	0.00	0.00	0.00	0.00	0.00
Afghanistan	AFG	20200222	0.00		0.00		0.00		0.00		0.00		0.00		0.00		0.00	0.00		0.00	0.00	0.00	0.00		0.00	0.00	0.00	0.00		0	0	0.00	0.00	0.00	0.00	0.00	0.00	0.00	0.00	0.00	0.00
Afghanistan	AFG	20200223	0.00		0.00		0.00		0.00		0.00		0.00		0.00		3.00	0.00		0.00	0.00	0.00	0.00		1.00	0.00	0.00	0.00		0	0	8.33	8.33	10.71	10.71	8.33	8.33	9.85	9.85	0.00	0.00
Afghanistan	AFG	20200224	0.00		0.00		0.00		0.00		0.00		0.00		0.00		3.00	0.00		0.00	0.00	0.00	0.00		1.00	1.00	0.00	0.00		0	0	8.33	8.33	10.71	10.71	12.18	12.18	14.39	14.39	0.00	0.00
Afghanistan	AFG	20200225	0.00		0.00		0.00		0.00		0.00		0.00		0.00		3.00	0.00		0.00	0.00	0.00	0.00		1.00	1.00	0.00	0.00		1	0	8.33	8.33	10.71	10.71	12.18	12.18	14.39	14.39	0.00	0.00
Afghanistan	AFG	20200226	0.00		0.00		0.00		0.00		0.00		0.00		0.00		3.00	0.00		0.00	0.00	0.00	0.00		1.00	1.00	0.00	0.00		1	0	8.33	8.33	10.71	10.71	12.18	12.18	14.39	14.39	0.00	0.00
Afghanistan	AFG	20200227	0.00		0.00		0.00		0.00		0.00		0.00		0.00		3.00	0.00		0.00	0.00	0.00	0.00		1.00	1.00	0.00	0.00		1	0	8.33	8.33	10.71	10.71	12.18	12.18	14.39	14.39	0.00	0.00
Afghanistan	AFG	20200228	0.00		0.00		0.00		0.00		0.00		0.00		0.00		3.00	0.00		0.00	0.00	0.00	0.00		1.00	1.00	0.00	0.00		1	0	8.33	8.33	10.71	10.71	12.18	12.18	14.39	14.39	0.00	0.00
Afghanistan	AFG	20200229	0.00		0.00		0.00		0.00		0.00		0.00		0.00		3.00	0.00		0.00	0.00	0.00	0.00		1.00	1.00	0.00	0.00		1	0	8.33	8.33	10.71	10.71	12.18	12.18	14.39	14.39	0.00	0.00
Afghanistan	AFG	20200301	0.00		0.00		2.00	0	0.00		0.00		0.00		0.00		3.00	0.00		0.00	0.00	0.00	2.00	1	1.00	1.00	0.00	0.00		1	0	27.78	27.78	34.52	34.52	25.64	25.64	30.30	30.30	0.00	0.00
Afghanistan	AFG	20200302	0.00		0.00		2.00	0	0.00		0.00		0.00		0.00		3.00	0.00		0.00	0.00	0.00	2.00	1	1.00	1.00	0.00	0.00		1	0	27.78	27.78	34.52	34.52	25.64	25.64	30.30	30.30	0.00	0.00
Afghanistan	AFG	20200303	0.00		0.00		2.00	0	0.00		0.00		0.00		0.00		3.00	0.00		0.00	0.00	0.00	2.00	1	1.00	1.00	0.00	0.00				27.78	27.78	34.52	34.52	25.64	25.64	30.30	30.30	0.00	0.00
Afghanistan	AFG	20200304	0.00		0.00		2.00	0	0.00		0.00		0.00		0.00		3.00	0.00		0.00	0.00	0.00	2.00	1	1.00	1.00	0.00	0.00				27.78	27.78	34.52	34.52	25.64	25.64	30.30	30.30	0.00	0.00
Afghanistan	AFG	20200305	0.00		0.00		2.00	0	0.00		0.00		0.00		0.00		3.00	0.00		0.00	0.00	0.00	2.00	1	1.00	1.00	0.00	0.00				27.78	27.78	34.52	34.52	25.64	25.64	30.30	30.30	0.00	0.00
Afghanistan	AFG	20200306	0.00		0.00		2.00	0	0.00		0.00		0.00		0.00		3.00	0.00		0.00	0.00	0.00	2.00	1	1.00	1.00	0.00	0.00				27.78	27.78	34.52	34.52	25.64	25.64	30.30	30.30	0.00	0.00
Afghanistan	AFG	20200307	0.00		0.00		2.00	0	0.00		0.00		0.00		0.00		3.00	0.00		0.00	0.00	0.00	2.00	1	1.00	1.00	0.00	0.00				27.78	27.78	34.52	34.52	25.64	25.64	30.30	30.30	0.00	0.00
Afghanistan	AFG	20200308	0.00		0.00		2.00	0	0.00		0.00		0.00		0.00		3.00	0.00		0.00	0.00	0.00	2.00	1	1.00	1.00	0.00	0.00		4	0	27.78	27.78	34.52	34.52	25.64	25.64	30.30	30.30	0.00	0.00
Afghanistan	AFG	20200309	0.00		0.00		2.00	0	0.00		0.00		0.00		0.00		3.00	0.00		0.00	0.00	0.00	2.00	1	1.00	1.00	0.00	0.00				27.78	27.78	34.52	34.52	25.64	25.64	30.30	30.30	0.00	0.00
Afghanistan	AFG	20200310	0.00		0.00		2.00	0	0.00		0.00		0.00		0.00		3.00	0.00		0.00	0.00	0.00	2.00	1	1.00	1.00	0.00	0.00				27.78	27.78	34.52	34.52	25.64	25.64	30.30	30.30	0.00	0.00
Afghanistan	AFG	20200311	0.00		0.00		2.00	0	0.00		0.00		0.00		0.00		3.00	0.00		0.00	0.00	0.00	2.00	1	1.00	1.00	0.00	0.00		7	0	27.78	27.78	34.52	34.52	25.64	25.64	30.30	30.30	0.00	0.00
Afghanistan	AFG	20200312	0.00		0.00		2.00	0	0.00		0.00		0.00		0.00		3.00	0.00		0.00	0.00	0.00	2.00	1	1.00	1.00	15000000.00	0.00				27.78	27.78	34.52	34.52	25.64	25.64	30.30	30.30	0.00	0.00
Afghanistan	AFG	20200313	0.00		0.00		2.00	0	0.00		0.00		0.00		0.00		3.00	0.00		0.00	0.00	0.00	2.00	1	1.00	1.00	0.00	0.00				27.78	27.78	34.52	34.52	25.64	25.64	30.30	30.30	0.00	0.00
Afghanistan	AFG	20200314	3.00	1	0.00		2.00	0	0.00		0.00		0.00		0.00		3.00	0.00		0.00	0.00	0.00	2.00	1	1.00	1.00	25000000.00	0.00				38.89	38.89	48.81	48.81	33.33	33.33	39.39	39.39	0.00	0.00
Afghanistan	AFG	20200315	3.00	1	0.00		2.00	0	0.00		0.00		0.00		0.00		3.00	0.00		0.00	0.00	0.00	2.00	1	1.00	1.00	0.00	0.00		10	0	38.89	38.89	48.81	48.81	33.33	33.33	39.39	39.39	0.00	0.00
Afghanistan	AFG	20200316	3.00	1	0.00		2.00	0	0.00		0.00		0.00		0.00		3.00	0.00		0.00	0.00	0.00	2.00	1	1.00	1.00	0.00	0.00		16	0	38.89	38.89	48.81	48.81	33.33	33.33	39.39	39.39	0.00	0.00
Afghanistan	AFG	20200317	3.00	1	0.00		2.00	0	0.00		0.00		0.00		0.00		3.00	0.00		0.00	0.00	0.00	2.00	1	1.00	1.00	0.00	0.00		21	0	38.89	38.89	48.81	48.81	33.33	33.33	39.39	39.39	0.00	0.00
Afghanistan	AFG	20200318	3.00	1	0.00		2.00	1	0.00		0.00		0.00		0.00		3.00	0.00		0.00	0.00	0.00	2.00	1	1.00	1.00	0.00	0.00		22	0	41.67	41.67	53.57	53.57	35.26	35.26	41.67	41.67	0.00	0.00
Afghanistan	AFG	20200319	3.00	1	0.00		2.00	1	0.00		0.00		0.00		0.00		3.00	0.00		0.00	0.00	0.00	2.00	1	1.00	1.00	0.00	0.00		22	0	41.67	41.67	53.57	53.57	35.26	35.26	41.67	41.67	0.00	0.00
Afghanistan	AFG	20200320	3.00	1	0.00		2.00	1	0.00		0.00		0.00		0.00		3.00	0.00		0.00	0.00	0.00	2.00	1	1.00	1.00	0.00	0.00		22	0	41.67	41.67	53.57	53.57	35.26	35.26	41.67	41.67	0.00	0.00
Afghanistan	AFG	20200321	3.00	1	0.00		2.00	1	0.00		0.00		0.00		0.00		3.00	0.00		0.00	0.00	0.00	2.00	1	1.00	1.00	0.00	0.00		24	0	41.67	41.67	53.57	53.57	35.26	35.26	41.67	41.67	0.00	0.00
Afghanistan	AFG	20200322	3.00	1	0.00		2.00	1	0.00		0.00		0.00		0.00		3.00	0.00		0.00	0.00	0.00	2.00	1	1.00	1.00	0.00	0.00		24	0	41.67	41.67	53.57	53.57	35.26	35.26	41.67	41.67	0.00	0.00
Afghanistan	AFG	20200323	3.00	1	0.00		2.00	1	0.00		0.00		0.00		0.00		3.00	0.00		0.00	0.00	0.00	2.00	1	1.00	1.00	0.00	0.00		34	0	41.67	41.67	53.57	53.57	35.26	35.26	41.67	41.67	0.00	0.00
Afghanistan	AFG	20200324	3.00	1	3.00	0	2.00	1	0.00		0.00		0.00		0.00		3.00	0.00		0.00	0.00	0.00	2.00	1	1.00	1.00	0.00	0.00		40	1	50.93	50.93	64.29	64.29	41.67	41.67	49.24	49.24	0.00	0.00
Afghanistan	AFG	20200325	3.00	1	3.00	0	2.00	1	0.00		0.00		2.00	0	1.00	0	3.00	0.00		0.00	0.00	0.00	2.00	1	1.00	1.00	0.00	0.00		42	1	59.26	59.26	71.43	71.43	47.44	47.44	56.06	56.06	0.00	0.00
Afghanistan	AFG	20200326	3.00	1	3.00	0	2.00	1	0.00		0.00		2.00	0	1.00	0	3.00	0.00		0.00	0.00	0.00	2.00	1	1.00	1.00	0.00	0.00		75	1	59.26	59.26	71.43	71.43	47.44	47.44	56.06	56.06	0.00	0.00
Afghanistan	AFG	20200327	3.00	1	3.00	0	2.00	1	0.00		0.00		2.00	0	1.00	0	3.00	0.00		0.00	0.00	0.00	2.00	1	1.00	1.00	0.00	0.00		75	1	59.26	59.26	71.43	71.43	47.44	47.44	56.06	56.06	0.00	0.00
Afghanistan	AFG	20200328	3.00	1	3.00	0	2.00	1	0.00		2.00	0	2.00	0	1.00	0	3.00	0.00		0.00	0.00	0.00	2.00	1	1.00	1.00	0.00	0.00		91	2	67.59	67.59	80.95	80.95	53.21	53.21	62.88	62.88	0.00	0.00
Afghanistan	AFG	20200329	3.00	1	3.00	0	2.00	1	0.00		2.00	0	2.00	0	1.00	0	3.00	0.00		0.00	0.00	0.00	2.00	1	1.00	1.00	0.00	0.00		106	3	67.59	67.59	80.95	80.95	53.21	53.21	62.88	62.88	0.00	0.00
Afghanistan	AFG	20200330	3.00	1	3.00	0	2.00	1	0.00		2.00	0	2.00	0	1.00	0	3.00	0.00		0.00	0.00	0.00	2.00	1	1.00	1.00	0.00	0.00		114	4	67.59	67.59	80.95	80.95	53.21	53.21	62.88	62.88	0.00	0.00
Afghanistan	AFG	20200331	3.00	1	3.00	0	2.00	1	0.00		2.00	0	2.00	0	1.00	0	3.00	0.00		0.00	0.00	0.00	2.00	1	1.00	1.00	0.00	0.00		141	4	67.59	67.59	80.95	80.95	53.21	53.21	62.88	62.88	0.00	0.00
Afghanistan	AFG	20200401	3.00	1	3.00	0	2.00	1	0.00		2.00	0	2.00	0	1.00	0	3.00	0.00		0.00	0.00	0.00	2.00	1	1.00	1.00	0.00	0.00		166	4	67.59	67.59	80.95	80.95	53.21	53.21	62.88	62.88	0.00	0.00
Afghanistan	AFG	20200402	3.00	1	3.00	0	2.00	1	0.00		2.00	0	2.00	0	1.00	0	3.00	0.00		0.00	0.00	0.00	2.00	1	1.00	1.00	0.00	0.00		192	4	67.59	67.59	80.95	80.95	53.21	53.21	62.88	62.88	0.00	0.00
Afghanistan	AFG	20200403	3.00	1	3.00	0	2.00	1	0.00		2.00	0	2.00	0	1.00	0	3.00	0.00		0.00	0.00	0.00	2.00	1	1.00	1.00	0.00	0.00		235	4	67.59	67.59	80.95	80.95	53.21	53.21	62.88	62.88	0.00	0.00
Afghanistan	AFG	20200404	3.00	1	3.00	0	2.00	1	0.00		2.00	0	2.00	0	1.00	0	3.00	0.00		0.00	0.00	0.00	2.00	1	1.00	1.00	0.00	0.00		235	4	67.59	67.59	80.95	80.95	53.21	53.21	62.88	62.88	0.00	0.00
Afghanistan	AFG	20200405	3.00	1	3.00	0	2.00	1	4.00	1	2.00	0	2.00	0	1.00	0	3.00	0.00		0.00	0.00	0.00	2.00	1	1.00	1.00	0.00	0.00		270	5	78.70	78.70	80.95	80.95	60.90	60.90	71.97	71.97	0.00	0.00
Afghanistan	AFG	20200406	3.00	1	3.00	0	2.00	1	4.00	1	2.00	0	2.00	0	1.00	0	3.00	0.00		0.00	0.00	0.00	2.00	1	1.00	1.00	0.00	0.00		299	7	78.70	78.70	80.95	80.95	60.90	60.90	71.97	71.97	0.00	0.00
Afghanistan	AFG	20200407	3.00	1	3.00	0	2.00	1	4.00	1	2.00	0	2.00	0	1.00	0	3.00	0.00		0.00	0.00	0.00	2.00	1	1.00	1.00	0.00	0.00		337	7	78.70	78.70	80.95	80.95	60.90	60.90	71.97	71.97	0.00	0.00
Afghanistan	AFG	20200408	3.00	1	3.00	0	2.00	1	4.00	1	2.00	0	2.00	0	1.00	0	3.00	0.00		0.00	0.00	0.00	2.00	1	1.00	1.00	0.00	0.00		367	11	78.70	78.70	80.95	80.95	60.90	60.90	71.97	71.97	0.00	0.00
Afghanistan	AFG	20200409	3.00	1	3.00	0	2.00	1	4.00	1	2.00	0	2.00	0	1.00	0	3.00	0.00		0.00	0.00	0.00	2.00	1	1.00	1.00	0.00	0.00		423	14	78.70	78.70	80.95	80.95	60.90	60.90	71.97	71.97	0.00	0.00
Afghanistan	AFG	20200410	3.00	1	3.00	0	2.00	1	4.00	1	2.00	0	2.00	0	1.00	0	3.00	0.00		0.00	0.00	0.00	2.00	1	1.00	1.00	0.00	0.00		484	15	78.70	78.70	80.95	80.95	60.90	60.90	71.97	71.97	0.00	0.00
Afghanistan	AFG	20200411	3.00	1	3.00	0	2.00	1	4.00	1	2.00	0	2.00	0	1.00	0	3.00	0.00		0.00	127711935.00	0.00	2.00	1	1.00	1.00	54577750.00	0.00		521	15	78.70	78.70	80.95	80.95	60.90	60.90	71.97	71.97	0.00	0.00
Afghanistan	AFG	20200412	3.00	1	3.00	0	2.00	1	4.00	1	2.00	0	2.00	0	2.00	0	3.00	0.00		0.00	0.00	0.00	2.00	1	1.00	1.00	140400000.00	0.00		555	18	84.26	84.26	83.33	83.33	64.74	64.74	76.52	76.52	0.00	0.00
Afghanistan	AFG	20200413	3.00	1	3.00	0	2.00	1	4.00	1	2.00	0	2.00	0	2.00	0	3.00	0.00		0.00	0.00	0.00	2.00	1	1.00	1.00	0.00	0.00		607	18	84.26	84.26	83.33	83.33	64.74	64.74	76.52	76.52	0.00	0.00
Afghanistan	AFG	20200414	3.00	1	3.00	0	2.00	1	4.00	1	2.00	0	2.00	0	2.00	0	3.00	0.00		0.00	0.00	0.00	2.00	1	1.00	1.00	0.00	0.00		665	21	84.26	84.26	83.33	83.33	64.74	64.74	76.52	76.52	0.00	0.00
Afghanistan	AFG	20200415	3.00	1	3.00	0	2.00	1	4.00	1	2.00	0	2.00	0	2.00	0	3.00	0.00		0.00	0.00	0.00	2.00	1	1.00	1.00	0.00	0.00		714	23	84.26	84.26	83.33	83.33	64.74	64.74	76.52	76.52	0.00	0.00
Afghanistan	AFG	20200416	3.00	1	3.00	0	2.00	1	4.00	1	2.00	0	2.00	0	2.00	0	3.00	0.00		0.00	0.00	0.00	2.00	1	1.00	1.00	0.00	0.00		784	25	84.26	84.26	83.33	83.33	64.74	64.74	76.52	76.52	0.00	0.00
Afghanistan	AFG	20200417	3.00	1	3.00	0	2.00	1	4.00	1	2.00	0	2.00	0	2.00	0	3.00	0.00		0.00	0.00	0.00	2.00	1	1.00	1.00	0.00	0.00		794	29	84.26	84.26	83.33	83.33	64.74	64.74	76.52	76.52	0.00	0.00
Afghanistan	AFG	20200418	3.00	1	3.00	0	2.00	1	4.00	1	2.00	0	2.00	0	2.00	0	3.00	0.00		0.00	0.00	0.00	2.00	1	1.00	1.00	0.00	0.00		845	30	84.26	84.26	83.33	83.33	64.74	64.74	76.52	76.52	0.00	0.00
Afghanistan	AFG	20200419	3.00	1	3.00	0	2.00	1	4.00	1	2.00	0	2.00	0	2.00	0	3.00	0.00		0.00	0.00	0.00	2.00	1	1.00	1.00	0.00	0.00		908	30	84.26	84.26	83.33	83.33	64.74	64.74	76.52	76.52	0.00	0.00
Afghanistan	AFG	20200420	3.00	1	3.00	0	2.00	1	4.00	1	2.00	0	2.00	0	2.00	0	3.00	0.00		0.00	0.00	0.00	2.00	1	1.00	1.00	0.00	0.00		996	33	84.26	84.26	83.33	83.33	64.74	64.74	76.52	76.52	0.00	0.00
Afghanistan	AFG	20200421	3.00	1	3.00	0	2.00	1	4.00	1	2.00	0	2.00	0	2.00	0	3.00	0.00		0.00	0.00	0.00	2.00	1	1.00	1.00	0.00	0.00		1031	35	84.26	84.26	83.33	83.33	64.74	64.74	76.52	76.52	0.00	0.00
Afghanistan	AFG	20200422	3.00	1	3.00	0	2.00	1	4.00	1	2.00	0	2.00	0	2.00	0	3.00	0.00		0.00	0.00	0.00	2.00	1	1.00	1.00	0.00	0.00		1092	36	84.26	84.26	83.33	83.33	64.74	64.74	76.52	76.52	0.00	0.00
Afghanistan	AFG	20200423	3.00	1	3.00	0	2.00	1	4.00	1	2.00	0	2.00	0	2.00	0	3.00	0.00		0.00	0.00	0.00	2.00	1	1.00	1.00	0.00	0.00		1176	40	84.26	84.26	83.33	83.33	64.74	64.74	76.52	76.52	0.00	0.00
Afghanistan	AFG	20200424	3.00	1	3.00	0	2.00	1	4.00	1	2.00	0	2.00	0	2.00	0	3.00	0.00		0.00	0.00	0.00	2.00	1	1.00	1.00	0.00	0.00		1281	42	84.26	84.26	83.33	83.33	64.74	64.74	76.52	76.52	0.00	0.00
Afghanistan	AFG	20200425	3.00	1	3.00	0	2.00	1	4.00	1	2.00	0	2.00	0	2.00	0	3.00	0.00		0.00	0.00	0.00	2.00	1	1.00	1.00	0.00	0.00		1351	43	84.26	84.26	83.33	83.33	64.74	64.74	76.52	76.52	0.00	0.00
Afghanistan	AFG	20200426	3.00	1	3.00	0	2.00	1	4.00	1	2.00	0	2.00	0	2.00	0	3.00	0.00		0.00	0.00	0.00	2.00	1	1.00	1.00	0.00	0.00		1463	47	84.26	84.26	83.33	83.33	64.74	64.74	76.52	76.52	0.00	0.00
Afghanistan	AFG	20200427	3.00	1	3.00	0	2.00	1	4.00	1	2.00	0	2.00	0	2.00	0	3.00	0.00		0.00	0.00	0.00	2.00	1	1.00	1.00	0.00	0.00		1531	57	84.26	84.26	83.33	83.33	64.74	64.74	76.52	76.52	0.00	0.00
Afghanistan	AFG	20200428	3.00	1	3.00	0	2.00	1	4.00	1	2.00	0	2.00	0	2.00	0	3.00	0.00		0.00	0.00	0.00	2.00	1	1.00	1.00	0.00	0.00		1703	57	84.26	84.26	83.33	83.33	64.74	64.74	76.52	76.52	0.00	0.00
Afghanistan	AFG	20200429	3.00	1	3.00	0	2.00	1	4.00	1	2.00	0	2.00	0	2.00	0	3.00	0.00		0.00	0.00	0.00	2.00	1	1.00	1.00	0.00	0.00		1827	60	84.26	84.26	83.33	83.33	64.74	64.74	76.52	76.52	0.00	0.00
Afghanistan	AFG	20200430	3.00	1	3.00	0	2.00	1	4.00	1	2.00	0	2.00	0	2.00	0	3.00	0.00		0.00	0.00	0.00	2.00	1	1.00	1.00	0.00	0.00		1949	60	84.26	84.26	83.33	83.33	64.74	64.74	76.52	76.52	0.00	0.00
Afghanistan	AFG	20200501	3.00	1	3.00	0	2.00	1	4.00	1	2.00	0	2.00	0	2.00	0	3.00	0.00		0.00	0.00	0.00	2.00	1	1.00	1.00	0.00	0.00		2171	64	84.26	84.26	83.33	83.33	64.74	64.74	76.52	76.52	0.00	0.00
Afghanistan	AFG	20200502	3.00	1	3.00	0	2.00	1	4.00	1	2.00	0	2.00	0	2.00	0	3.00	0.00		0.00	0.00	0.00	2.00	1	1.00	1.00	0.00	0.00		2335	68	84.26	84.26	83.33	83.33	64.74	64.74	76.52	76.52	0.00	0.00
Afghanistan	AFG	20200503	3.00	1	3.00	0	2.00	1	4.00	1	2.00	0	2.00	0	2.00	0	3.00	0.00		0.00	0.00	0.00	2.00	1	1.00	1.00	0.00	0.00		2469	72	84.26	84.26	83.33	83.33	64.74	64.74	76.52	76.52	0.00	0.00
Afghanistan	AFG	20200504	3.00	1	3.00	0	2.00	1	4.00	1	2.00	0	2.00	0	2.00	0	3.00	0.00		0.00	0.00	0.00	2.00	1	1.00	1.00	0.00	0.00		2704	85	84.26	84.26	83.33	83.33	64.74	64.74	76.52	76.52	0.00	0.00
Afghanistan	AFG	20200505	3.00	1	3.00	0	2.00	1	4.00	1	2.00	0	2.00	0	2.00	0	3.00	0.00		0.00	0.00	0.00	2.00	1	1.00	1.00	0.00	0.00		2894	90	84.26	84.26	83.33	83.33	64.74	64.74	76.52	76.52	0.00	0.00
Afghanistan	AFG	20200506	3.00	1	3.00	0	2.00	1	4.00	1	2.00	0	2.00	0	2.00	0	3.00	0.00		0.00	0.00	0.00	2.00	1	1.00	1.00	0.00	0.00		3224	95	84.26	84.26	83.33	83.33	64.74	64.74	76.52	76.52	0.00	0.00
Afghanistan	AFG	20200507	3.00	1	3.00	0	2.00	1	4.00	1	2.00	0	2.00	0	2.00	0	3.00	0.00		0.00	400000000.00	0.00	2.00	1	1.00	1.00	0.00	0.00		3392	104	84.26	84.26	83.33	83.33	64.74	64.74	76.52	76.52	0.00	0.00
Afghanistan	AFG	20200508	3.00	1	3.00	0	2.00	1	4.00	1	2.00	0	2.00	0	2.00	0	3.00	0.00		0.00	0.00	0.00	2.00	1	1.00	1.00	0.00	0.00		3563	106	84.26	84.26	83.33	83.33	64.74	64.74	76.52	76.52	0.00	0.00
Afghanistan	AFG	20200509	3.00	1	3.00	0	2.00	1	4.00	1	2.00	0	2.00	0	2.00	0	3.00	0.00		0.00	0.00	0.00	2.00	1	1.00	1.00	0.00	0.00		3778	109	84.26	84.26	83.33	83.33	64.74	64.74	76.52	76.52	0.00	0.00
Afghanistan	AFG	20200510	3.00	1	3.00	0	2.00	1	4.00	1	2.00	0	2.00	0	2.00	0	3.00	0.00		0.00	0.00	0.00	2.00	1	1.00	1.00	0.00	0.00		4033	115	84.26	84.26	83.33	83.33	64.74	64.74	76.52	76.52	0.00	0.00
Afghanistan	AFG	20200511	3.00	1	3.00	0	2.00	1	4.00	1	2.00	0	2.00	0	2.00	0	3.00	0.00		0.00	0.00	0.00	2.00	1	1.00	1.00	0.00	0.00		4402	120	84.26	84.26	83.33	83.33	64.74	64.74	76.52	76.52	0.00	0.00
Afghanistan	AFG	20200512	3.00	1	3.00	0	2.00	1	4.00	1	2.00	0	2.00	0	2.00	0	3.00	0.00		0.00	0.00	0.00	2.00	1	1.00	1.00	0.00	0.00		4687	122	84.26	84.26	83.33	83.33	64.74	64.74	76.52	76.52	0.00	0.00
Afghanistan	AFG	20200513	3.00	1	3.00	0	2.00	1	4.00	1	2.00	0	2.00	0	2.00	0	3.00	0.00		0.00	0.00	0.00	2.00	1	1.00	1.00	0.00	0.00		4967	127	84.26	84.26	83.33	83.33	64.74	64.74	76.52	76.52	0.00	0.00
Afghanistan	AFG	20200514	3.00	1	3.00	0	2.00	1	4.00	1	2.00	0	2.00	0	2.00	0	3.00	0.00		0.00	0.00	0.00	2.00	1	1.00	1.00	14000000.00	0.00		5226	130	84.26	84.26	83.33	83.33	64.74	64.74	76.52	76.52	0.00	0.00
Afghanistan	AFG	20200515	3.00	1	3.00	0	2.00	1	4.00	1	2.00	0	2.00	0	2.00	0	3.00	0.00		0.00	0.00	0.00	2.00	1	1.00	1.00	0.00	0.00		5339	136	84.26	84.26	83.33	83.33	64.74	64.74	76.52	76.52	0.00	0.00
Afghanistan	AFG	20200516	3.00	1	3.00	0	2.00	1	4.00	1	2.00	0	2.00	0	2.00	0	3.00	0.00		0.00	0.00	0.00	2.00	1	1.00	1.00	0.00	0.00		6402	168	84.26	84.26	83.33	83.33	64.74	64.74	76.52	76.52	0.00	0.00
Afghanistan	AFG	20200517	3.00	1	3.00	0	2.00	1	4.00	1	2.00	0	2.00	0	2.00	0	3.00	0.00		0.00	0.00	0.00	2.00	1	1.00	1.00	0.00	0.00		6402	168	84.26	84.26	83.33	83.33	64.74	64.74	76.52	76.52	0.00	0.00
Afghanistan	AFG	20200518	3.00	1	3.00	0	2.00	1	4.00	1	2.00	0	2.00	0	2.00	0	3.00	0.00		0.00	0.00	0.00	2.00	1	1.00	1.00	0.00	0.00		6664	169	84.26	84.26	83.33	83.33	64.74	64.74	76.52	76.52	0.00	0.00
Afghanistan	AFG	20200519	3.00	1	3.00	0	2.00	1	4.00	1	2.00	0	2.00	0	2.00	0	3.00	0.00		0.00	0.00	0.00	2.00	1	1.00	1.00	0.00	0.00		7072	173	84.26	84.26	83.33	83.33	64.74	64.74	76.52	76.52	0.00	0.00
Afghanistan	AFG	20200520	3.00	1	3.00	0	2.00	1	4.00	1	2.00	0	2.00	0	2.00	0	3.00	0.00		0.00	0.00	0.00	2.00	1	1.00	1.00	0.00	0.00		7653	178	84.26	84.26	83.33	83.33	64.74	64.74	76.52	76.52	0.00	0.00
Afghanistan	AFG	20200521	3.00	1	3.00	0	2.00	1	4.00	1	2.00	0	2.00	0	2.00	0	3.00	0.00		0.00	0.00	0.00	2.00	1	1.00	1.00	0.00	0.00		8145	187	84.26	84.26	83.33	83.33	64.74	64.74	76.52	76.52	0.00	0.00
Afghanistan	AFG	20200522	3.00	1	3.00	0	2.00	1	4.00	1	2.00	0	2.00	0	2.00	0	3.00	0.00		0.00	0.00	0.00	2.00	1	1.00	1.00	0.00	0.00		8676	193	84.26	84.26	83.33	83.33	64.74	64.74	76.52	76.52	0.00	0.00
Afghanistan	AFG	20200523	3.00	1	3.00	0	2.00	1	4.00	1	2.00	0	2.00	0	2.00	0	3.00	0.00		0.00	0.00	0.00	2.00	1	1.00	1.00	0.00	0.00		9216	205	84.26	84.26	83.33	83.33	64.74	64.74	76.52	76.52	0.00	0.00
Afghanistan	AFG	20200524	3.00	1	3.00	0	2.00	1	4.00	1	2.00	0	2.00	0	2.00	0	3.00	0.00		0.00	0.00	0.00	2.00	1	1.00	1.00	0.00	0.00		9998	216	84.26	84.26	83.33	83.33	64.74	64.74	76.52	76.52	0.00	0.00
Afghanistan	AFG	20200525	3.00	1	3.00	0	2.00	1	4.00	1	2.00	0	2.00	0	2.00	0	3.00	0.00		0.00	0.00	0.00	2.00	1	1.00	1.00	0.00	0.00		10582	218	84.26	84.26	83.33	83.33	64.74	64.74	76.52	76.52	0.00	0.00
Afghanistan	AFG	20200526	3.00	1	3.00	0	2.00	1	4.00	1	2.00	0	2.00	0	2.00	0	3.00	0.00		0.00	0.00	0.00	2.00	1	1.00	1.00	0.00	0.00		11173	219	84.26	84.26	83.33	83.33	64.74	64.74	76.52	76.52	0.00	0.00
Afghanistan	AFG	20200527	3.00	1	3.00	0	2.00	1	4.00	1	2.00	0	2.00	0	2.00	0	3.00	0.00		0.00	0.00	0.00	2.00	1	1.00	1.00	0.00	0.00		11831	220	84.26	84.26	83.33	83.33	64.74	64.74	76.52	76.52	0.00	0.00
Afghanistan	AFG	20200528	3.00	1	3.00	0	2.00	1	4.00	1	2.00	0	2.00	0	2.00	0	3.00	0.00		0.00	0.00	0.00	2.00	1	1.00	1.00	0.00	0.00		12456	227	84.26	84.26	83.33	83.33	64.74	64.74	76.52	76.52	0.00	0.00
Afghanistan	AFG	20200529	3.00	1	3.00	0	2.00	1	4.00	1	2.00	0	2.00	0	2.00	0	3.00	0.00		0.00	0.00	0.00	2.00	1	1.00	1.00	0.00	0.00		13036	235	84.26	84.26	83.33	83.33	64.74	64.74	76.52	76.52	0.00	0.00
Afghanistan	AFG	20200530	3.00	1	3.00	0	2.00	1	4.00	1	2.00	0	2.00	0	2.00	0	3.00	0.00		0.00	0.00	0.00	2.00	1	1.00	1.00	0.00	0.00		13659	246	84.26	84.26	83.33	83.33	64.74	64.74	76.52	76.52	0.00	0.00
Afghanistan	AFG	20200531	3.00	1	3.00	0	2.00	1	4.00	1	2.00	0	2.00	0	2.00	0	3.00	0.00		0.00	0.00	0.00	2.00	1	1.00	1.00	0.00	0.00		14525	249	84.26	84.26	83.33	83.33	64.74	64.74	76.52	76.52	0.00	0.00
Afghanistan	AFG	20200601	3.00	1	3.00	0	2.00	1	4.00	1	2.00	0	2.00	0	2.00	0	3.00	0.00		0.00	0.00	0.00	2.00	1	1.00	1.00	0.00	0.00		15205	257	84.26	84.26	83.33	83.33	64.74	64.74	76.52	76.52	0.00	0.00
Afghanistan	AFG	20200602	3.00	1	3.00	0	2.00	1	4.00	1	2.00	0	2.00	0	2.00	0	3.00	0.00		0.00	0.00	0.00	2.00	1	1.00	1.00	0.00	0.00		15750	265	84.26	84.26	83.33	83.33	64.74	64.74	76.52	76.52	0.00	0.00
Afghanistan	AFG	20200603	3.00	1	3.00	0	2.00	1	4.00	1	2.00	0	2.00	0	2.00	0	3.00	0.00		0.00	0.00	0.00	2.00	1	1.00	1.00	0.00	0.00		16509	270	84.26	84.26	83.33	83.33	64.74	64.74	76.52	76.52	0.00	0.00
Afghanistan	AFG	20200604	3.00	1	3.00	0	2.00	1	4.00	1	2.00	0	2.00	0	2.00	0	3.00	0.00		0.00	0.00	0.00	2.00	1	1.00	1.00	0.00	0.00		17267	294	84.26	84.26	83.33	83.33	64.74	64.74	76.52	76.52	0.00	0.00
Afghanistan	AFG	20200605	3.00	1	3.00	0	2.00	1	4.00	1	2.00	0	2.00	0	2.00	0	3.00	0.00		0.00	0.00	0.00	2.00	1	1.00	1.00	0.00	0.00		18054	300	84.26	84.26	83.33	83.33	64.74	64.74	76.52	76.52	0.00	0.00
Afghanistan	AFG	20200606	3.00	1	3.00	0	2.00	1	4.00	1	2.00	0	2.00	0	2.00	0	3.00	0.00		0.00	0.00	0.00	2.00	1	1.00	1.00	0.00	0.00		18969	309	84.26	84.26	83.33	83.33	64.74	64.74	76.52	76.52	0.00	0.00
Afghanistan	AFG	20200607	3.00	1	3.00	0	2.00	1	4.00	1	2.00	0	2.00	0	2.00	0	3.00	0.00		0.00	0.00	0.00	2.00	1	1.00	1.00	0.00	0.00		19551	327	84.26	84.26	83.33	83.33	64.74	64.74	76.52	76.52	0.00	0.00
Afghanistan	AFG	20200608	3.00	1	3.00	0	2.00	1	4.00	1	2.00	0	2.00	0	2.00	0	3.00	0.00		0.00	0.00	0.00	2.00	1	1.00	1.00	0.00	0.00		20342	357	84.26	84.26	83.33	83.33	64.74	64.74	76.52	76.52	0.00	0.00
Afghanistan	AFG	20200609																												20917	369		84.26		83.33		64.74		76.52		0.00
Afghanistan	AFG	20200610																												21459	384		84.26		83.33		64.74		76.52		0.00
Afghanistan	AFG	20200611																												22143	405		84.26		83.33		64.74		76.52		0.00
Afghanistan	AFG	20200612																												22890	426		84.26		83.33		64.74		76.52		0.00
Afghanistan	AFG	20200613																												23546	446		84.26		83.33		64.74		76.52		0.00
Afghanistan	AFG	20200614																												24102	451		84.26		83.33		64.74		76.52		0.00
Afghanistan	AFG	20200615																												24766	471		84.26		83.33		64.74		76.52		0.00
Angola	AGO	20200101	0.00		0.00		0.00		0.00		0.00		0.00		0.00		0.00	0.00		0.00	0.00	0.00	0.00		0.00	0.00	0.00	0.00				0.00	0.00	0.00	0.00	0.00	0.00	0.00	0.00	0.00	0.00
Angola	AGO	20200102	0.00		0.00		0.00		0.00		0.00		0.00		0.00		0.00	0.00		0.00	0.00	0.00	0.00		0.00	0.00	0.00	0.00				0.00	0.00	0.00	0.00	0.00	0.00	0.00	0.00	0.00	0.00
Angola	AGO	20200103	0.00		0.00		0.00		0.00		0.00		0.00		0.00		0.00	0.00		0.00	0.00	0.00	0.00		0.00	0.00	0.00	0.00				0.00	0.00	0.00	0.00	0.00	0.00	0.00	0.00	0.00	0.00
Angola	AGO	20200104	0.00		0.00		0.00		0.00		0.00		0.00		0.00		0.00	0.00		0.00	0.00	0.00	0.00		0.00	0.00	0.00	0.00				0.00	0.00	0.00	0.00	0.00	0.00	0.00	0.00	0.00	0.00
Angola	AGO	20200105	0.00		0.00		0.00		0.00		0.00		0.00		0.00		0.00	0.00		0.00	0.00	0.00	0.00		0.00	0.00	0.00	0.00				0.00	0.00	0.00	0.00	0.00	0.00	0.00	0.00	0.00	0.00
Angola	AGO	20200106	0.00		0.00		0.00		0.00		0.00		0.00		0.00		0.00	0.00		0.00	0.00	0.00	0.00		0.00	0.00	0.00	0.00				0.00	0.00	0.00	0.00	0.00	0.00	0.00	0.00	0.00	0.00
Angola	AGO	20200107	0.00		0.00		0.00		0.00		0.00		0.00		0.00		0.00	0.00		0.00	0.00	0.00	0.00		0.00	0.00	0.00	0.00				0.00	0.00	0.00	0.00	0.00	0.00	0.00	0.00	0.00	0.00
Angola	AGO	20200108	0.00		0.00		0.00		0.00		0.00		0.00		0.00		0.00	0.00		0.00	0.00	0.00	0.00		0.00	0.00	0.00	0.00				0.00	0.00	0.00	0.00	0.00	0.00	0.00	0.00	0.00	0.00
Angola	AGO	20200109	0.00		0.00		0.00		0.00		0.00		0.00		0.00		0.00	0.00		0.00	0.00	0.00	0.00		0.00	0.00	0.00	0.00				0.00	0.00	0.00	0.00	0.00	0.00	0.00	0.00	0.00	0.00
Angola	AGO	20200110	0.00		0.00		0.00		0.00		0.00		0.00		0.00		0.00	0.00		0.00	0.00	0.00	0.00		0.00	0.00	0.00	0.00				0.00	0.00	0.00	0.00	0.00	0.00	0.00	0.00	0.00	0.00
Angola	AGO	20200111	0.00		0.00		0.00		0.00		0.00		0.00		0.00		0.00	0.00		0.00	0.00	0.00	0.00		0.00	0.00	0.00	0.00				0.00	0.00	0.00	0.00	0.00	0.00	0.00	0.00	0.00	0.00
Angola	AGO	20200112	0.00		0.00		0.00		0.00		0.00		0.00		0.00		0.00	0.00		0.00	0.00	0.00	0.00		0.00	0.00	0.00	0.00				0.00	0.00	0.00	0.00	0.00	0.00	0.00	0.00	0.00	0.00
Angola	AGO	20200113	0.00		0.00		0.00		0.00		0.00		0.00		0.00		0.00	0.00		0.00	0.00	0.00	0.00		0.00	0.00	0.00	0.00				0.00	0.00	0.00	0.00	0.00	0.00	0.00	0.00	0.00	0.00
Angola	AGO	20200114	0.00		0.00		0.00		0.00		0.00		0.00		0.00		0.00	0.00		0.00	0.00	0.00	0.00		0.00	0.00	0.00	0.00				0.00	0.00	0.00	0.00	0.00	0.00	0.00	0.00	0.00	0.00
Angola	AGO	20200115	0.00		0.00		0.00		0.00		0.00		0.00		0.00		0.00	0.00		0.00	0.00	0.00	0.00		0.00	0.00	0.00	0.00				0.00	0.00	0.00	0.00	0.00	0.00	0.00	0.00	0.00	0.00
Angola	AGO	20200116	0.00		0.00		0.00		0.00		0.00		0.00		0.00		0.00	0.00		0.00	0.00	0.00	0.00		0.00	0.00	0.00	0.00				0.00	0.00	0.00	0.00	0.00	0.00	0.00	0.00	0.00	0.00
Angola	AGO	20200117	0.00		0.00		0.00		0.00		0.00		0.00		0.00		0.00	0.00		0.00	0.00	0.00	0.00		0.00	0.00	0.00	0.00				0.00	0.00	0.00	0.00	0.00	0.00	0.00	0.00	0.00	0.00
Angola	AGO	20200118	0.00		0.00		0.00		0.00		0.00		0.00		0.00		0.00	0.00		0.00	0.00	0.00	0.00		0.00	0.00	0.00	0.00				0.00	0.00	0.00	0.00	0.00	0.00	0.00	0.00	0.00	0.00
Angola	AGO	20200119	0.00		0.00		0.00		0.00		0.00		0.00		0.00		0.00	0.00		0.00	0.00	0.00	0.00		0.00	0.00	0.00	0.00				0.00	0.00	0.00	0.00	0.00	0.00	0.00	0.00	0.00	0.00
Angola	AGO	20200120	0.00		0.00		0.00		0.00		0.00		0.00		0.00		0.00	0.00		0.00	0.00	0.00	0.00		0.00	0.00	0.00	0.00				0.00	0.00	0.00	0.00	0.00	0.00	0.00	0.00	0.00	0.00
Angola	AGO	20200121	0.00		0.00		0.00		0.00		0.00		0.00		0.00		0.00	0.00		0.00	0.00	0.00	0.00		0.00	0.00	0.00	0.00				0.00	0.00	0.00	0.00	0.00	0.00	0.00	0.00	0.00	0.00
Angola	AGO	20200122	0.00		0.00		0.00		0.00		0.00		0.00		0.00		0.00	0.00		0.00	0.00	0.00	0.00		0.00	0.00	0.00	0.00				0.00	0.00	0.00	0.00	0.00	0.00	0.00	0.00	0.00	0.00
Angola	AGO	20200123	0.00		0.00		0.00		0.00		0.00		0.00		0.00		0.00	0.00		0.00	0.00	0.00	0.00		0.00	0.00	0.00	0.00				0.00	0.00	0.00	0.00	0.00	0.00	0.00	0.00	0.00	0.00
Angola	AGO	20200124	0.00		0.00		0.00		0.00		0.00		0.00		0.00		0.00	0.00		0.00	0.00	0.00	0.00		0.00	0.00	0.00	0.00				0.00	0.00	0.00	0.00	0.00	0.00	0.00	0.00	0.00	0.00
Angola	AGO	20200125	0.00		0.00		0.00		0.00		0.00		0.00		0.00		0.00	0.00		0.00	0.00	0.00	0.00		0.00	0.00	0.00	0.00				0.00	0.00	0.00	0.00	0.00	0.00	0.00	0.00	0.00	0.00
Angola	AGO	20200126	0.00		0.00		0.00		0.00		0.00		0.00		0.00		0.00	0.00		0.00	0.00	0.00	0.00		0.00	0.00	0.00	0.00				0.00	0.00	0.00	0.00	0.00	0.00	0.00	0.00	0.00	0.00
Angola	AGO	20200127	0.00		0.00		0.00		0.00		0.00		0.00		0.00		0.00	0.00		0.00	0.00	0.00	0.00		0.00	0.00	0.00	0.00				0.00	0.00	0.00	0.00	0.00	0.00	0.00	0.00	0.00	0.00
Angola	AGO	20200128	0.00		0.00		0.00		0.00		0.00		0.00		0.00		0.00	0.00		0.00	0.00	0.00	0.00		0.00	0.00	0.00	0.00				0.00	0.00	0.00	0.00	0.00	0.00	0.00	0.00	0.00	0.00
Angola	AGO	20200129	0.00		0.00		0.00		0.00		0.00		0.00		0.00		0.00	0.00		0.00	0.00	0.00	0.00		0.00	0.00	0.00	0.00				0.00	0.00	0.00	0.00	0.00	0.00	0.00	0.00	0.00	0.00
Angola	AGO	20200130	0.00		0.00		0.00		0.00		0.00		0.00		0.00		0.00	0.00		0.00	0.00	0.00	0.00		0.00	0.00	0.00	0.00				0.00	0.00	0.00	0.00	0.00	0.00	0.00	0.00	0.00	0.00
Angola	AGO	20200131	0.00		0.00		0.00		0.00		0.00		0.00		0.00		0.00	0.00		0.00	0.00	0.00	0.00		0.00	0.00	0.00	0.00				0.00	0.00	0.00	0.00	0.00	0.00	0.00	0.00	0.00	0.00
Angola	AGO	20200201	0.00		0.00		0.00		0.00		0.00		0.00		0.00		0.00	0.00		0.00	0.00	0.00	0.00		0.00	0.00	0.00	0.00				0.00	0.00	0.00	0.00	0.00	0.00	0.00	0.00	0.00	0.00
Angola	AGO	20200202	0.00		0.00		0.00		0.00		0.00		0.00		0.00		0.00	0.00		0.00	0.00	0.00	0.00		0.00	0.00	0.00	0.00				0.00	0.00	0.00	0.00	0.00	0.00	0.00	0.00	0.00	0.00
Angola	AGO	20200203	0.00		0.00		0.00		0.00		0.00		0.00		0.00		0.00	0.00		0.00	0.00	0.00	0.00		0.00	0.00	0.00	0.00				0.00	0.00	0.00	0.00	0.00	0.00	0.00	0.00	0.00	0.00
Angola	AGO	20200204	0.00		0.00		0.00		0.00		0.00		0.00		0.00		0.00	0.00		0.00	0.00	0.00	0.00		0.00	0.00	0.00	0.00				0.00	0.00	0.00	0.00	0.00	0.00	0.00	0.00	0.00	0.00
Angola	AGO	20200205	0.00		0.00		0.00		0.00		0.00		0.00		0.00		0.00	0.00		0.00	0.00	0.00	0.00		0.00	0.00	0.00	0.00				0.00	0.00	0.00	0.00	0.00	0.00	0.00	0.00	0.00	0.00
Angola	AGO	20200206	0.00		0.00		0.00		0.00		0.00		0.00		0.00		2.00	0.00		0.00	0.00	0.00	0.00		0.00	0.00	0.00	0.00				5.56	5.56	7.14	7.14	3.85	3.85	4.55	4.55	0.00	0.00
Angola	AGO	20200207	0.00		0.00		0.00		0.00		0.00		0.00		0.00		2.00	0.00		0.00	0.00	0.00	0.00		0.00	0.00	0.00	0.00				5.56	5.56	7.14	7.14	3.85	3.85	4.55	4.55	0.00	0.00
Angola	AGO	20200208	0.00		0.00		0.00		0.00		0.00		0.00		0.00		2.00	0.00		0.00	0.00	0.00	0.00		0.00	0.00	0.00	0.00				5.56	5.56	7.14	7.14	3.85	3.85	4.55	4.55	0.00	0.00
Angola	AGO	20200209	0.00		0.00		0.00		0.00		0.00		0.00		0.00		2.00	0.00		0.00	0.00	0.00	0.00		0.00	0.00	0.00	0.00				5.56	5.56	7.14	7.14	3.85	3.85	4.55	4.55	0.00	0.00
Angola	AGO	20200210	0.00		0.00		0.00		0.00		0.00		0.00		0.00		2.00	0.00		0.00	0.00	0.00	0.00		0.00	0.00	0.00	0.00				5.56	5.56	7.14	7.14	3.85	3.85	4.55	4.55	0.00	0.00
Angola	AGO	20200211	0.00		0.00		0.00		0.00		0.00		0.00		0.00		2.00	0.00		0.00	0.00	0.00	0.00		0.00	0.00	0.00	0.00				5.56	5.56	7.14	7.14	3.85	3.85	4.55	4.55	0.00	0.00
Angola	AGO	20200212	0.00		0.00		0.00		0.00		0.00		0.00		0.00		2.00	0.00		0.00	0.00	0.00	0.00		0.00	0.00	0.00	0.00				5.56	5.56	7.14	7.14	3.85	3.85	4.55	4.55	0.00	0.00
Angola	AGO	20200213	0.00		0.00		0.00		0.00		0.00		0.00		0.00		2.00	0.00		0.00	0.00	0.00	0.00		0.00	0.00	0.00	0.00				5.56	5.56	7.14	7.14	3.85	3.85	4.55	4.55	0.00	0.00
Angola	AGO	20200214	0.00		0.00		0.00		0.00		0.00		0.00		0.00		2.00	0.00		0.00	0.00	0.00	0.00		0.00	0.00	0.00	0.00				5.56	5.56	7.14	7.14	3.85	3.85	4.55	4.55	0.00	0.00
Angola	AGO	20200215	0.00		0.00		0.00		0.00		0.00		0.00		0.00		2.00	0.00		0.00	0.00	0.00	0.00		0.00	0.00	0.00	0.00				5.56	5.56	7.14	7.14	3.85	3.85	4.55	4.55	0.00	0.00
Angola	AGO	20200216	0.00		0.00		0.00		0.00		0.00		0.00		0.00		2.00	0.00		0.00	0.00	0.00	0.00		0.00	0.00	0.00	0.00				5.56	5.56	7.14	7.14	3.85	3.85	4.55	4.55	0.00	0.00
Angola	AGO	20200217	0.00		0.00		0.00		0.00		0.00		0.00		0.00		2.00	0.00		0.00	0.00	0.00	0.00		0.00	0.00	0.00	0.00				5.56	5.56	7.14	7.14	3.85	3.85	4.55	4.55	0.00	0.00
Angola	AGO	20200218	0.00		0.00		0.00		0.00		0.00		0.00		0.00		2.00	0.00		0.00	0.00	0.00	0.00		0.00	0.00	0.00	0.00				5.56	5.56	7.14	7.14	3.85	3.85	4.55	4.55	0.00	0.00
Angola	AGO	20200219	0.00		0.00		0.00		0.00		0.00		0.00		0.00		2.00	0.00		0.00	0.00	0.00	0.00		0.00	0.00	0.00	0.00				5.56	5.56	7.14	7.14	3.85	3.85	4.55	4.55	0.00	0.00
Angola	AGO	20200220	0.00		0.00		0.00		0.00		0.00		0.00		0.00		2.00	0.00		0.00	0.00	0.00	0.00		0.00	0.00	0.00	0.00				5.56	5.56	7.14	7.14	3.85	3.85	4.55	4.55	0.00	0.00
Angola	AGO	20200221	0.00		0.00		0.00		0.00		0.00		0.00		0.00		2.00	0.00		0.00	0.00	0.00	0.00		0.00	0.00	0.00	0.00				5.56	5.56	7.14	7.14	3.85	3.85	4.55	4.55	0.00	0.00
Angola	AGO	20200222	0.00		0.00		0.00		0.00		0.00		0.00		0.00		2.00	0.00		0.00	0.00	0.00	0.00		0.00	0.00	0.00	0.00				5.56	5.56	7.14	7.14	3.85	3.85	4.55	4.55	0.00	0.00
Angola	AGO	20200223	0.00		0.00		0.00		0.00		0.00		0.00		0.00		2.00	0.00		0.00	0.00	0.00	0.00		0.00	0.00	0.00	0.00				5.56	5.56	7.14	7.14	3.85	3.85	4.55	4.55	0.00	0.00
Angola	AGO	20200224	0.00		0.00		0.00		0.00		0.00		0.00		0.00		2.00	0.00		0.00	0.00	0.00	0.00		0.00	0.00	0.00	0.00				5.56	5.56	7.14	7.14	3.85	3.85	4.55	4.55	0.00	0.00
Angola	AGO	20200225	0.00		0.00		0.00		0.00		0.00		0.00		0.00		2.00	0.00		0.00	0.00	0.00	0.00		0.00	0.00	0.00	0.00				5.56	5.56	7.14	7.14	3.85	3.85	4.55	4.55	0.00	0.00
Angola	AGO	20200226	0.00		0.00		0.00		0.00		0.00		0.00		0.00		2.00	0.00		0.00	0.00	0.00	0.00		1.00	0.00	0.00	0.00				5.56	5.56	7.14	7.14	6.41	6.41	7.58	7.58	0.00	0.00
Angola	AGO	20200227	0.00		0.00		0.00		0.00		0.00		0.00		0.00		2.00	0.00		0.00	0.00	0.00	0.00		1.00	0.00	0.00	0.00				5.56	5.56	7.14	7.14	6.41	6.41	7.58	7.58	0.00	0.00
Angola	AGO	20200228	0.00		0.00		0.00		0.00		0.00		0.00		0.00		2.00	0.00		0.00	0.00	0.00	0.00		1.00	0.00	0.00	0.00				5.56	5.56	7.14	7.14	6.41	6.41	7.58	7.58	0.00	0.00
Angola	AGO	20200229	0.00		0.00		0.00		0.00		0.00		0.00		0.00		2.00	0.00		0.00	0.00	0.00	0.00		1.00	0.00	0.00	0.00				5.56	5.56	7.14	7.14	6.41	6.41	7.58	7.58	0.00	0.00
Angola	AGO	20200301	0.00		0.00		0.00		0.00		0.00		0.00		0.00		3.00	0.00		0.00	0.00	0.00	0.00		1.00	0.00	0.00	0.00				8.33	8.33	10.71	10.71	8.33	8.33	9.85	9.85	0.00	0.00
Angola	AGO	20200302	0.00		0.00		0.00		0.00		0.00		0.00		0.00		3.00	0.00		0.00	0.00	0.00	0.00		1.00	0.00	0.00	0.00				8.33	8.33	10.71	10.71	8.33	8.33	9.85	9.85	0.00	0.00
Angola	AGO	20200303	0.00		0.00		0.00		0.00		0.00		0.00		0.00		3.00	0.00		0.00	0.00	0.00	0.00		1.00	0.00	0.00	0.00				8.33	8.33	10.71	10.71	8.33	8.33	9.85	9.85	0.00	0.00
Angola	AGO	20200304	0.00		0.00		0.00		0.00		0.00		0.00		0.00		3.00	0.00		0.00	0.00	0.00	0.00		1.00	0.00	0.00	0.00				8.33	8.33	10.71	10.71	8.33	8.33	9.85	9.85	0.00	0.00
Angola	AGO	20200305	0.00		0.00		0.00		0.00		0.00		0.00		0.00		3.00	0.00		0.00	0.00	0.00	0.00		1.00	0.00	0.00	0.00				8.33	8.33	10.71	10.71	8.33	8.33	9.85	9.85	0.00	0.00
Angola	AGO	20200306	0.00		0.00		0.00		0.00		0.00		0.00		0.00		3.00	0.00		0.00	0.00	0.00	0.00		1.00	0.00	0.00	0.00				8.33	8.33	10.71	10.71	8.33	8.33	9.85	9.85	0.00	0.00
Angola	AGO	20200307	0.00		0.00		0.00		0.00		0.00		0.00		0.00		3.00	0.00		0.00	0.00	0.00	0.00		1.00	0.00	0.00	0.00				8.33	8.33	10.71	10.71	8.33	8.33	9.85	9.85	0.00	0.00
Angola	AGO	20200308	0.00		0.00		0.00		0.00		0.00		0.00		0.00		3.00	0.00		0.00	0.00	0.00	0.00		1.00	0.00	0.00	0.00				8.33	8.33	10.71	10.71	8.33	8.33	9.85	9.85	0.00	0.00
Angola	AGO	20200309	0.00		0.00		0.00		0.00		0.00		0.00		0.00		3.00	0.00		0.00	0.00	0.00	0.00		1.00	0.00	0.00	0.00				8.33	8.33	10.71	10.71	8.33	8.33	9.85	9.85	0.00	0.00
Angola	AGO	20200310	0.00		0.00		0.00		0.00		0.00		0.00		0.00		3.00	0.00		0.00	0.00	0.00	0.00		1.00	0.00	0.00	0.00				8.33	8.33	10.71	10.71	8.33	8.33	9.85	9.85	0.00	0.00
Angola	AGO	20200311	0.00		0.00		0.00		0.00		0.00		0.00		0.00		3.00	0.00		0.00	0.00	0.00	0.00		1.00	0.00	0.00	0.00				8.33	8.33	10.71	10.71	8.33	8.33	9.85	9.85	0.00	0.00
Angola	AGO	20200312	0.00		0.00		0.00		0.00		0.00		0.00		0.00		3.00	0.00		0.00	0.00	0.00	0.00		1.00	0.00	0.00	0.00				8.33	8.33	10.71	10.71	8.33	8.33	9.85	9.85	0.00	0.00
Angola	AGO	20200313	0.00		0.00		0.00		0.00		0.00		0.00		0.00		3.00	0.00		0.00	0.00	0.00	0.00		1.00	0.00	0.00	0.00				8.33	8.33	10.71	10.71	8.33	8.33	9.85	9.85	0.00	0.00
Angola	AGO	20200314	0.00		0.00		0.00		0.00		0.00		0.00		0.00		3.00	0.00		0.00	0.00	0.00	0.00		1.00	0.00	0.00	0.00				8.33	8.33	10.71	10.71	8.33	8.33	9.85	9.85	0.00	0.00
Angola	AGO	20200315	0.00		0.00		0.00		0.00		0.00		0.00		0.00		3.00	0.00		0.00	0.00	0.00	0.00		1.00	0.00	0.00	0.00				8.33	8.33	10.71	10.71	8.33	8.33	9.85	9.85	0.00	0.00
Angola	AGO	20200316	0.00		0.00		0.00		0.00		0.00		0.00		0.00		3.00	0.00		0.00	0.00	0.00	0.00		1.00	0.00	0.00	0.00				8.33	8.33	10.71	10.71	8.33	8.33	9.85	9.85	0.00	0.00
Angola	AGO	20200317	0.00		0.00		0.00		0.00		0.00		0.00		0.00		3.00	0.00		0.00	0.00	0.00	0.00		1.00	0.00	0.00	0.00				8.33	8.33	10.71	10.71	8.33	8.33	9.85	9.85	0.00	0.00
Angola	AGO	20200318	0.00		0.00		0.00		0.00		0.00		0.00		0.00		3.00	0.00		0.00	0.00	0.00	0.00		1.00	0.00	0.00	0.00				8.33	8.33	10.71	10.71	8.33	8.33	9.85	9.85	0.00	0.00
Angola	AGO	20200319	0.00		0.00		0.00		0.00		0.00		0.00		0.00		3.00	0.00		0.00	0.00	0.00	0.00		1.00	0.00	0.00	0.00				8.33	8.33	10.71	10.71	8.33	8.33	9.85	9.85	0.00	0.00
Angola	AGO	20200320	0.00		0.00		0.00		0.00		0.00		0.00		0.00		4.00	0.00		0.00	0.00	0.00	0.00		1.00	0.00	0.00	0.00				11.11	11.11	14.29	14.29	10.26	10.26	12.12	12.12	0.00	0.00
Angola	AGO	20200321	0.00		0.00		0.00		0.00		0.00		0.00		0.00		4.00	0.00		0.00	0.00	0.00	0.00		1.00	0.00	0.00	0.00				11.11	11.11	14.29	14.29	10.26	10.26	12.12	12.12	0.00	0.00
Angola	AGO	20200322	0.00		0.00		0.00		0.00		0.00		0.00		0.00		4.00	0.00		0.00	0.00	0.00	0.00		1.00	0.00	0.00	0.00		2	0	11.11	11.11	14.29	14.29	10.26	10.26	12.12	12.12	0.00	0.00
Angola	AGO	20200323	0.00		0.00		0.00		0.00		0.00		0.00		0.00		4.00	0.00		0.00	0.00	0.00	0.00		1.00	0.00	0.00	0.00		2	0	11.11	11.11	14.29	14.29	10.26	10.26	12.12	12.12	0.00	0.00
Angola	AGO	20200324	3.00	1	0.00		0.00		2.00	1	0.00		0.00		0.00		4.00	0.00		0.00	0.00	0.00	1.00	1	1.00	0.00	0.00	0.00		2	0	33.33	33.33	46.67	46.67	25.64	25.64	30.30	30.30	0.00	0.00
Angola	AGO	20200325	3.00	1	0.00		0.00		2.00	1	0.00		0.00		0.00		4.00	0.00		0.00	0.00	0.00	1.00	1	1.00	0.00	0.00	0.00		2	0	33.33	33.33	46.67	46.67	25.64	25.64	30.30	30.30	0.00	0.00
Angola	AGO	20200326	3.00	1	0.00		0.00		2.00	1	0.00		0.00		0.00		4.00	0.00		0.00	0.00	0.00	1.00	1	1.00	0.00	0.00	0.00		2	0	33.33	33.33	46.67	46.67	25.64	25.64	30.30	30.30	0.00	0.00
Angola	AGO	20200327	3.00	1	3.00	1	2.00	1	4.00	1	2.00	1	2.00	1	2.00	1	4.00	0.00		0.00	0.00	0.00	1.00	1	1.00	0.00	0.00	0.00		3	0	90.74	90.74	95.24	95.24	65.38	65.38	77.27	77.27	0.00	0.00
Angola	AGO	20200328	3.00	1	3.00	1	2.00	1	4.00	1	2.00	1	2.00	1	2.00	1	4.00	0.00		0.00	0.00	0.00	1.00	1	1.00	0.00	0.00	0.00		4	0	90.74	90.74	95.24	95.24	65.38	65.38	77.27	77.27	0.00	0.00
Angola	AGO	20200329	3.00	1	3.00	1	2.00	1	4.00	1	2.00	1	2.00	1	2.00	1	4.00	0.00		0.00	0.00	0.00	1.00	1	1.00	0.00	0.00	0.00		4	0	90.74	90.74	95.24	95.24	65.38	65.38	77.27	77.27	0.00	0.00
Angola	AGO	20200330	3.00	1	3.00	1	2.00	1	4.00	1	2.00	1	2.00	1	2.00	1	4.00	0.00		0.00	0.00	0.00	1.00	1	1.00	0.00	0.00	0.00		7	2	90.74	90.74	95.24	95.24	65.38	65.38	77.27	77.27	0.00	0.00
Angola	AGO	20200331	3.00	1	3.00	1	2.00	1	4.00	1	2.00	1	2.00	1	2.00	1	4.00	0.00		0.00	0.00	0.00	1.00	1	1.00	0.00	0.00	0.00		7	2	90.74	90.74	95.24	95.24	65.38	65.38	77.27	77.27	0.00	0.00
Angola	AGO	20200401	3.00	1	3.00	1	2.00	1	4.00	1	2.00	1	2.00	1	2.00	1	4.00	0.00		0.00	0.00	0.00	1.00	1	2.00	0.00	0.00	0.00		7	2	90.74	90.74	95.24	95.24	67.95	67.95	80.30	80.30	0.00	0.00
Angola	AGO	20200402	3.00	1	3.00	1	2.00	1	4.00	1	2.00	1	2.00	1	2.00	1	4.00	0.00		0.00	0.00	0.00	1.00	1	2.00	0.00	0.00	0.00		8	2	90.74	90.74	95.24	95.24	67.95	67.95	80.30	80.30	0.00	0.00
Angola	AGO	20200403	3.00	1	3.00	1	2.00	1	4.00	1	2.00	1	2.00	1	2.00	1	4.00	0.00		0.00	9000000.00	0.00	1.00	1	2.00	0.00	40000000.00	0.00		8	2	90.74	90.74	95.24	95.24	67.95	67.95	80.30	80.30	0.00	0.00
Angola	AGO	20200404	3.00	1	3.00	1	2.00	1	4.00	1	2.00	1	2.00	1	2.00	1	4.00	0.00		0.00	0.00	0.00	1.00	1	2.00	0.00	0.00	0.00		8	2	90.74	90.74	95.24	95.24	67.95	67.95	80.30	80.30	0.00	0.00
Angola	AGO	20200405	3.00	1	3.00	1	2.00	1	4.00	1	2.00	1	2.00	1	2.00	1	4.00	0.00		0.00	0.00	0.00	1.00	1	2.00	0.00	0.00	0.00		10	2	90.74	90.74	95.24	95.24	67.95	67.95	80.30	80.30	0.00	0.00
Angola	AGO	20200406	3.00	1	3.00	1	2.00	1	4.00	1	2.00	1	2.00	1	2.00	1	4.00	0.00		0.00	0.00	0.00	1.00	1	2.00	0.00	0.00	0.00		14	2	90.74	90.74	95.24	95.24	67.95	67.95	80.30	80.30	0.00	0.00
Angola	AGO	20200407	3.00	1	3.00	1	2.00	1	4.00	1	2.00	1	2.00	1	2.00	1	4.00	0.00		0.00	0.00	0.00	1.00	1	2.00	0.00	0.00	0.00		16	2	90.74	90.74	95.24	95.24	67.95	67.95	80.30	80.30	0.00	0.00
Angola	AGO	20200408	3.00	1	3.00	1	2.00	1	4.00	1	2.00	1	2.00	1	2.00	1	4.00	0.00		0.00	0.00	0.00	1.00	1	2.00	0.00	0.00	0.00		17	2	90.74	90.74	95.24	95.24	67.95	67.95	80.30	80.30	0.00	0.00
Angola	AGO	20200409	3.00	1	3.00	1	2.00	1	4.00	1	2.00	1	2.00	1	2.00	1	4.00	0.00		2.00	0.00	0.00	1.00	1	2.00	0.00	0.00	0.00		19	2	90.74	90.74	95.24	95.24	75.64	75.64	80.30	80.30	50.00	50.00
Angola	AGO	20200410	3.00	1	3.00	1	2.00	1	4.00	1	2.00	1	2.00	1	2.00	1	4.00	0.00		2.00	0.00	0.00	1.00	1	2.00	0.00	0.00	0.00		19	2	90.74	90.74	95.24	95.24	75.64	75.64	80.30	80.30	50.00	50.00
Angola	AGO	20200411	3.00	1	3.00	1	2.00	1	4.00	1	2.00	1	2.00	1	2.00	1	4.00	0.00		2.00	0.00	0.00	1.00	1	2.00	0.00	0.00	0.00		19	2	90.74	90.74	95.24	95.24	75.64	75.64	80.30	80.30	50.00	50.00
Angola	AGO	20200412	3.00	1	3.00	1	2.00	1	4.00	1	2.00	1	2.00	1	2.00	1	4.00	0.00		2.00	0.00	0.00	1.00	1	2.00	0.00	0.00	0.00		19	2	90.74	90.74	95.24	95.24	75.64	75.64	80.30	80.30	50.00	50.00
Angola	AGO	20200413	3.00	1	3.00	1	2.00	1	4.00	1	2.00	1	2.00	1	2.00	1	4.00	0.00		2.00	0.00	0.00	1.00	1	2.00	0.00	0.00	0.00		19	2	90.74	90.74	95.24	95.24	75.64	75.64	80.30	80.30	50.00	50.00
Angola	AGO	20200414	3.00	1	3.00	1	2.00	1	4.00	1	2.00	1	2.00	1	2.00	1	4.00	0.00		2.00	0.00	0.00	1.00	1	2.00	0.00	0.00	0.00		19	2	90.74	90.74	95.24	95.24	75.64	75.64	80.30	80.30	50.00	50.00
Angola	AGO	20200415	3.00	1	3.00	1	2.00	1	4.00	1	2.00	1	2.00	1	2.00	1	4.00	0.00		2.00	0.00	0.00	1.00	1	2.00	0.00	0.00	0.00		19	2	90.74	90.74	95.24	95.24	75.64	75.64	80.30	80.30	50.00	50.00
Angola	AGO	20200416	3.00	1	3.00	1	2.00	1	4.00	1	2.00	1	2.00	1	2.00	1	4.00	0.00		2.00	0.00	0.00	1.00	1	2.00	0.00	0.00	0.00		19	2	90.74	90.74	95.24	95.24	75.64	75.64	80.30	80.30	50.00	50.00
Angola	AGO	20200417	3.00	1	3.00	1	2.00	1	4.00	1	2.00	1	2.00	1	2.00	1	4.00	0.00		2.00	0.00	0.00	1.00	1	2.00	0.00	0.00	0.00		19	2	90.74	90.74	95.24	95.24	75.64	75.64	80.30	80.30	50.00	50.00
Angola	AGO	20200418	3.00	1	3.00	1	2.00	1	4.00	1	2.00	1	2.00	1	2.00	1	4.00	0.00		2.00	0.00	0.00	1.00	1	2.00	0.00	0.00	0.00		19	2	90.74	90.74	95.24	95.24	75.64	75.64	80.30	80.30	50.00	50.00
Angola	AGO	20200419	3.00	1	3.00	1	2.00	1	4.00	1	2.00	1	2.00	1	2.00	1	4.00	0.00		2.00	0.00	0.00	1.00	1	2.00	0.00	0.00	0.00		24	2	90.74	90.74	95.24	95.24	75.64	75.64	80.30	80.30	50.00	50.00
Angola	AGO	20200420	3.00	1	3.00	1	2.00	1	4.00	1	2.00	1	2.00	1	2.00	1	4.00	0.00		2.00	0.00	0.00	1.00	1	2.00	0.00	0.00	0.00		24	2	90.74	90.74	95.24	95.24	75.64	75.64	80.30	80.30	50.00	50.00
Angola	AGO	20200421	3.00	1	3.00	1	2.00	1	4.00	1	2.00	1	2.00	1	2.00	1	4.00	0.00		2.00	0.00	0.00	1.00	1	2.00	0.00	0.00	0.00		24	2	90.74	90.74	95.24	95.24	75.64	75.64	80.30	80.30	50.00	50.00
Angola	AGO	20200422	3.00	1	3.00	1	2.00	1	4.00	1	2.00	1	2.00	1	2.00	1	4.00	0.00		2.00	0.00	0.00	1.00	1	2.00	0.00	0.00	0.00		24	2	90.74	90.74	95.24	95.24	75.64	75.64	80.30	80.30	50.00	50.00
Angola	AGO	20200423	3.00	1	2.00	1	2.00	1	4.00	1	1.00	1	2.00	1	2.00	0	4.00	0.00		2.00	0.00	0.00	1.00	1	2.00	0.00	0.00	0.00		24	2	78.70	78.70	83.33	83.33	67.31	67.31	70.45	70.45	50.00	50.00
Angola	AGO	20200424	3.00	1	2.00	1	2.00	1	4.00	1	1.00	1	2.00	1	2.00	0	4.00	0.00		2.00	0.00	0.00	1.00	1	2.00	0.00	0.00	0.00		25	2	78.70	78.70	83.33	83.33	67.31	67.31	70.45	70.45	50.00	50.00
Angola	AGO	20200425	3.00	1	2.00	1	2.00	1	4.00	1	1.00	1	2.00	1	2.00	0	4.00	0.00		2.00	0.00	0.00	1.00	1	2.00	0.00	0.00	0.00		25	2	78.70	78.70	83.33	83.33	67.31	67.31	70.45	70.45	50.00	50.00
Angola	AGO	20200426	3.00	1	2.00	1	2.00	1	4.00	1	1.00	1	2.00	1	2.00	0	4.00	0.00		2.00	0.00	0.00	1.00	1	2.00	0.00	0.00	0.00		25	2	78.70	78.70	83.33	83.33	67.31	67.31	70.45	70.45	50.00	50.00
Angola	AGO	20200427	3.00	1	2.00	1	2.00	1	4.00	1	1.00	1	2.00	1	2.00	0	4.00	0.00		2.00	0.00	0.00	1.00	1	2.00	0.00	0.00	0.00		26	2	78.70	78.70	83.33	83.33	67.31	67.31	70.45	70.45	50.00	50.00
Angola	AGO	20200428	3.00	1	2.00	1	2.00	1	4.00	1	1.00	1	2.00	1	2.00	0	4.00	0.00		2.00	0.00	0.00	1.00	1	2.00	0.00	0.00	0.00		27	2	78.70	78.70	83.33	83.33	67.31	67.31	70.45	70.45	50.00	50.00
Angola	AGO	20200429	3.00	1	2.00	1	2.00	1	4.00	1	1.00	1	2.00	1	2.00	0	4.00	0.00		2.00	0.00	0.00	1.00	1	2.00	0.00	0.00	0.00		27	2	78.70	78.70	83.33	83.33	67.31	67.31	70.45	70.45	50.00	50.00
Angola	AGO	20200430	3.00	1	2.00	1	2.00	1	4.00	1	1.00	1	2.00	1	2.00	0	4.00	0.00		2.00	0.00	0.00	1.00	1	2.00	0.00	0.00	0.00		27	2	78.70	78.70	83.33	83.33	67.31	67.31	70.45	70.45	50.00	50.00
Angola	AGO	20200501	3.00	1	2.00	1	2.00	1	4.00	1	1.00	1	2.00	1	2.00	0	4.00	0.00		2.00	0.00	0.00	1.00	1	2.00	0.00	0.00	0.00		27	2	78.70	78.70	83.33	83.33	67.31	67.31	70.45	70.45	50.00	50.00
Angola	AGO	20200502	3.00	1	2.00	1	2.00	1	4.00	1	1.00	1	2.00	1	2.00	0	4.00	0.00		2.00	0.00	0.00	1.00	1	2.00	0.00	0.00	0.00		29	2	78.70	78.70	83.33	83.33	67.31	67.31	70.45	70.45	50.00	50.00
Angola	AGO	20200503	3.00	1	2.00	1	2.00	1	4.00	1	1.00	1	2.00	1	2.00	0	4.00	0.00		2.00	0.00	0.00	1.00	1	2.00	0.00	0.00	0.00		35	2	78.70	78.70	83.33	83.33	67.31	67.31	70.45	70.45	50.00	50.00
Angola	AGO	20200504	3.00	1	2.00	1	2.00	1	4.00	1	1.00	1	2.00	1	2.00	0	4.00	0.00		2.00	0.00	0.00	1.00	1	2.00	0.00	0.00	0.00		35	2	78.70	78.70	83.33	83.33	67.31	67.31	70.45	70.45	50.00	50.00
Angola	AGO	20200505	3.00	1	2.00	1	2.00	1	4.00	1	1.00	1	2.00	1	2.00	0	4.00	0.00		2.00	0.00	0.00	1.00	1	2.00	0.00	0.00	0.00		35	2	78.70	78.70	83.33	83.33	67.31	67.31	70.45	70.45	50.00	50.00
Angola	AGO	20200506	3.00	1	2.00	1	2.00	1	4.00	1	1.00	1	2.00	1	2.00	0	4.00	0.00		2.00	0.00	0.00	1.00	1	2.00	0.00	0.00	0.00		36	2	78.70	78.70	83.33	83.33	67.31	67.31	70.45	70.45	50.00	50.00
Angola	AGO	20200507	3.00	1	2.00	1	2.00	1	4.00	1	1.00	1	2.00	1	2.00	0	4.00	0.00		2.00	0.00	0.00	1.00	1	2.00	0.00	0.00	0.00		36	2	78.70	78.70	83.33	83.33	67.31	67.31	70.45	70.45	50.00	50.00
Angola	AGO	20200508	3.00	1	2.00	1	2.00	1	3.00	1	1.00	1	2.00	1	2.00	0	4.00	0.00		2.00	0.00	0.00	1.00	1	2.00	0.00	0.00	0.00		36	2	75.93	75.93	83.33	83.33	65.38	65.38	68.18	68.18	50.00	50.00
Angola	AGO	20200509	3.00	1	2.00	1	2.00	1	3.00	1	1.00	1	2.00	1	2.00	0	4.00	0.00		2.00	0.00	0.00	1.00	1	2.00	0.00	0.00	0.00		43	2	75.93	75.93	83.33	83.33	65.38	65.38	68.18	68.18	50.00	50.00
Angola	AGO	20200510	3.00	1	2.00	1	2.00	1	3.00	1	1.00	1	2.00	1	2.00	0	4.00	0.00		2.00	0.00	0.00	1.00	1	2.00	0.00	0.00	0.00		43	2	75.93	75.93	83.33	83.33	65.38	65.38	68.18	68.18	50.00	50.00
Angola	AGO	20200511	3.00	1	2.00	1	2.00	1	3.00	1	1.00	1	2.00	1	2.00	0	4.00	0.00		2.00	0.00	0.00	1.00	1	2.00	0.00	0.00	0.00		45	2	75.93	75.93	83.33	83.33	65.38	65.38	68.18	68.18	50.00	50.00
Angola	AGO	20200512	3.00	1	2.00	1	2.00	1	3.00	1	1.00	1	2.00	1	2.00	0	4.00	0.00		2.00	0.00	0.00	1.00	1	2.00	0.00	0.00	0.00		45	2	75.93	75.93	83.33	83.33	65.38	65.38	68.18	68.18	50.00	50.00
Angola	AGO	20200513	3.00	1	2.00	1	2.00	1	3.00	1	1.00	1	2.00	1	2.00	0	4.00	0.00		2.00	0.00	0.00	1.00	1	2.00	0.00	0.00	0.00		45	2	75.93	75.93	83.33	83.33	65.38	65.38	68.18	68.18	50.00	50.00
Angola	AGO	20200514	3.00	1	2.00	1	2.00	1	3.00	1	1.00	1	2.00	1	2.00	0	4.00	0.00		2.00	0.00	0.00	1.00	1	2.00	0.00	0.00	0.00		45	2	75.93	75.93	83.33	83.33	65.38	65.38	68.18	68.18	50.00	50.00
Angola	AGO	20200515	3.00	1	2.00	1	2.00	1	3.00	1	1.00	1	2.00	1	2.00	0	4.00	0.00		2.00	0.00	0.00	1.00	1	2.00	0.00	0.00	0.00		48	2	75.93	75.93	83.33	83.33	65.38	65.38	68.18	68.18	50.00	50.00
Angola	AGO	20200516	3.00	1	2.00	1	2.00	1	3.00	1	1.00	1	2.00	1	2.00	0	4.00	0.00		2.00	0.00	0.00	1.00	1	2.00	0.00	0.00	0.00		48	2	75.93	75.93	83.33	83.33	65.38	65.38	68.18	68.18	50.00	50.00
Angola	AGO	20200517	3.00	1	2.00	1	2.00	1	3.00	1	1.00	1	2.00	1	2.00	0	4.00	0.00		2.00	0.00	0.00	2.00	1	2.00	0.00	0.00	0.00		48	2	81.48	81.48	88.10	88.10	69.23	69.23	72.73	72.73	50.00	50.00
Angola	AGO	20200518	3.00	1	2.00	1	2.00	1	3.00	1	1.00	1	2.00	1	2.00	0	4.00	0.00		2.00	0.00	0.00	2.00	1	2.00	0.00	0.00	0.00		48	2	81.48	81.48	88.10	88.10	69.23	69.23	72.73	72.73	50.00	50.00
Angola	AGO	20200519	3.00	1	2.00	1	2.00	1	3.00	1	1.00	1	2.00	1	2.00	0	4.00	0.00		2.00	0.00	0.00	2.00	1	2.00	0.00	0.00	0.00		48	2	81.48	81.48	88.10	88.10	69.23	69.23	72.73	72.73	50.00	50.00
Angola	AGO	20200520	3.00	1	2.00	1	2.00	1	3.00	1	1.00	1	2.00	1	2.00	0	4.00	0.00		2.00	0.00	0.00	2.00	1	2.00	0.00	0.00	0.00		50	2	81.48	81.48	88.10	88.10	69.23	69.23	72.73	72.73	50.00	50.00
Angola	AGO	20200521	3.00	1	2.00	1	2.00	1	3.00	1	1.00	1	2.00	1	2.00	0	4.00	0.00		2.00	0.00	0.00	2.00	1	2.00	0.00	0.00	0.00		52	3	81.48	81.48	88.10	88.10	69.23	69.23	72.73	72.73	50.00	50.00
Angola	AGO	20200522	3.00	1	2.00	1	2.00	1	3.00	1	1.00	1	2.00	1	2.00	0	4.00	0.00		2.00	0.00	0.00	2.00	1	2.00	0.00	0.00	0.00		58	3	81.48	81.48	88.10	88.10	69.23	69.23	72.73	72.73	50.00	50.00
Angola	AGO	20200523	3.00	1	2.00	1	2.00	1	3.00	1	1.00	1	2.00	1	2.00	0	4.00	0.00		2.00	0.00	0.00	2.00	1	2.00	0.00	0.00	0.00		60	3	81.48	81.48	88.10	88.10	69.23	69.23	72.73	72.73	50.00	50.00
Angola	AGO	20200524	3.00	1	2.00	1	2.00	1	3.00	1	1.00	1	2.00	1	2.00	0	4.00	0.00		2.00	0.00	0.00	2.00	1	2.00	0.00	0.00	0.00		60	3	81.48	81.48	88.10	88.10	69.23	69.23	72.73	72.73	50.00	50.00
Angola	AGO	20200525	3.00	1	2.00	1	2.00	1	3.00	1	1.00	1	2.00	1	2.00	0	4.00	0.00		2.00	0.00	0.00	2.00	1	2.00	0.00	0.00	0.00		69	4	81.48	81.48	88.10	88.10	69.23	69.23	72.73	72.73	50.00	50.00
Angola	AGO	20200526	3.00	1	2.00	1	2.00	1	3.00	1	1.00	1	1.00	1	2.00	0	4.00	0.00		2.00	0.00	0.00	2.00	1	2.00	0.00	0.00	0.00		69	4	77.78	77.78	86.90	86.90	66.67	66.67	69.70	69.70	50.00	50.00
Angola	AGO	20200527	3.00	1	2.00	1	2.00	1	3.00	1	1.00	1	1.00	1	2.00	0	4.00	0.00		2.00	0.00	0.00	2.00	1	2.00	0.00	0.00	0.00		71	4	77.78	77.78	86.90	86.90	66.67	66.67	69.70	69.70	50.00	50.00
Angola	AGO	20200528	3.00	1	2.00	1	2.00	1	3.00	1	1.00	1	1.00	1	2.00	0	4.00	0.00		2.00	0.00	0.00	2.00	1	2.00	0.00	0.00	0.00		71	4	77.78	77.78	86.90	86.90	66.67	66.67	69.70	69.70	50.00	50.00
Angola	AGO	20200529	3.00	1	2.00	1	2.00	1	3.00	1	1.00	1	1.00	1	2.00	0	4.00	0.00		2.00	0.00	0.00	2.00	1	2.00	0.00	0.00	0.00		73	4	77.78	77.78	86.90	86.90	66.67	66.67	69.70	69.70	50.00	50.00
Angola	AGO	20200530	3.00	1	2.00	1	2.00	1	3.00	1	1.00	1	1.00	1	2.00	0	4.00	0.00		2.00	0.00	0.00	2.00	1	2.00	0.00	0.00	0.00		77	4	77.78	77.78	86.90	86.90	66.67	66.67	69.70	69.70	50.00	50.00
Angola	AGO	20200531	3.00	1	2.00	1	2.00	1	3.00	1	1.00	1	1.00	1	2.00	0	4.00	0.00		2.00	0.00	0.00	2.00	1	2.00	0.00	0.00	0.00		84	4	77.78	77.78	86.90	86.90	66.67	66.67	69.70	69.70	50.00	50.00
Angola	AGO	20200601	3.00	1	2.00	1	2.00	1	3.00	1	1.00	1	1.00	1	2.00	0	4.00	0.00		2.00	0.00	0.00	2.00	1	2.00	0.00	0.00	0.00		86	4	77.78	77.78	86.90	86.90	66.67	66.67	69.70	69.70	50.00	50.00
Angola	AGO	20200602	3.00	1	2.00	1	2.00	1	3.00	1	1.00	1	1.00	1	2.00	0	4.00	0.00		2.00	0.00	0.00	2.00	1	2.00	0.00	0.00	0.00		86	4	77.78	77.78	86.90	86.90	66.67	66.67	69.70	69.70	50.00	50.00
Angola	AGO	20200603	3.00	1	2.00	1	2.00	1	3.00	1	1.00	1	1.00	1	2.00	0	4.00	0.00		2.00	0.00	0.00	2.00	1	2.00	0.00	0.00	0.00		86	4	77.78	77.78	86.90	86.90	66.67	66.67	69.70	69.70	50.00	50.00
Angola	AGO	20200604	3.00	1	2.00	1	2.00	1	3.00	1	1.00	1	1.00	1	2.00	0	4.00	0.00		2.00	0.00	0.00	2.00	1	2.00	0.00	0.00	0.00		86	4	77.78	77.78	86.90	86.90	66.67	66.67	69.70	69.70	50.00	50.00
Angola	AGO	20200605																												86	4
Angola	AGO	20200606																												86	4
Angola	AGO	20200607																												86	4
Angola	AGO	20200608																												91	4
Angola	AGO	20200609																												92	4		77.78		86.90		66.67		69.70		50.00
Angola	AGO	20200610																												96	4		77.78		86.90		66.67		69.70		50.00
Angola	AGO	20200611																												113	4		77.78		86.90		66.67		69.70		50.00
Angola	AGO	20200612																												118	5		77.78		86.90		66.67		69.70		50.00
Angola	AGO	20200613																												130	5		77.78		86.90		66.67		69.70		50.00
Angola	AGO	20200614																												138	6		77.78		86.90		66.67		69.70		50.00
Angola	AGO	20200615																												140	6		77.78		86.90		66.67		69.70		50.00
Albania	ALB	20200101	0.00		0.00		0.00		0.00		0.00		0.00		0.00		0.00	0.00		0.00	0.00	0.00	0.00		0.00	0.00	0.00	0.00				0.00	0.00	0.00	0.00	0.00	0.00	0.00	0.00	0.00	0.00
Albania	ALB	20200102	0.00		0.00		0.00		0.00		0.00		0.00		0.00		0.00	0.00		0.00	0.00	0.00	0.00		0.00	0.00	0.00	0.00				0.00	0.00	0.00	0.00	0.00	0.00	0.00	0.00	0.00	0.00
Albania	ALB	20200103	0.00		0.00		0.00		0.00		0.00		0.00		0.00		0.00	0.00		0.00	0.00	0.00	0.00		0.00	0.00	0.00	0.00				0.00	0.00	0.00	0.00	0.00	0.00	0.00	0.00	0.00	0.00
Albania	ALB	20200104	0.00		0.00		0.00		0.00		0.00		0.00		0.00		0.00	0.00		0.00	0.00	0.00	0.00		0.00	0.00	0.00	0.00				0.00	0.00	0.00	0.00	0.00	0.00	0.00	0.00	0.00	0.00
Albania	ALB	20200105	0.00		0.00		0.00		0.00		0.00		0.00		0.00		0.00	0.00		0.00	0.00	0.00	0.00		0.00	0.00	0.00	0.00				0.00	0.00	0.00	0.00	0.00	0.00	0.00	0.00	0.00	0.00
Albania	ALB	20200106	0.00		0.00		0.00		0.00		0.00		0.00		0.00		0.00	0.00		0.00	0.00	0.00	0.00		0.00	0.00	0.00	0.00				0.00	0.00	0.00	0.00	0.00	0.00	0.00	0.00	0.00	0.00
Albania	ALB	20200107	0.00		0.00		0.00		0.00		0.00		0.00		0.00		0.00	0.00		0.00	0.00	0.00	0.00		0.00	0.00	0.00	0.00				0.00	0.00	0.00	0.00	0.00	0.00	0.00	0.00	0.00	0.00
Albania	ALB	20200108	0.00		0.00		0.00		0.00		0.00		0.00		0.00		0.00	0.00		0.00	0.00	0.00	0.00		0.00	0.00	0.00	0.00				0.00	0.00	0.00	0.00	0.00	0.00	0.00	0.00	0.00	0.00
Albania	ALB	20200109	0.00		0.00		0.00		0.00		0.00		0.00		0.00		0.00	0.00		0.00	0.00	0.00	0.00		0.00	0.00	0.00	0.00				0.00	0.00	0.00	0.00	0.00	0.00	0.00	0.00	0.00	0.00
Albania	ALB	20200110	0.00		0.00		0.00		0.00		0.00		0.00		0.00		0.00	0.00		0.00	0.00	0.00	0.00		0.00	0.00	0.00	0.00				0.00	0.00	0.00	0.00	0.00	0.00	0.00	0.00	0.00	0.00
Albania	ALB	20200111	0.00		0.00		0.00		0.00		0.00		0.00		0.00		0.00	0.00		0.00	0.00	0.00	0.00		0.00	0.00	0.00	0.00				0.00	0.00	0.00	0.00	0.00	0.00	0.00	0.00	0.00	0.00
Albania	ALB	20200112	0.00		0.00		0.00		0.00		0.00		0.00		0.00		0.00	0.00		0.00	0.00	0.00	0.00		0.00	0.00	0.00	0.00				0.00	0.00	0.00	0.00	0.00	0.00	0.00	0.00	0.00	0.00
Albania	ALB	20200113	0.00		0.00		0.00		0.00		0.00		0.00		0.00		0.00	0.00		0.00	0.00	0.00	0.00		0.00	0.00	0.00	0.00				0.00	0.00	0.00	0.00	0.00	0.00	0.00	0.00	0.00	0.00
Albania	ALB	20200114	0.00		0.00		0.00		0.00		0.00		0.00		0.00		0.00	0.00		0.00	0.00	0.00	0.00		0.00	0.00	0.00	0.00				0.00	0.00	0.00	0.00	0.00	0.00	0.00	0.00	0.00	0.00
Albania	ALB	20200115	0.00		0.00		0.00		0.00		0.00		0.00		0.00		0.00	0.00		0.00	0.00	0.00	0.00		0.00	0.00	0.00	0.00				0.00	0.00	0.00	0.00	0.00	0.00	0.00	0.00	0.00	0.00
Albania	ALB	20200116	0.00		0.00		0.00		0.00		0.00		0.00		0.00		0.00	0.00		0.00	0.00	0.00	0.00		0.00	0.00	0.00	0.00				0.00	0.00	0.00	0.00	0.00	0.00	0.00	0.00	0.00	0.00
Albania	ALB	20200117	0.00		0.00		0.00		0.00		0.00		0.00		0.00		0.00	0.00		0.00	0.00	0.00	0.00		0.00	0.00	0.00	0.00				0.00	0.00	0.00	0.00	0.00	0.00	0.00	0.00	0.00	0.00
Albania	ALB	20200118	0.00		0.00		0.00		0.00		0.00		0.00		0.00		0.00	0.00		0.00	0.00	0.00	0.00		0.00	0.00	0.00	0.00				0.00	0.00	0.00	0.00	0.00	0.00	0.00	0.00	0.00	0.00
Albania	ALB	20200119	0.00		0.00		0.00		0.00		0.00		0.00		0.00		0.00	0.00		0.00	0.00	0.00	0.00		0.00	0.00	0.00	0.00				0.00	0.00	0.00	0.00	0.00	0.00	0.00	0.00	0.00	0.00
Albania	ALB	20200120	0.00		0.00		0.00		0.00		0.00		0.00		0.00		0.00	0.00		0.00	0.00	0.00	0.00		0.00	0.00	0.00	0.00				0.00	0.00	0.00	0.00	0.00	0.00	0.00	0.00	0.00	0.00
Albania	ALB	20200121	0.00		0.00		0.00		0.00		0.00		0.00		0.00		0.00	0.00		0.00	0.00	0.00	0.00		0.00	0.00	0.00	0.00				0.00	0.00	0.00	0.00	0.00	0.00	0.00	0.00	0.00	0.00
Albania	ALB	20200122	0.00		0.00		0.00		0.00		0.00		0.00		0.00		0.00	0.00		0.00	0.00	0.00	0.00		0.00	0.00	0.00	0.00				0.00	0.00	0.00	0.00	0.00	0.00	0.00	0.00	0.00	0.00
Albania	ALB	20200123	0.00		0.00		0.00		0.00		0.00		0.00		0.00		0.00	0.00		0.00	0.00	0.00	0.00		0.00	0.00	0.00	0.00				0.00	0.00	0.00	0.00	0.00	0.00	0.00	0.00	0.00	0.00
Albania	ALB	20200124	0.00		0.00		0.00		0.00		0.00		0.00		0.00		0.00	0.00		0.00	0.00	0.00	0.00		0.00	0.00	0.00	0.00				0.00	0.00	0.00	0.00	0.00	0.00	0.00	0.00	0.00	0.00
Albania	ALB	20200125	0.00		0.00		0.00		0.00		0.00		0.00		0.00		0.00	0.00		0.00	0.00	0.00	0.00		0.00	0.00	0.00	0.00				0.00	0.00	0.00	0.00	0.00	0.00	0.00	0.00	0.00	0.00
Albania	ALB	20200126	0.00		0.00		0.00		0.00		0.00		0.00		0.00		0.00	0.00		0.00	0.00	0.00	0.00		0.00	0.00	0.00	0.00				0.00	0.00	0.00	0.00	0.00	0.00	0.00	0.00	0.00	0.00
Albania	ALB	20200127	0.00		0.00		0.00		0.00		0.00		0.00		0.00		0.00	0.00		0.00	0.00	0.00	0.00		0.00	0.00	0.00	0.00				0.00	0.00	0.00	0.00	0.00	0.00	0.00	0.00	0.00	0.00
Albania	ALB	20200128	0.00		0.00		0.00		0.00		0.00		0.00		0.00		0.00	0.00		0.00	0.00	0.00	0.00		0.00	0.00	0.00	0.00				0.00	0.00	0.00	0.00	0.00	0.00	0.00	0.00	0.00	0.00
Albania	ALB	20200129	0.00		0.00		0.00		0.00		0.00		0.00		0.00		0.00	0.00		0.00	0.00	0.00	0.00		0.00	0.00	0.00	0.00				0.00	0.00	0.00	0.00	0.00	0.00	0.00	0.00	0.00	0.00
Albania	ALB	20200130	0.00		0.00		0.00		0.00		0.00		0.00		0.00		0.00	0.00		0.00	0.00	0.00	0.00		0.00	0.00	0.00	0.00				0.00	0.00	0.00	0.00	0.00	0.00	0.00	0.00	0.00	0.00
Albania	ALB	20200131	0.00		0.00		0.00		0.00		0.00		0.00		0.00		0.00	0.00		0.00	0.00	0.00	0.00		0.00	0.00	0.00	0.00				0.00	0.00	0.00	0.00	0.00	0.00	0.00	0.00	0.00	0.00
Albania	ALB	20200201	0.00		0.00		0.00		0.00		0.00		0.00		0.00		0.00	0.00		0.00	0.00	0.00	0.00		0.00	0.00	0.00	0.00				0.00	0.00	0.00	0.00	0.00	0.00	0.00	0.00	0.00	0.00
Albania	ALB	20200202	0.00		0.00		0.00		0.00		0.00		0.00		0.00		0.00	0.00		0.00	0.00	0.00	0.00		0.00	0.00	0.00	0.00				0.00	0.00	0.00	0.00	0.00	0.00	0.00	0.00	0.00	0.00
Albania	ALB	20200203	0.00		0.00		0.00		0.00		0.00		0.00		0.00		0.00	0.00		0.00	0.00	0.00	0.00		0.00	0.00	0.00	0.00				0.00	0.00	0.00	0.00	0.00	0.00	0.00	0.00	0.00	0.00
Albania	ALB	20200204	0.00		0.00		0.00		0.00		0.00		0.00		0.00		0.00	0.00		0.00	0.00	0.00	0.00		0.00	0.00	0.00	0.00				0.00	0.00	0.00	0.00	0.00	0.00	0.00	0.00	0.00	0.00
Albania	ALB	20200205	0.00		0.00		0.00		0.00		0.00		0.00		0.00		0.00	0.00		0.00	0.00	0.00	0.00		0.00	0.00	0.00	0.00				0.00	0.00	0.00	0.00	0.00	0.00	0.00	0.00	0.00	0.00
Albania	ALB	20200206	0.00		0.00		0.00		0.00		0.00		0.00		0.00		0.00	0.00		0.00	0.00	0.00	0.00		0.00	0.00	0.00	0.00				0.00	0.00	0.00	0.00	0.00	0.00	0.00	0.00	0.00	0.00
Albania	ALB	20200207	0.00		0.00		0.00		0.00		0.00		0.00		0.00		0.00	0.00		0.00	0.00	0.00	0.00		0.00	0.00	0.00	0.00				0.00	0.00	0.00	0.00	0.00	0.00	0.00	0.00	0.00	0.00
Albania	ALB	20200208	0.00		0.00		0.00		0.00		0.00		0.00		0.00		0.00	0.00		0.00	0.00	0.00	0.00		0.00	0.00	0.00	0.00				0.00	0.00	0.00	0.00	0.00	0.00	0.00	0.00	0.00	0.00
Albania	ALB	20200209	0.00		0.00		0.00		0.00		0.00		0.00		0.00		0.00	0.00		0.00	0.00	0.00	0.00		0.00	0.00	0.00	0.00				0.00	0.00	0.00	0.00	0.00	0.00	0.00	0.00	0.00	0.00
Albania	ALB	20200210	0.00		0.00		0.00		0.00		0.00		0.00		0.00		0.00	0.00		0.00	0.00	0.00	0.00		0.00	0.00	0.00	0.00				0.00	0.00	0.00	0.00	0.00	0.00	0.00	0.00	0.00	0.00
Albania	ALB	20200211	0.00		0.00		0.00		0.00		0.00		0.00		0.00		0.00	0.00		0.00	0.00	0.00	0.00		0.00	0.00	0.00	0.00				0.00	0.00	0.00	0.00	0.00	0.00	0.00	0.00	0.00	0.00
Albania	ALB	20200212	0.00		0.00		0.00		0.00		0.00		0.00		0.00		0.00	0.00		0.00	0.00	0.00	0.00		0.00	0.00	0.00	0.00				0.00	0.00	0.00	0.00	0.00	0.00	0.00	0.00	0.00	0.00
Albania	ALB	20200213	0.00		0.00		0.00		0.00		0.00		0.00		0.00		0.00	0.00		0.00	0.00	0.00	0.00		0.00	0.00	0.00	0.00				0.00	0.00	0.00	0.00	0.00	0.00	0.00	0.00	0.00	0.00
Albania	ALB	20200214	0.00		0.00		0.00		0.00		0.00		0.00		0.00		0.00	0.00		0.00	0.00	0.00	1.00	1	0.00	0.00	0.00	0.00				5.56	5.56	9.52	9.52	3.85	3.85	4.55	4.55	0.00	0.00
Albania	ALB	20200215	0.00		0.00		0.00		0.00		0.00		0.00		0.00		0.00	0.00		0.00	0.00	0.00	1.00	1	0.00	0.00	0.00	0.00				5.56	5.56	9.52	9.52	3.85	3.85	4.55	4.55	0.00	0.00
Albania	ALB	20200216	0.00		0.00		0.00		0.00		0.00		0.00		0.00		0.00	0.00		0.00	0.00	0.00	1.00	1	0.00	0.00	0.00	0.00				5.56	5.56	9.52	9.52	3.85	3.85	4.55	4.55	0.00	0.00
Albania	ALB	20200217	0.00		0.00		0.00		0.00		0.00		0.00		0.00		0.00	0.00		0.00	0.00	0.00	1.00	1	0.00	0.00	0.00	0.00				5.56	5.56	9.52	9.52	3.85	3.85	4.55	4.55	0.00	0.00
Albania	ALB	20200218	0.00		0.00		0.00		0.00		0.00		0.00		0.00		0.00	0.00		0.00	0.00	0.00	1.00	1	0.00	0.00	0.00	0.00				5.56	5.56	9.52	9.52	3.85	3.85	4.55	4.55	0.00	0.00
Albania	ALB	20200219	0.00		0.00		0.00		0.00		0.00		0.00		0.00		0.00	0.00		0.00	0.00	0.00	1.00	1	0.00	0.00	0.00	0.00				5.56	5.56	9.52	9.52	3.85	3.85	4.55	4.55	0.00	0.00
Albania	ALB	20200220	0.00		0.00		0.00		0.00		0.00		0.00		0.00		0.00	0.00		0.00	0.00	0.00	1.00	1	0.00	0.00	0.00	0.00				5.56	5.56	9.52	9.52	3.85	3.85	4.55	4.55	0.00	0.00
Albania	ALB	20200221	0.00		0.00		0.00		0.00		0.00		0.00		0.00		0.00	0.00		0.00	0.00	0.00	1.00	1	0.00	0.00	0.00	0.00				5.56	5.56	9.52	9.52	3.85	3.85	4.55	4.55	0.00	0.00
Albania	ALB	20200222	0.00		0.00		0.00		0.00		0.00		0.00		0.00		0.00	0.00		0.00	0.00	0.00	1.00	1	0.00	0.00	0.00	0.00				5.56	5.56	9.52	9.52	3.85	3.85	4.55	4.55	0.00	0.00
Albania	ALB	20200223	0.00		0.00		0.00		0.00		0.00		0.00		0.00		0.00	0.00		0.00	0.00	0.00	1.00	1	0.00	0.00	0.00	0.00				5.56	5.56	9.52	9.52	3.85	3.85	4.55	4.55	0.00	0.00
Albania	ALB	20200224	0.00		0.00		0.00		0.00		0.00		0.00		0.00		0.00	0.00		0.00	0.00	0.00	1.00	1	0.00	0.00	0.00	0.00				5.56	5.56	9.52	9.52	3.85	3.85	4.55	4.55	0.00	0.00
Albania	ALB	20200225	0.00		0.00		0.00		0.00		0.00		0.00		0.00		1.00	0.00		0.00	0.00	0.00	1.00	1	0.00	0.00	1000000.00	0.00				8.33	8.33	13.10	13.10	5.77	5.77	6.82	6.82	0.00	0.00
Albania	ALB	20200226	0.00		0.00		0.00		0.00		0.00		0.00		0.00		1.00	0.00		0.00	0.00	0.00	1.00	1	0.00	0.00	0.00	0.00				8.33	8.33	13.10	13.10	5.77	5.77	6.82	6.82	0.00	0.00
Albania	ALB	20200227	0.00		0.00		0.00		0.00		0.00		0.00		0.00		1.00	0.00		0.00	0.00	0.00	1.00	1	0.00	0.00	0.00	0.00				8.33	8.33	13.10	13.10	5.77	5.77	6.82	6.82	0.00	0.00
Albania	ALB	20200228	0.00		0.00		0.00		0.00		0.00		0.00		0.00		1.00	0.00		0.00	0.00	0.00	1.00	1	0.00	0.00	0.00	0.00				8.33	8.33	13.10	13.10	5.77	5.77	6.82	6.82	0.00	0.00
Albania	ALB	20200229	0.00		0.00		0.00		0.00		0.00		0.00		0.00		1.00	0.00		0.00	0.00	0.00	1.00	1	0.00	0.00	0.00	0.00				8.33	8.33	13.10	13.10	5.77	5.77	6.82	6.82	0.00	0.00
Albania	ALB	20200301	0.00		0.00		0.00		0.00		0.00		0.00		0.00		1.00	0.00		0.00	0.00	0.00	1.00	1	0.00	0.00	0.00	0.00				8.33	8.33	13.10	13.10	5.77	5.77	6.82	6.82	0.00	0.00
Albania	ALB	20200302	0.00		0.00		0.00		0.00		0.00		0.00		0.00		1.00	0.00		0.00	0.00	0.00	1.00	1	0.00	0.00	0.00	0.00				8.33	8.33	13.10	13.10	5.77	5.77	6.82	6.82	0.00	0.00
Albania	ALB	20200303	0.00		0.00		0.00		0.00		0.00		0.00		0.00		1.00	0.00		0.00	0.00	0.00	1.00	1	0.00	0.00	0.00	0.00				8.33	8.33	13.10	13.10	5.77	5.77	6.82	6.82	0.00	0.00
Albania	ALB	20200304	0.00		0.00		0.00		0.00		0.00		0.00		0.00		1.00	0.00		0.00	0.00	0.00	1.00	1	0.00	0.00	0.00	0.00				8.33	8.33	13.10	13.10	5.77	5.77	6.82	6.82	0.00	0.00
Albania	ALB	20200305	0.00		0.00		0.00		0.00		0.00		0.00		0.00		1.00	0.00		0.00	0.00	0.00	1.00	1	0.00	0.00	0.00	0.00				8.33	8.33	13.10	13.10	5.77	5.77	6.82	6.82	0.00	0.00
Albania	ALB	20200306	0.00		0.00		0.00		0.00		0.00		0.00		0.00		1.00	0.00		0.00	0.00	0.00	1.00	1	0.00	0.00	0.00	0.00				8.33	8.33	13.10	13.10	5.77	5.77	6.82	6.82	0.00	0.00
Albania	ALB	20200307	0.00		0.00		0.00		0.00		0.00		0.00		0.00		1.00	0.00		0.00	0.00	0.00	1.00	1	0.00	0.00	0.00	0.00				8.33	8.33	13.10	13.10	5.77	5.77	6.82	6.82	0.00	0.00
Albania	ALB	20200308	0.00		0.00		0.00		0.00		0.00		0.00		0.00		1.00	0.00		0.00	0.00	0.00	1.00	1	1.00	1.00	0.00	0.00				8.33	8.33	13.10	13.10	12.18	12.18	14.39	14.39	0.00	0.00
Albania	ALB	20200309	3.00	1	0.00		2.00	1	2.00	1	0.00		0.00		0.00		1.00	0.00		0.00	0.00	0.00	1.00	1	1.00	1.00	0.00	0.00		2	0	36.11	36.11	41.67	41.67	31.41	31.41	37.12	37.12	0.00	0.00
Albania	ALB	20200310	3.00	1	0.00		2.00	1	2.00	1	0.00		0.00		0.00		1.00	0.00		0.00	0.00	0.00	2.00	1	1.00	1.00	0.00	0.00		6	0	41.67	41.67	46.43	46.43	35.26	35.26	41.67	41.67	0.00	0.00
Albania	ALB	20200311	3.00	1	2.00	1	2.00	1	2.00	1	0.00		0.00		0.00		2.00	0.00		0.00	0.00	0.00	2.00	1	1.00	1.00	0.00	0.00		10	0	51.85	51.85	60.71	60.71	42.31	42.31	50.00	50.00	0.00	0.00
Albania	ALB	20200312	3.00	1	2.00	1	2.00	1	2.00	1	0.00		0.00		0.00		2.00	0.00		0.00	0.00	0.00	2.00	1	1.00	1.00	0.00	0.00		11	1	51.85	51.85	60.71	60.71	42.31	42.31	50.00	50.00	0.00	0.00
Albania	ALB	20200313	3.00	1	2.00	1	2.00	1	2.00	1	2.00	0	2.00	1	2.00	1	2.00	0.00		0.00	0.00	0.00	2.00	1	1.00	1.00	0.00	0.00		23	1	78.70	78.70	84.52	84.52	60.90	60.90	71.97	71.97	0.00	0.00
Albania	ALB	20200314	3.00	1	2.00	1	2.00	1	2.00	1	2.00	0	2.00	1	2.00	1	2.00	0.00		0.00	0.00	0.00	2.00	1	1.00	1.00	0.00	0.00		33	1	78.70	78.70	84.52	84.52	60.90	60.90	71.97	71.97	0.00	0.00
Albania	ALB	20200315	3.00	1	2.00	1	2.00	1	2.00	1	2.00	0	2.00	1	2.00	1	3.00	0.00		0.00	0.00	0.00	2.00	1	1.00	1.00	0.00	0.00		38	1	81.48	81.48	88.10	88.10	62.82	62.82	74.24	74.24	0.00	0.00
Albania	ALB	20200316	3.00	1	2.00	1	2.00	1	2.00	1	2.00	0	2.00	1	2.00	1	3.00	0.00		0.00	0.00	0.00	2.00	1	1.00	1.00	0.00	0.00		42	1	81.48	81.48	88.10	88.10	62.82	62.82	74.24	74.24	0.00	0.00
Albania	ALB	20200317	3.00	1	2.00	1	2.00	1	2.00	1	2.00	0	2.00	1	2.00	1	3.00	0.00		0.00	0.00	0.00	2.00	1	1.00	1.00	0.00	0.00		51	1	81.48	81.48	88.10	88.10	62.82	62.82	74.24	74.24	0.00	0.00
Albania	ALB	20200318	3.00	1	2.00	1	2.00	1	2.00	1	2.00	0	2.00	1	2.00	1	3.00	0.00		0.00	0.00	0.00	2.00	1	1.00	1.00	0.00	0.00		55	1	81.48	81.48	88.10	88.10	62.82	62.82	74.24	74.24	0.00	0.00
Albania	ALB	20200319	3.00	1	2.00	1	2.00	1	2.00	1	2.00	0	2.00	1	2.00	1	3.00	1.00	0	0.00	17706949.80	0.00	2.00	1	1.00	1.00	25000000.00	0.00		59	2	81.48	81.48	88.10	88.10	64.74	64.74	74.24	74.24	12.50	12.50
Albania	ALB	20200320	3.00	1	2.00	1	2.00	1	2.00	1	2.00	0	2.00	1	2.00	1	3.00	1.00	0	1.00	0.00	0.00	2.00	1	1.00	1.00	0.00	0.00		70	2	81.48	81.48	88.10	88.10	68.59	68.59	74.24	74.24	37.50	37.50
Albania	ALB	20200321	3.00	1	2.00	1	2.00	1	2.00	1	2.00	0	2.00	1	2.00	1	3.00	1.00	0	1.00	0.00	0.00	2.00	1	1.00	1.00	0.00	0.00		70	2	81.48	81.48	88.10	88.10	68.59	68.59	74.24	74.24	37.50	37.50
Albania	ALB	20200322	3.00	1	2.00	1	2.00	1	2.00	1	2.00	0	2.00	1	2.00	1	3.00	1.00	0	1.00	0.00	0.00	2.00	1	1.00	1.00	0.00	0.00		76	2	81.48	81.48	88.10	88.10	68.59	68.59	74.24	74.24	37.50	37.50
Albania	ALB	20200323	3.00	1	2.00	1	2.00	1	2.00	1	2.00	0	2.00	1	2.00	1	4.00	1.00	0	1.00	0.00	0.00	2.00	1	1.00	1.00	0.00	0.00		89	2	84.26	84.26	91.67	91.67	70.51	70.51	76.52	76.52	37.50	37.50
Albania	ALB	20200324	3.00	1	2.00	1	2.00	1	2.00	1	2.00	0	2.00	1	2.00	1	4.00	1.00	0	1.00	0.00	0.00	2.00	1	1.00	1.00	0.00	0.00		100	4	84.26	84.26	91.67	91.67	70.51	70.51	76.52	76.52	37.50	37.50
Albania	ALB	20200325	3.00	1	2.00	1	2.00	1	2.00	1	2.00	0	2.00	1	2.00	1	4.00	1.00	0	1.00	0.00	0.00	2.00	1	1.00	1.00	0.00	0.00		123	5	84.26	84.26	91.67	91.67	70.51	70.51	76.52	76.52	37.50	37.50
Albania	ALB	20200326	3.00	1	2.00	1	2.00	1	2.00	1	2.00	0	2.00	1	2.00	1	4.00	1.00	0	1.00	0.00	0.00	2.00	1	1.00	1.00	0.00	0.00		146	5	84.26	84.26	91.67	91.67	70.51	70.51	76.52	76.52	37.50	37.50
Albania	ALB	20200327	3.00	1	2.00	1	2.00	1	2.00	1	2.00	0	2.00	1	2.00	1	4.00	1.00	0	1.00	0.00	0.00	2.00	1	1.00	1.00	0.00	0.00		174	6	84.26	84.26	91.67	91.67	70.51	70.51	76.52	76.52	37.50	37.50
Albania	ALB	20200328	3.00	1	2.00	1	2.00	1	2.00	1	2.00	0	2.00	1	2.00	1	4.00	1.00	0	1.00	0.00	0.00	2.00	1	1.00	1.00	0.00	0.00		186	9	84.26	84.26	91.67	91.67	70.51	70.51	76.52	76.52	37.50	37.50
Albania	ALB	20200329	3.00	1	2.00	1	2.00	1	2.00	1	2.00	0	2.00	1	2.00	1	4.00	1.00	0	1.00	0.00	0.00	2.00	1	1.00	1.00	0.00	0.00		197	10	84.26	84.26	91.67	91.67	70.51	70.51	76.52	76.52	37.50	37.50
Albania	ALB	20200330	3.00	1	2.00	1	2.00	1	2.00	1	2.00	0	2.00	1	2.00	1	4.00	1.00	0	1.00	0.00	0.00	2.00	1	1.00	1.00	0.00	0.00		212	10	84.26	84.26	91.67	91.67	70.51	70.51	76.52	76.52	37.50	37.50
Albania	ALB	20200331	3.00	1	2.00	1	2.00	1	2.00	1	2.00	0	2.00	1	2.00	1	4.00	1.00	0	1.00	0.00	0.00	2.00	1	1.00	1.00	0.00	0.00		223	12	84.26	84.26	91.67	91.67	70.51	70.51	76.52	76.52	37.50	37.50
Albania	ALB	20200401	3.00	1	2.00	1	2.00	1	2.00	1	2.00	0	2.00	1	2.00	1	4.00	1.00	0	1.00	0.00	0.00	2.00	1	1.00	1.00	0.00	0.00		243	15	84.26	84.26	91.67	91.67	70.51	70.51	76.52	76.52	37.50	37.50
Albania	ALB	20200402	3.00	1	2.00	1	2.00	1	2.00	1	2.00	0	2.00	1	2.00	1	4.00	1.00	0	1.00	0.00	0.00	2.00	1	1.00	1.00	0.00	0.00		259	15	84.26	84.26	91.67	91.67	70.51	70.51	76.52	76.52	37.50	37.50
Albania	ALB	20200403	3.00	1	2.00	1	2.00	1	2.00	1	2.00	0	2.00	1	2.00	1	4.00	1.00	0	1.00	0.00	0.00	2.00	1	1.00	1.00	0.00	0.00		277	16	84.26	84.26	91.67	91.67	70.51	70.51	76.52	76.52	37.50	37.50
Albania	ALB	20200404	3.00	1	2.00	1	2.00	1	2.00	1	2.00	0	2.00	1	2.00	1	4.00	1.00	0	1.00	0.00	0.00	2.00	1	1.00	1.00	0.00	0.00		304	17	84.26	84.26	91.67	91.67	70.51	70.51	76.52	76.52	37.50	37.50
Albania	ALB	20200405	3.00	1	2.00	1	2.00	1	2.00	1	2.00	0	2.00	1	2.00	1	4.00	1.00	0	1.00	0.00	0.00	2.00	1	1.00	1.00	0.00	0.00		333	19	84.26	84.26	91.67	91.67	70.51	70.51	76.52	76.52	37.50	37.50
Albania	ALB	20200406	3.00	1	2.00	1	2.00	1	2.00	1	2.00	0	2.00	1	2.00	1	4.00	1.00	0	1.00	0.00	0.00	2.00	1	1.00	1.00	0.00	0.00		361	21	84.26	84.26	91.67	91.67	70.51	70.51	76.52	76.52	37.50	37.50
Albania	ALB	20200407	3.00	1	2.00	1	2.00	1	2.00	1	2.00	0	2.00	1	2.00	1	4.00	1.00	0	1.00	0.00	0.00	2.00	1	1.00	1.00	0.00	0.00		377	22	84.26	84.26	91.67	91.67	70.51	70.51	76.52	76.52	37.50	37.50
Albania	ALB	20200408	3.00	1	2.00	1	2.00	1	2.00	1	2.00	0	2.00	1	2.00	1	4.00	1.00	0	1.00	0.00	0.00	2.00	1	1.00	1.00	0.00	0.00		383	22	84.26	84.26	91.67	91.67	70.51	70.51	76.52	76.52	37.50	37.50
Albania	ALB	20200409	3.00	1	2.00	1	2.00	1	2.00	1	2.00	0	2.00	1	2.00	1	4.00	1.00	0	1.00	0.00	0.00	2.00	1	1.00	1.00	0.00	0.00		400	22	84.26	84.26	91.67	91.67	70.51	70.51	76.52	76.52	37.50	37.50
Albania	ALB	20200410	3.00	1	2.00	1	2.00	1	2.00	1	2.00	0	2.00	1	2.00	1	4.00	1.00	0	1.00	0.00	0.00	2.00	1	1.00	1.00	0.00	0.00		409	23	84.26	84.26	91.67	91.67	70.51	70.51	76.52	76.52	37.50	37.50
Albania	ALB	20200411	3.00	1	2.00	1	2.00	1	2.00	1	2.00	0	2.00	1	2.00	1	4.00	1.00	0	1.00	0.00	0.00	2.00	1	1.00	1.00	0.00	0.00		416	23	84.26	84.26	91.67	91.67	70.51	70.51	76.52	76.52	37.50	37.50
Albania	ALB	20200412	3.00	1	2.00	1	2.00	1	2.00	1	2.00	0	2.00	1	2.00	1	4.00	1.00	0	1.00	0.00	0.00	2.00	1	1.00	1.00	0.00	0.00		433	23	84.26	84.26	91.67	91.67	70.51	70.51	76.52	76.52	37.50	37.50
Albania	ALB	20200413	3.00	1	2.00	1	2.00	1	2.00	1	2.00	0	2.00	1	2.00	1	4.00	1.00	0	1.00	0.00	0.00	2.00	1	1.00	1.00	0.00	0.00		446	23	84.26	84.26	91.67	91.67	70.51	70.51	76.52	76.52	37.50	37.50
Albania	ALB	20200414	3.00	1	2.00	1	2.00	1	2.00	1	2.00	0	2.00	1	2.00	1	4.00	1.00	0	1.00	0.00	0.00	2.00	1	1.00	1.00	0.00	0.00		467	23	84.26	84.26	91.67	91.67	70.51	70.51	76.52	76.52	37.50	37.50
Albania	ALB	20200415	3.00	1	2.00	1	2.00	1	2.00	1	2.00	0	2.00	1	2.00	1	4.00	2.00	0	1.00	0.00	0.00	2.00	1	1.00	1.00	0.00	0.00		475	24	84.26	84.26	91.67	91.67	74.36	74.36	76.52	76.52	62.50	62.50
Albania	ALB	20200416	3.00	1	2.00	1	2.00	1	2.00	1	2.00	0	2.00	1	2.00	1	4.00	2.00	0	1.00	0.00	0.00	2.00	1	1.00	1.00	0.00	0.00		494	25	84.26	84.26	91.67	91.67	74.36	74.36	76.52	76.52	62.50	62.50
Albania	ALB	20200417	3.00	1	2.00	1	2.00	1	2.00	1	2.00	0	2.00	1	2.00	1	4.00	2.00	0	1.00	0.00	0.00	2.00	1	1.00	1.00	0.00	0.00		518	26	84.26	84.26	91.67	91.67	74.36	74.36	76.52	76.52	62.50	62.50
Albania	ALB	20200418	3.00	1	2.00	1	2.00	1	4.00	1	2.00	0	2.00	1	2.00	1	4.00	2.00	0	1.00	0.00	0.00	2.00	1	1.00	1.00	0.00	0.00		539	26	89.81	89.81	91.67	91.67	78.21	78.21	81.06	81.06	62.50	62.50
Albania	ALB	20200419	3.00	1	2.00	1	2.00	1	4.00	1	2.00	0	2.00	1	2.00	1	4.00	2.00	0	1.00	0.00	0.00	2.00	1	1.00	1.00	0.00	0.00		548	26	89.81	89.81	91.67	91.67	78.21	78.21	81.06	81.06	62.50	62.50
Albania	ALB	20200420	3.00	1	2.00	1	2.00	1	4.00	1	2.00	0	2.00	1	2.00	1	4.00	2.00	0	1.00	0.00	0.00	2.00	1	1.00	1.00	0.00	0.00		562	26	89.81	89.81	91.67	91.67	78.21	78.21	81.06	81.06	62.50	62.50
Albania	ALB	20200421	3.00	1	2.00	1	2.00	1	4.00	1	2.00	0	2.00	1	2.00	1	4.00	2.00	0	1.00	0.00	0.00	2.00	1	2.00	1.00	0.00	0.00		584	26	89.81	89.81	91.67	91.67	80.77	80.77	84.09	84.09	62.50	62.50
Albania	ALB	20200422	3.00	1	2.00	1	2.00	1	4.00	1	2.00	0	2.00	1	2.00	1	4.00	2.00	0	1.00	0.00	0.00	2.00	1	2.00	1.00	0.00	0.00		609	26	89.81	89.81	91.67	91.67	80.77	80.77	84.09	84.09	62.50	62.50
Albania	ALB	20200423	3.00	1	2.00	1	2.00	1	4.00	1	2.00	0	2.00	1	2.00	1	4.00	2.00	0	1.00	0.00	0.00	2.00	1	2.00	1.00	0.00	0.00		634	27	89.81	89.81	91.67	91.67	80.77	80.77	84.09	84.09	62.50	62.50
Albania	ALB	20200424	3.00	1	2.00	1	2.00	1	4.00	1	2.00	0	2.00	1	2.00	1	4.00	2.00	0	1.00	0.00	0.00	2.00	1	2.00	1.00	0.00	0.00		663	27	89.81	89.81	91.67	91.67	80.77	80.77	84.09	84.09	62.50	62.50
Albania	ALB	20200425	3.00	1	2.00	1	2.00	1	4.00	1	2.00	0	2.00	1	2.00	1	4.00	2.00	0	1.00	0.00	0.00	2.00	1	2.00	1.00	0.00	0.00		678	27	89.81	89.81	91.67	91.67	80.77	80.77	84.09	84.09	62.50	62.50
Albania	ALB	20200426	3.00	1	2.00	1	2.00	1	4.00	1	2.00	0	2.00	1	2.00	1	4.00	2.00	0	1.00	0.00	0.00	2.00	1	2.00	1.00	0.00	0.00		712	27	89.81	89.81	91.67	91.67	80.77	80.77	84.09	84.09	62.50	62.50
Albania	ALB	20200427	3.00	1	2.00	1	2.00	1	4.00	1	2.00	0	2.00	1	2.00	1	4.00	2.00	0	1.00	0.00	0.00	2.00	1	2.00	1.00	0.00	0.00		726	28	89.81	89.81	91.67	91.67	80.77	80.77	84.09	84.09	62.50	62.50
Albania	ALB	20200428	3.00	1	2.00	1	2.00	1	4.00	1	2.00	0	2.00	1	2.00	1	4.00	2.00	0	1.00	0.00	0.00	2.00	1	2.00	1.00	0.00	0.00		736	28	89.81	89.81	91.67	91.67	80.77	80.77	84.09	84.09	62.50	62.50
Albania	ALB	20200429	3.00	1	2.00	1	2.00	1	4.00	1	2.00	0	2.00	1	2.00	1	4.00	2.00	0	1.00	0.00	0.00	2.00	1	2.00	1.00	0.00	0.00		750	30	89.81	89.81	91.67	91.67	80.77	80.77	84.09	84.09	62.50	62.50
Albania	ALB	20200430	3.00	1	2.00	1	2.00	1	4.00	1	2.00	0	2.00	1	2.00	1	4.00	2.00	0	1.00	0.00	0.00	2.00	1	2.00	1.00	0.00	0.00		766	31	89.81	89.81	91.67	91.67	80.77	80.77	84.09	84.09	62.50	62.50
Albania	ALB	20200501	3.00	1	2.00	1	2.00	1	4.00	1	2.00	0	2.00	1	2.00	1	4.00	2.00	0	1.00	0.00	0.00	2.00	1	2.00	1.00	0.00	0.00		773	31	89.81	89.81	91.67	91.67	80.77	80.77	84.09	84.09	62.50	62.50
Albania	ALB	20200502	3.00	1	2.00	1	2.00	1	4.00	1	2.00	0	2.00	1	2.00	1	4.00	2.00	0	1.00	0.00	0.00	2.00	1	2.00	1.00	0.00	0.00		782	31	89.81	89.81	91.67	91.67	80.77	80.77	84.09	84.09	62.50	62.50
Albania	ALB	20200503	3.00	1	2.00	1	2.00	1	4.00	1	2.00	0	2.00	1	2.00	1	4.00	2.00	0	1.00	0.00	0.00	2.00	1	2.00	1.00	0.00	0.00		789	31	89.81	89.81	91.67	91.67	80.77	80.77	84.09	84.09	62.50	62.50
Albania	ALB	20200504	3.00	1	2.00	1	2.00	1	4.00	1	2.00	0	2.00	1	2.00	1	4.00	2.00	0	1.00	0.00	0.00	2.00	1	2.00	1.00	0.00	0.00		795	31	89.81	89.81	91.67	91.67	80.77	80.77	84.09	84.09	62.50	62.50
Albania	ALB	20200505	3.00	1	2.00	1	2.00	1	4.00	1	2.00	0	2.00	1	2.00	1	4.00	2.00	0	1.00	0.00	0.00	2.00	1	2.00	1.00	0.00	0.00		803	31	89.81	89.81	91.67	91.67	80.77	80.77	84.09	84.09	62.50	62.50
Albania	ALB	20200506	3.00	1	2.00	1	2.00	1	4.00	1	2.00	0	2.00	1	2.00	1	4.00	2.00	0	1.00	0.00	0.00	2.00	1	2.00	1.00	0.00	0.00		820	31	89.81	89.81	91.67	91.67	80.77	80.77	84.09	84.09	62.50	62.50
Albania	ALB	20200507	3.00	1	2.00	1	2.00	1	4.00	1	2.00	0	2.00	1	2.00	1	4.00	2.00	0	1.00	0.00	0.00	2.00	1	2.00	1.00	0.00	0.00		832	31	89.81	89.81	91.67	91.67	80.77	80.77	84.09	84.09	62.50	62.50
Albania	ALB	20200508	3.00	1	2.00	1	2.00	1	4.00	1	2.00	0	2.00	1	2.00	1	4.00	2.00	0	1.00	0.00	0.00	2.00	1	2.00	1.00	0.00	0.00		842	31	89.81	89.81	91.67	91.67	80.77	80.77	84.09	84.09	62.50	62.50
Albania	ALB	20200509	3.00	1	2.00	1	2.00	1	4.00	1	2.00	0	2.00	1	2.00	1	4.00	2.00	0	1.00	0.00	0.00	2.00	1	2.00	1.00	0.00	0.00		850	31	89.81	89.81	91.67	91.67	80.77	80.77	84.09	84.09	62.50	62.50
Albania	ALB	20200510	3.00	1	2.00	1	2.00	1	4.00	1	2.00	0	2.00	1	2.00	1	4.00	2.00	0	1.00	0.00	0.00	2.00	1	2.00	1.00	0.00	0.00		856	31	89.81	89.81	91.67	91.67	80.77	80.77	84.09	84.09	62.50	62.50
Albania	ALB	20200511	3.00	1	2.00	1	2.00	1	4.00	1	2.00	0	2.00	1	2.00	1	4.00	2.00	0	1.00	0.00	0.00	2.00	1	2.00	1.00	0.00	0.00		868	31	89.81	89.81	91.67	91.67	80.77	80.77	84.09	84.09	62.50	62.50
Albania	ALB	20200512	3.00	1	2.00	1	2.00	1	4.00	1	2.00	0	2.00	1	2.00	1	4.00	2.00	0	1.00	0.00	0.00	2.00	1	2.00	1.00	0.00	0.00		872	31	89.81	89.81	91.67	91.67	80.77	80.77	84.09	84.09	62.50	62.50
Albania	ALB	20200513	3.00	1	2.00	1	2.00	1	4.00	1	2.00	0	2.00	1	2.00	1	4.00	2.00	0	1.00	0.00	0.00	2.00	1	2.00	1.00	0.00	0.00		876	31	89.81	89.81	91.67	91.67	80.77	80.77	84.09	84.09	62.50	62.50
Albania	ALB	20200514	3.00	1	2.00	1	2.00	1	4.00	1	2.00	0	2.00	1	2.00	1	4.00	2.00	0	1.00	0.00	0.00	2.00	1	2.00	1.00	0.00	0.00		880	31	89.81	89.81	91.67	91.67	80.77	80.77	84.09	84.09	62.50	62.50
Albania	ALB	20200515	3.00	1	2.00	1	2.00	1	4.00	1	2.00	0	2.00	1	2.00	1	4.00	2.00	0	1.00	0.00	0.00	2.00	1	2.00	1.00	0.00	0.00		898	31	89.81	89.81	91.67	91.67	80.77	80.77	84.09	84.09	62.50	62.50
Albania	ALB	20200516	3.00	1	2.00	1	2.00	1	4.00	1	2.00	0	2.00	1	2.00	1	4.00	2.00	0	1.00	0.00	0.00	2.00	1	2.00	1.00	0.00	0.00		916	31	89.81	89.81	91.67	91.67	80.77	80.77	84.09	84.09	62.50	62.50
Albania	ALB	20200517	3.00	1	2.00	1	2.00	1	4.00	1	2.00	0	2.00	1	2.00	1	4.00	2.00	0	1.00	0.00	0.00	2.00	1	2.00	1.00	0.00	0.00		933	31	89.81	89.81	91.67	91.67	80.77	80.77	84.09	84.09	62.50	62.50
Albania	ALB	20200518	2.00	1	2.00	1	2.00	1	4.00	1	2.00	0	2.00	1	2.00	0	4.00	2.00	0	1.00	0.00	0.00	2.00	1	2.00	1.00	0.00	0.00		946	31	83.33	83.33	84.52	84.52	76.28	76.28	78.79	78.79	62.50	62.50
Albania	ALB	20200519	2.00	1	2.00	1	2.00	1	4.00	1	2.00	0	2.00	1	2.00	0	4.00	2.00	0	1.00	0.00	0.00	2.00	1	2.00	1.00	0.00	0.00		948	31	83.33	83.33	84.52	84.52	76.28	76.28	78.79	78.79	62.50	62.50
Albania	ALB	20200520	2.00	1	2.00	1	2.00	1	4.00	1	2.00	0	2.00	1	2.00	0	4.00	2.00	0	1.00	0.00	0.00	2.00	1	2.00	1.00	0.00	0.00		949	31	83.33	83.33	84.52	84.52	76.28	76.28	78.79	78.79	62.50	62.50
Albania	ALB	20200521	2.00	1	2.00	1	2.00	1	4.00	1	2.00	0	2.00	1	2.00	0	4.00	2.00	0	1.00	0.00	0.00	2.00	1	2.00	1.00	0.00	0.00		964	31	83.33	83.33	84.52	84.52	76.28	76.28	78.79	78.79	62.50	62.50
Albania	ALB	20200522	2.00	1	2.00	1	2.00	1	4.00	1	2.00	0	2.00	1	2.00	0	4.00	2.00	0	1.00	0.00	0.00	2.00	1	2.00	1.00	0.00	0.00		969	31	83.33	83.33	84.52	84.52	76.28	76.28	78.79	78.79	62.50	62.50
Albania	ALB	20200523	2.00	1	2.00	1	2.00	1	4.00	1	2.00	0	2.00	1	2.00	0	4.00	2.00	0	1.00	0.00	0.00	2.00	1	2.00	1.00	0.00	0.00		981	31	83.33	83.33	84.52	84.52	76.28	76.28	78.79	78.79	62.50	62.50
Albania	ALB	20200524	2.00	1	2.00	1	2.00	1	4.00	1	2.00	0	2.00	1	2.00	0	4.00	2.00	0	1.00	0.00	0.00	2.00	1	2.00	1.00	0.00	0.00		989	31	83.33	83.33	84.52	84.52	76.28	76.28	78.79	78.79	62.50	62.50
Albania	ALB	20200525	2.00	1	2.00	1	2.00	1	4.00	1	2.00	0	2.00	1	2.00	0	4.00	2.00	0	1.00	0.00	0.00	2.00	1	2.00	1.00	0.00	0.00		998	32	83.33	83.33	84.52	84.52	76.28	76.28	78.79	78.79	62.50	62.50
Albania	ALB	20200526	2.00	1	2.00	1	2.00	1	4.00	1	2.00	1	2.00	1	2.00	0	4.00	1.00	1	2.00	0.00	0.00	2.00	1	1.00	2.00	0.00	0.00		1004	32	86.11	86.11	89.29	89.29	81.41	81.41	82.58	82.58	75.00	75.00
Albania	ALB	20200527	2.00	1	2.00	1	2.00	1	4.00	1	2.00	1	2.00	1	2.00	0	4.00	1.00	1	2.00	0.00	0.00	2.00	1	1.00	2.00	0.00	0.00		1029	33	86.11	86.11	89.29	89.29	81.41	81.41	82.58	82.58	75.00	75.00
Albania	ALB	20200528	2.00	1	2.00	1	2.00	1	4.00	1	2.00	1	2.00	1	2.00	0	4.00	1.00	1	2.00	0.00	0.00	2.00	1	1.00	2.00	0.00	0.00		1050	33	86.11	86.11	89.29	89.29	81.41	81.41	82.58	82.58	75.00	75.00
Albania	ALB	20200529	2.00	1	2.00	1	2.00	1	4.00	1	2.00	1	2.00	1	2.00	0	4.00	1.00	1	2.00	0.00	0.00	2.00	1	1.00	2.00	0.00	0.00		1076	33	86.11	86.11	89.29	89.29	81.41	81.41	82.58	82.58	75.00	75.00
Albania	ALB	20200530	2.00	1	2.00	1	2.00	1	4.00	1	2.00	1	2.00	1	2.00	0	4.00	1.00	1	2.00	0.00	0.00	2.00	1	1.00	2.00	0.00	0.00		1099	33	86.11	86.11	89.29	89.29	81.41	81.41	82.58	82.58	75.00	75.00
Albania	ALB	20200531	2.00	1	2.00	1	2.00	1	4.00	1	2.00	1	2.00	1	2.00	0	4.00	1.00	1	2.00	0.00	0.00	2.00	1	1.00	2.00	0.00	0.00		1122	33	86.11	86.11	89.29	89.29	81.41	81.41	82.58	82.58	75.00	75.00
Albania	ALB	20200601	2.00	1	2.00	1	2.00	1	4.00	1	2.00	1	0.00		0.00		3.00	1.00	1	2.00	382052000.00	0.00	2.00	1	1.00	2.00	0.00	0.00		1137	33	67.59	67.59	75.00	75.00	68.59	68.59	67.42	67.42	75.00	75.00
Albania	ALB	20200602	2.00	1	2.00	1	2.00	1	4.00	1	2.00	1	0.00		0.00		3.00	1.00	1	2.00	0.00	0.00	2.00	1	1.00	2.00	0.00	0.00		1143	33	67.59	67.59	75.00	75.00	68.59	68.59	67.42	67.42	75.00	75.00
Albania	ALB	20200603	2.00	1	2.00	1	2.00	1	4.00	1	2.00	1	0.00		0.00		3.00	1.00	1	2.00	0.00	0.00	2.00	1	1.00	2.00	0.00	0.00		1164	33	67.59	67.59	75.00	75.00	68.59	68.59	67.42	67.42	75.00	75.00
Albania	ALB	20200604	2.00	1	2.00	1	2.00	1	4.00	1	2.00	1	0.00		0.00		3.00	1.00	1	2.00	0.00	0.00	2.00	1	1.00	2.00	0.00	0.00		1184	33	67.59	67.59	75.00	75.00	68.59	68.59	67.42	67.42	75.00	75.00
Albania	ALB	20200605																												1197	33
Albania	ALB	20200606																												1212	33
Albania	ALB	20200607																												1232	34
Albania	ALB	20200608																												1246	34
Albania	ALB	20200609																												1263	34		67.59		75.00		68.59		67.42		75.00
Albania	ALB	20200610																												1299	34		67.59		75.00		68.59		67.42		75.00
Albania	ALB	20200611																												1341	34		67.59		75.00		68.59		67.42		75.00
Albania	ALB	20200612																												1385	35		67.59		75.00		68.59		67.42		75.00
Albania	ALB	20200613																												1416	36		67.59		75.00		68.59		67.42		75.00
Albania	ALB	20200614																												1464	36		67.59		75.00		68.59		67.42		75.00
Albania	ALB	20200615																												1521	36		67.59		75.00		68.59		67.42		75.00
Andorra	AND	20200101	0.00		0.00		0.00		0.00		0.00		0.00		0.00		0.00	0.00		0.00	0.00	0.00	0.00		0.00	0.00	0.00	0.00				0.00	0.00	0.00	0.00	0.00	0.00	0.00	0.00	0.00	0.00
Andorra	AND	20200102	0.00		0.00		0.00		0.00		0.00		0.00		0.00		0.00	0.00		0.00	0.00	0.00	0.00		0.00	0.00	0.00	0.00				0.00	0.00	0.00	0.00	0.00	0.00	0.00	0.00	0.00	0.00
Andorra	AND	20200103	0.00		0.00		0.00		0.00		0.00		0.00		0.00		0.00	0.00		0.00	0.00	0.00	0.00		0.00	0.00	0.00	0.00				0.00	0.00	0.00	0.00	0.00	0.00	0.00	0.00	0.00	0.00
Andorra	AND	20200104	0.00		0.00		0.00		0.00		0.00		0.00		0.00		0.00	0.00		0.00	0.00	0.00	0.00		0.00	0.00	0.00	0.00				0.00	0.00	0.00	0.00	0.00	0.00	0.00	0.00	0.00	0.00
Andorra	AND	20200105	0.00		0.00		0.00		0.00		0.00		0.00		0.00		0.00	0.00		0.00	0.00	0.00	0.00		0.00	0.00	0.00	0.00				0.00	0.00	0.00	0.00	0.00	0.00	0.00	0.00	0.00	0.00
Andorra	AND	20200106	0.00		0.00		0.00		0.00		0.00		0.00		0.00		0.00	0.00		0.00	0.00	0.00	0.00		0.00	0.00	0.00	0.00				0.00	0.00	0.00	0.00	0.00	0.00	0.00	0.00	0.00	0.00
Andorra	AND	20200107	0.00		0.00		0.00		0.00		0.00		0.00		0.00		0.00	0.00		0.00	0.00	0.00	0.00		0.00	0.00	0.00	0.00				0.00	0.00	0.00	0.00	0.00	0.00	0.00	0.00	0.00	0.00
Andorra	AND	20200108	0.00		0.00		0.00		0.00		0.00		0.00		0.00		0.00	0.00		0.00	0.00	0.00	0.00		0.00	0.00	0.00	0.00				0.00	0.00	0.00	0.00	0.00	0.00	0.00	0.00	0.00	0.00
Andorra	AND	20200109	0.00		0.00		0.00		0.00		0.00		0.00		0.00		0.00	0.00		0.00	0.00	0.00	0.00		0.00	0.00	0.00	0.00				0.00	0.00	0.00	0.00	0.00	0.00	0.00	0.00	0.00	0.00
Andorra	AND	20200110	0.00		0.00		0.00		0.00		0.00		0.00		0.00		0.00	0.00		0.00	0.00	0.00	0.00		0.00	0.00	0.00	0.00				0.00	0.00	0.00	0.00	0.00	0.00	0.00	0.00	0.00	0.00
Andorra	AND	20200111	0.00		0.00		0.00		0.00		0.00		0.00		0.00		0.00	0.00		0.00	0.00	0.00	0.00		0.00	0.00	0.00	0.00				0.00	0.00	0.00	0.00	0.00	0.00	0.00	0.00	0.00	0.00
Andorra	AND	20200112	0.00		0.00		0.00		0.00		0.00		0.00		0.00		0.00	0.00		0.00	0.00	0.00	0.00		0.00	0.00	0.00	0.00				0.00	0.00	0.00	0.00	0.00	0.00	0.00	0.00	0.00	0.00
Andorra	AND	20200113	0.00		0.00		0.00		0.00		0.00		0.00		0.00		0.00	0.00		0.00	0.00	0.00	0.00		0.00	0.00	0.00	0.00				0.00	0.00	0.00	0.00	0.00	0.00	0.00	0.00	0.00	0.00
Andorra	AND	20200114	0.00		0.00		0.00		0.00		0.00		0.00		0.00		0.00	0.00		0.00	0.00	0.00	0.00		0.00	0.00	0.00	0.00				0.00	0.00	0.00	0.00	0.00	0.00	0.00	0.00	0.00	0.00
Andorra	AND	20200115	0.00		0.00		0.00		0.00		0.00		0.00		0.00		0.00	0.00		0.00	0.00	0.00	0.00		0.00	0.00	0.00	0.00				0.00	0.00	0.00	0.00	0.00	0.00	0.00	0.00	0.00	0.00
Andorra	AND	20200116	0.00		0.00		0.00		0.00		0.00		0.00		0.00		0.00	0.00		0.00	0.00	0.00	0.00		0.00	0.00	0.00	0.00				0.00	0.00	0.00	0.00	0.00	0.00	0.00	0.00	0.00	0.00
Andorra	AND	20200117	0.00		0.00		0.00		0.00		0.00		0.00		0.00		0.00	0.00		0.00	0.00	0.00	0.00		0.00	0.00	0.00	0.00				0.00	0.00	0.00	0.00	0.00	0.00	0.00	0.00	0.00	0.00
Andorra	AND	20200118	0.00		0.00		0.00		0.00		0.00		0.00		0.00		0.00	0.00		0.00	0.00	0.00	0.00		0.00	0.00	0.00	0.00				0.00	0.00	0.00	0.00	0.00	0.00	0.00	0.00	0.00	0.00
Andorra	AND	20200119	0.00		0.00		0.00		0.00		0.00		0.00		0.00		0.00	0.00		0.00	0.00	0.00	0.00		0.00	0.00	0.00	0.00				0.00	0.00	0.00	0.00	0.00	0.00	0.00	0.00	0.00	0.00
Andorra	AND	20200120	0.00		0.00		0.00		0.00		0.00		0.00		0.00		0.00	0.00		0.00	0.00	0.00	0.00		0.00	0.00	0.00	0.00				0.00	0.00	0.00	0.00	0.00	0.00	0.00	0.00	0.00	0.00
Andorra	AND	20200121	0.00		0.00		0.00		0.00		0.00		0.00		0.00		0.00	0.00		0.00	0.00	0.00	0.00		0.00	0.00	0.00	0.00				0.00	0.00	0.00	0.00	0.00	0.00	0.00	0.00	0.00	0.00
Andorra	AND	20200122	0.00		0.00		0.00		0.00		0.00		0.00		0.00		0.00	0.00		0.00	0.00	0.00	0.00		0.00	0.00	0.00	0.00				0.00	0.00	0.00	0.00	0.00	0.00	0.00	0.00	0.00	0.00
Andorra	AND	20200123	0.00		0.00		0.00		0.00		0.00		0.00		0.00		0.00	0.00		0.00	0.00	0.00	0.00		0.00	0.00	0.00	0.00				0.00	0.00	0.00	0.00	0.00	0.00	0.00	0.00	0.00	0.00
Andorra	AND	20200124	0.00		0.00		0.00		0.00		0.00		0.00		0.00		0.00	0.00		0.00	0.00	0.00	0.00		0.00	0.00	0.00	0.00				0.00	0.00	0.00	0.00	0.00	0.00	0.00	0.00	0.00	0.00
Andorra	AND	20200125	0.00		0.00		0.00		0.00		0.00		0.00		0.00		0.00	0.00		0.00	0.00	0.00	0.00		0.00	0.00	0.00	0.00				0.00	0.00	0.00	0.00	0.00	0.00	0.00	0.00	0.00	0.00
Andorra	AND	20200126	0.00		0.00		0.00		0.00		0.00		0.00		0.00		0.00	0.00		0.00	0.00	0.00	0.00		0.00	0.00	0.00	0.00				0.00	0.00	0.00	0.00	0.00	0.00	0.00	0.00	0.00	0.00
Andorra	AND	20200127	0.00		0.00		0.00		0.00		0.00		0.00		0.00		0.00	0.00		0.00	0.00	0.00	0.00		0.00	0.00	0.00	0.00				0.00	0.00	0.00	0.00	0.00	0.00	0.00	0.00	0.00	0.00
Andorra	AND	20200128	0.00		0.00		0.00		0.00		0.00		0.00		0.00		0.00	0.00		0.00	0.00	0.00	0.00		0.00	0.00	0.00	0.00				0.00	0.00	0.00	0.00	0.00	0.00	0.00	0.00	0.00	0.00
Andorra	AND	20200129	0.00		0.00		0.00		0.00		0.00		0.00		0.00		0.00	0.00		0.00	0.00	0.00	0.00		0.00	0.00	0.00	0.00				0.00	0.00	0.00	0.00	0.00	0.00	0.00	0.00	0.00	0.00
Andorra	AND	20200130	0.00		0.00		0.00		0.00		0.00		0.00		0.00		0.00	0.00		0.00	0.00	0.00	0.00		0.00	0.00	0.00	0.00				0.00	0.00	0.00	0.00	0.00	0.00	0.00	0.00	0.00	0.00
Andorra	AND	20200131	0.00		0.00		0.00		0.00		0.00		0.00		0.00		0.00	0.00		0.00	0.00	0.00	0.00		0.00	0.00	0.00	0.00				0.00	0.00	0.00	0.00	0.00	0.00	0.00	0.00	0.00	0.00
Andorra	AND	20200201	0.00		0.00		0.00		0.00		0.00		0.00		0.00		0.00	0.00		0.00	0.00	0.00	0.00		0.00	0.00	0.00	0.00				0.00	0.00	0.00	0.00	0.00	0.00	0.00	0.00	0.00	0.00
Andorra	AND	20200202	0.00		0.00		0.00		0.00		0.00		0.00		0.00		0.00	0.00		0.00	0.00	0.00	0.00		0.00	0.00	0.00	0.00				0.00	0.00	0.00	0.00	0.00	0.00	0.00	0.00	0.00	0.00
Andorra	AND	20200203	0.00		0.00		0.00		0.00		0.00		0.00		0.00		0.00	0.00		0.00	0.00	0.00	0.00		0.00	0.00	0.00	0.00				0.00	0.00	0.00	0.00	0.00	0.00	0.00	0.00	0.00	0.00
Andorra	AND	20200204	0.00		0.00		0.00		0.00		0.00		0.00		0.00		0.00	0.00		0.00	0.00	0.00	0.00		0.00	0.00	0.00	0.00				0.00	0.00	0.00	0.00	0.00	0.00	0.00	0.00	0.00	0.00
Andorra	AND	20200205	0.00		0.00		0.00		0.00		0.00		0.00		0.00		0.00	0.00		0.00	0.00	0.00	0.00		0.00	0.00	0.00	0.00				0.00	0.00	0.00	0.00	0.00	0.00	0.00	0.00	0.00	0.00
Andorra	AND	20200206	0.00		0.00		0.00		0.00		0.00		0.00		0.00		0.00	0.00		0.00	0.00	0.00	0.00		0.00	0.00	0.00	0.00				0.00	0.00	0.00	0.00	0.00	0.00	0.00	0.00	0.00	0.00
Andorra	AND	20200207	0.00		0.00		0.00		0.00		0.00		0.00		0.00		0.00	0.00		0.00	0.00	0.00	0.00		0.00	0.00	0.00	0.00				0.00	0.00	0.00	0.00	0.00	0.00	0.00	0.00	0.00	0.00
Andorra	AND	20200208	0.00		0.00		0.00		0.00		0.00		0.00		0.00		0.00	0.00		0.00	0.00	0.00	0.00		0.00	0.00	0.00	0.00				0.00	0.00	0.00	0.00	0.00	0.00	0.00	0.00	0.00	0.00
Andorra	AND	20200209	0.00		0.00		0.00		0.00		0.00		0.00		0.00		0.00	0.00		0.00	0.00	0.00	0.00		0.00	0.00	0.00	0.00				0.00	0.00	0.00	0.00	0.00	0.00	0.00	0.00	0.00	0.00
Andorra	AND	20200210	0.00		0.00		0.00		0.00		0.00		0.00		0.00		0.00	0.00		0.00	0.00	0.00	0.00		0.00	0.00	0.00	0.00				0.00	0.00	0.00	0.00	0.00	0.00	0.00	0.00	0.00	0.00
Andorra	AND	20200211	0.00		0.00		0.00		0.00		0.00		0.00		0.00		0.00	0.00		0.00	0.00	0.00	0.00		0.00	0.00	0.00	0.00				0.00	0.00	0.00	0.00	0.00	0.00	0.00	0.00	0.00	0.00
Andorra	AND	20200212	0.00		0.00		0.00		0.00		0.00		0.00		0.00		0.00	0.00		0.00	0.00	0.00	0.00		0.00	0.00	0.00	0.00				0.00	0.00	0.00	0.00	0.00	0.00	0.00	0.00	0.00	0.00
Andorra	AND	20200213	0.00		0.00		0.00		0.00		0.00		0.00		0.00		0.00	0.00		0.00	0.00	0.00	0.00		0.00	0.00	0.00	0.00				0.00	0.00	0.00	0.00	0.00	0.00	0.00	0.00	0.00	0.00
Andorra	AND	20200214	0.00		0.00		0.00		0.00		0.00		0.00		0.00		0.00	0.00		0.00	0.00	0.00	0.00		0.00	0.00	0.00	0.00				0.00	0.00	0.00	0.00	0.00	0.00	0.00	0.00	0.00	0.00
Andorra	AND	20200215	0.00		0.00		0.00		0.00		0.00		0.00		0.00		0.00	0.00		0.00	0.00	0.00	0.00		0.00	0.00	0.00	0.00				0.00	0.00	0.00	0.00	0.00	0.00	0.00	0.00	0.00	0.00
Andorra	AND	20200216	0.00		0.00		0.00		0.00		0.00		0.00		0.00		0.00	0.00		0.00	0.00	0.00	0.00		0.00	0.00	0.00	0.00				0.00	0.00	0.00	0.00	0.00	0.00	0.00	0.00	0.00	0.00
Andorra	AND	20200217	0.00		0.00		0.00		0.00		0.00		0.00		0.00		0.00	0.00		0.00	0.00	0.00	0.00		0.00	0.00	0.00	0.00				0.00	0.00	0.00	0.00	0.00	0.00	0.00	0.00	0.00	0.00
Andorra	AND	20200218	0.00		0.00		0.00		0.00		0.00		0.00		0.00		0.00	0.00		0.00	0.00	0.00	0.00		0.00	0.00	0.00	0.00				0.00	0.00	0.00	0.00	0.00	0.00	0.00	0.00	0.00	0.00
Andorra	AND	20200219	0.00		0.00		0.00		0.00		0.00		0.00		0.00		0.00	0.00		0.00	0.00	0.00	0.00		0.00	0.00	0.00	0.00				0.00	0.00	0.00	0.00	0.00	0.00	0.00	0.00	0.00	0.00
Andorra	AND	20200220	0.00		0.00		0.00		0.00		0.00		0.00		0.00		0.00	0.00		0.00	0.00	0.00	0.00		0.00	0.00	0.00	0.00				0.00	0.00	0.00	0.00	0.00	0.00	0.00	0.00	0.00	0.00
Andorra	AND	20200221	0.00		0.00		0.00		0.00		0.00		0.00		0.00		0.00	0.00		0.00	0.00	0.00	0.00		0.00	0.00	0.00	0.00				0.00	0.00	0.00	0.00	0.00	0.00	0.00	0.00	0.00	0.00
Andorra	AND	20200222	0.00		0.00		0.00		0.00		0.00		0.00		0.00		0.00	0.00		0.00	0.00	0.00	0.00		0.00	0.00	0.00	0.00				0.00	0.00	0.00	0.00	0.00	0.00	0.00	0.00	0.00	0.00
Andorra	AND	20200223	0.00		0.00		0.00		0.00		0.00		0.00		0.00		0.00	0.00		0.00	0.00	0.00	0.00		0.00	0.00	0.00	0.00				0.00	0.00	0.00	0.00	0.00	0.00	0.00	0.00	0.00	0.00
Andorra	AND	20200224	0.00		0.00		0.00		0.00		0.00		0.00		0.00		0.00	0.00		0.00	0.00	0.00	0.00		0.00	0.00	0.00	0.00				0.00	0.00	0.00	0.00	0.00	0.00	0.00	0.00	0.00	0.00
Andorra	AND	20200225	0.00		0.00		0.00		0.00		0.00		0.00		0.00		0.00	0.00		0.00	0.00	0.00	0.00		0.00	0.00	0.00	0.00				0.00	0.00	0.00	0.00	0.00	0.00	0.00	0.00	0.00	0.00
Andorra	AND	20200226	0.00		0.00		0.00		0.00		0.00		0.00		0.00		0.00	0.00		0.00	0.00	0.00	0.00		0.00	0.00	0.00	0.00				0.00	0.00	0.00	0.00	0.00	0.00	0.00	0.00	0.00	0.00
Andorra	AND	20200227	0.00		0.00		0.00		0.00		0.00		0.00		0.00		0.00	0.00		0.00	141399000.00	0.00	0.00		0.00	0.00	0.00	0.00				0.00	0.00	0.00	0.00	0.00	0.00	0.00	0.00	0.00	0.00
Andorra	AND	20200228	0.00		0.00		0.00		0.00		0.00		0.00		0.00		0.00	0.00		0.00	0.00	0.00	0.00		0.00	0.00	0.00	0.00				0.00	0.00	0.00	0.00	0.00	0.00	0.00	0.00	0.00	0.00
Andorra	AND	20200229	0.00		0.00		0.00		0.00		0.00		0.00		0.00		0.00	0.00		0.00	0.00	0.00	0.00		0.00	0.00	0.00	0.00				0.00	0.00	0.00	0.00	0.00	0.00	0.00	0.00	0.00	0.00
Andorra	AND	20200301	0.00		0.00		0.00		0.00		0.00		0.00		0.00		0.00	0.00		0.00	0.00	0.00	0.00		0.00	0.00	0.00	0.00				0.00	0.00	0.00	0.00	0.00	0.00	0.00	0.00	0.00	0.00
Andorra	AND	20200302	0.00		0.00		0.00		0.00		0.00		0.00		0.00		0.00	0.00		0.00	0.00	0.00	0.00		1.00	0.00	0.00	0.00				0.00	0.00	0.00	0.00	2.56	2.56	3.03	3.03	0.00	0.00
Andorra	AND	20200303	0.00		0.00		0.00		0.00		0.00		0.00		0.00		0.00	0.00		0.00	0.00	0.00	0.00		1.00	0.00	0.00	0.00		1	0	0.00	0.00	0.00	0.00	2.56	2.56	3.03	3.03	0.00	0.00
Andorra	AND	20200304	0.00		0.00		0.00		0.00		0.00		0.00		0.00		0.00	0.00		0.00	0.00	0.00	0.00		1.00	0.00	0.00	0.00				0.00	0.00	0.00	0.00	2.56	2.56	3.03	3.03	0.00	0.00
Andorra	AND	20200305	0.00		0.00		0.00		0.00		0.00		0.00		0.00		0.00	0.00		0.00	0.00	0.00	0.00		1.00	0.00	0.00	0.00				0.00	0.00	0.00	0.00	2.56	2.56	3.03	3.03	0.00	0.00
Andorra	AND	20200306	0.00		0.00		0.00		0.00		0.00		0.00		0.00		0.00	0.00		0.00	0.00	0.00	0.00		1.00	0.00	0.00	0.00				0.00	0.00	0.00	0.00	2.56	2.56	3.03	3.03	0.00	0.00
Andorra	AND	20200307	0.00		0.00		0.00		0.00		0.00		0.00		0.00		0.00	0.00		0.00	0.00	0.00	0.00		1.00	0.00	0.00	0.00				0.00	0.00	0.00	0.00	2.56	2.56	3.03	3.03	0.00	0.00
Andorra	AND	20200308	0.00		0.00		0.00		0.00		0.00		0.00		0.00		0.00	0.00		0.00	0.00	0.00	0.00		1.00	0.00	0.00	0.00				0.00	0.00	0.00	0.00	2.56	2.56	3.03	3.03	0.00	0.00
Andorra	AND	20200309	0.00		0.00		0.00		0.00		0.00		0.00		0.00		0.00	0.00		0.00	0.00	0.00	0.00		1.00	0.00	0.00	0.00				0.00	0.00	0.00	0.00	2.56	2.56	3.03	3.03	0.00	0.00
Andorra	AND	20200310	0.00		0.00		0.00		0.00		0.00		0.00		0.00		0.00	0.00		0.00	0.00	0.00	0.00		1.00	0.00	0.00	0.00				0.00	0.00	0.00	0.00	2.56	2.56	3.03	3.03	0.00	0.00
Andorra	AND	20200311	0.00		0.00		0.00		0.00		0.00		0.00		0.00		0.00	0.00		0.00	0.00	0.00	0.00		1.00	0.00	0.00	0.00				0.00	0.00	0.00	0.00	2.56	2.56	3.03	3.03	0.00	0.00
Andorra	AND	20200312	0.00		0.00		0.00		0.00		0.00		0.00		0.00		0.00	0.00		0.00	0.00	0.00	0.00		1.00	0.00	0.00	0.00				0.00	0.00	0.00	0.00	2.56	2.56	3.03	3.03	0.00	0.00
Andorra	AND	20200313	0.00		0.00		1.00	1	0.00		0.00		1.00	1	0.00		0.00	2.00	1	0.00	0.00	0.00	0.00		1.00	0.00	0.00	0.00				9.26	9.26	16.67	16.67	16.67	16.67	10.61	10.61	50.00	50.00
Andorra	AND	20200314	0.00		3.00	1	1.00	1	0.00		0.00		1.00	1	0.00		0.00	2.00	1	0.00	0.00	0.00	0.00		1.00	0.00	0.00	0.00		2	0	20.37	20.37	30.95	30.95	24.36	24.36	19.70	19.70	50.00	50.00
Andorra	AND	20200315	0.00		3.00	1	1.00	1	0.00		0.00		1.00	1	0.00		0.00	2.00	1	0.00	0.00	0.00	0.00		1.00	0.00	0.00	0.00				20.37	20.37	30.95	30.95	24.36	24.36	19.70	19.70	50.00	50.00
Andorra	AND	20200316	3.00	1	3.00	1	1.00	1	0.00		0.00		1.00	1	0.00		0.00	2.00	1	0.00	0.00	0.00	0.00		1.00	0.00	0.00	0.00		5	0	31.48	31.48	45.24	45.24	32.05	32.05	28.79	28.79	50.00	50.00
Andorra	AND	20200317	3.00	1	3.00	1	1.00	1	0.00		0.00		1.00	1	0.00		0.00	2.00	1	0.00	0.00	0.00	0.00		1.00	0.00	0.00	0.00		14	0	31.48	31.48	45.24	45.24	32.05	32.05	28.79	28.79	50.00	50.00
Andorra	AND	20200318	3.00	1	3.00	1	1.00	1	0.00		0.00		1.00	1	0.00		0.00	2.00	1	0.00	0.00	0.00	0.00		1.00	0.00	0.00	0.00		14	0	31.48	31.48	45.24	45.24	32.05	32.05	28.79	28.79	50.00	50.00
Andorra	AND	20200319	3.00	1	3.00	1	1.00	1	0.00		0.00		1.00	1	0.00		0.00	2.00	1	0.00	0.00	0.00	0.00		1.00	0.00	0.00	0.00		53	0	31.48	31.48	45.24	45.24	32.05	32.05	28.79	28.79	50.00	50.00
Andorra	AND	20200320	3.00	1	3.00	1	1.00	1	0.00		0.00		1.00	1	0.00		0.00	2.00	1	0.00	0.00	0.00	0.00		1.00	0.00	0.00	0.00		75	0	31.48	31.48	45.24	45.24	32.05	32.05	28.79	28.79	50.00	50.00
Andorra	AND	20200321	3.00	1	3.00	1	1.00	1	0.00		0.00		1.00	1	0.00		0.00	2.00	1	0.00	0.00	0.00	0.00		1.00	0.00	0.00	0.00		75	0	31.48	31.48	45.24	45.24	32.05	32.05	28.79	28.79	50.00	50.00
Andorra	AND	20200322	3.00	1	3.00	1	1.00	1	0.00		0.00		1.00	1	0.00		0.00	2.00	1	0.00	0.00	0.00	0.00		1.00	0.00	0.00	0.00		88	0	31.48	31.48	45.24	45.24	32.05	32.05	28.79	28.79	50.00	50.00
Andorra	AND	20200323	3.00	1	3.00	1	1.00	1	0.00		0.00		1.00	1	0.00		0.00	2.00	1	0.00	0.00	0.00	0.00		1.00	0.00	0.00	0.00		113	0	31.48	31.48	45.24	45.24	32.05	32.05	28.79	28.79	50.00	50.00
Andorra	AND	20200324	3.00	1	3.00	1	1.00	1	0.00		0.00		1.00	1	0.00		0.00	2.00	1	0.00	0.00	0.00	0.00		1.00	0.00	0.00	0.00		133	0	31.48	31.48	45.24	45.24	32.05	32.05	28.79	28.79	50.00	50.00
Andorra	AND	20200325	3.00	1	3.00	1	1.00	1	0.00		1.00	1	1.00	1	0.00		0.00	2.00	1	0.00	0.00	0.00	2.00	1	1.00	0.00	0.00	0.00		164	0	48.15	48.15	69.05	69.05	43.59	43.59	42.42	42.42	50.00	50.00
Andorra	AND	20200326	3.00	1	3.00	1	1.00	1	0.00		1.00	1	1.00	1	0.00		0.00	2.00	1	0.00	0.00	0.00	2.00	1	1.00	0.00	0.00	0.00		188	0	48.15	48.15	69.05	69.05	43.59	43.59	42.42	42.42	50.00	50.00
Andorra	AND	20200327	3.00	1	3.00	1	1.00	1	0.00		1.00	1	1.00	1	0.00		0.00	2.00	1	0.00	0.00	0.00	2.00	1	1.00	1.00	0.00	0.00		224	3	48.15	48.15	69.05	69.05	47.44	47.44	46.97	46.97	50.00	50.00
Andorra	AND	20200328	3.00	1	3.00	1	1.00	1	0.00		1.00	1	1.00	1	0.00		0.00	2.00	1	0.00	0.00	0.00	2.00	1	1.00	1.00	0.00	0.00		267	3	48.15	48.15	69.05	69.05	47.44	47.44	46.97	46.97	50.00	50.00
Andorra	AND	20200329	3.00	1	3.00	1	1.00	1	0.00		1.00	1	1.00	1	0.00		0.00	2.00	1	0.00	0.00	0.00	2.00	1	1.00	1.00	0.00	0.00		308	4	48.15	48.15	69.05	69.05	47.44	47.44	46.97	46.97	50.00	50.00
Andorra	AND	20200330	3.00	1	3.00	1	1.00	1	0.00		1.00	1	1.00	1	0.00		0.00	2.00	1	0.00	0.00	0.00	2.00	1	1.00	1.00	2509518.50	0.00		334	6	48.15	48.15	69.05	69.05	47.44	47.44	46.97	46.97	50.00	50.00
Andorra	AND	20200331	3.00	1	3.00	1	1.00	1	0.00		1.00	1	1.00	1	0.00		0.00	2.00	1	0.00	0.00	0.00	2.00	1	1.00	1.00	0.00	0.00		370	8	48.15	48.15	69.05	69.05	47.44	47.44	46.97	46.97	50.00	50.00
Andorra	AND	20200401	3.00	1	3.00	1	1.00	1	0.00		1.00	1	1.00	1	0.00		0.00	2.00	1	0.00	0.00	0.00	2.00	1	1.00	1.00	0.00	0.00		376	12	48.15	48.15	69.05	69.05	47.44	47.44	46.97	46.97	50.00	50.00
Andorra	AND	20200402	3.00	1	3.00	1	1.00	1	0.00		1.00	1	1.00	1	0.00		0.00	2.00	1	0.00	0.00	0.00	2.00	1	1.00	1.00	0.00	0.00		390	14	48.15	48.15	69.05	69.05	47.44	47.44	46.97	46.97	50.00	50.00
Andorra	AND	20200403	3.00	1	3.00	1	1.00	1	0.00		1.00	1	1.00	1	0.00		0.00	2.00	1	0.00	0.00	0.00	2.00	1	1.00	1.00	0.00	0.00		428	15	48.15	48.15	69.05	69.05	47.44	47.44	46.97	46.97	50.00	50.00
Andorra	AND	20200404	3.00	1	3.00	1	1.00	1	0.00		1.00	1	1.00	1	0.00		0.00	2.00	1	0.00	0.00	0.00	2.00	1	1.00	1.00	0.00	0.00		439	16	48.15	48.15	69.05	69.05	47.44	47.44	46.97	46.97	50.00	50.00
Andorra	AND	20200405	3.00	1	3.00	1	1.00	1	0.00		1.00	1	1.00	1	0.00		0.00	2.00	1	0.00	0.00	0.00	2.00	1	1.00	1.00	0.00	0.00		466	17	48.15	48.15	69.05	69.05	47.44	47.44	46.97	46.97	50.00	50.00
Andorra	AND	20200406	3.00	1	3.00	1	1.00	1	0.00		1.00	1	1.00	1	0.00		0.00	2.00	1	0.00	0.00	0.00	2.00	1	1.00	1.00	0.00	0.00		501	18	48.15	48.15	69.05	69.05	47.44	47.44	46.97	46.97	50.00	50.00
Andorra	AND	20200407	3.00	1	3.00	1	1.00	1	0.00		1.00	1	1.00	1	0.00		0.00	2.00	1	0.00	0.00	0.00	2.00	1	1.00	1.00	0.00	0.00		526	21	48.15	48.15	69.05	69.05	47.44	47.44	46.97	46.97	50.00	50.00
Andorra	AND	20200408	3.00	1	3.00	1	1.00	1	0.00		1.00	1	1.00	1	0.00		3.00	2.00	1	0.00	0.00	0.00	2.00	1	1.00	1.00	0.00	0.00		545	22	56.48	56.48	79.76	79.76	53.21	53.21	53.79	53.79	50.00	50.00
Andorra	AND	20200409	3.00	1	3.00	1	1.00	1	0.00		1.00	1	1.00	1	0.00		3.00	2.00	1	0.00	0.00	0.00	2.00	1	1.00	1.00	0.00	0.00		564	23	56.48	56.48	79.76	79.76	53.21	53.21	53.79	53.79	50.00	50.00
Andorra	AND	20200410	3.00	1	3.00	1	1.00	1	0.00		1.00	1	1.00	1	0.00		3.00	2.00	1	0.00	0.00	0.00	2.00	1	1.00	1.00	0.00	0.00		583	25	56.48	56.48	79.76	79.76	53.21	53.21	53.79	53.79	50.00	50.00
Andorra	AND	20200411	3.00	1	3.00	1	1.00	1	0.00		1.00	1	1.00	1	0.00		3.00	2.00	1	0.00	0.00	0.00	2.00	1	1.00	1.00	0.00	0.00		601	26	56.48	56.48	79.76	79.76	53.21	53.21	53.79	53.79	50.00	50.00
Andorra	AND	20200412	3.00	1	3.00	1	1.00	1	0.00		1.00	1	1.00	1	0.00		3.00	2.00	1	0.00	0.00	0.00	2.00	1	1.00	1.00	0.00	0.00		622	28	56.48	56.48	79.76	79.76	53.21	53.21	53.79	53.79	50.00	50.00
Andorra	AND	20200413	3.00	1	3.00	1	1.00	1	0.00		1.00	1	1.00	1	0.00		3.00	2.00	1	0.00	0.00	0.00	2.00	1	1.00	1.00	0.00	0.00		638	29	56.48	56.48	79.76	79.76	53.21	53.21	53.79	53.79	50.00	50.00
Andorra	AND	20200414	3.00	1	3.00	1	1.00	1	0.00		1.00	1	1.00	1	0.00		3.00	2.00	1	0.00	0.00	0.00	2.00	1	1.00	1.00	0.00	0.00		646	29	56.48	56.48	79.76	79.76	53.21	53.21	53.79	53.79	50.00	50.00
Andorra	AND	20200415	3.00	1	3.00	1	1.00	1	0.00		1.00	1	1.00	1	0.00		3.00	2.00	1	0.00	0.00	0.00	2.00	1	1.00	1.00	0.00	0.00		659	31	56.48	56.48	79.76	79.76	53.21	53.21	53.79	53.79	50.00	50.00
Andorra	AND	20200416	3.00	1	3.00	1	1.00	1	0.00		1.00	1	1.00	1	0.00		3.00	2.00	1	0.00	0.00	0.00	2.00	1	1.00	1.00	0.00	0.00		673	33	56.48	56.48	79.76	79.76	53.21	53.21	53.79	53.79	50.00	50.00
Andorra	AND	20200417	3.00	1	3.00	1	1.00	1	0.00		1.00	1	1.00	1	0.00		3.00	2.00	1	0.00	0.00	0.00	2.00	1	1.00	1.00	0.00	0.00		682	33	56.48	56.48	79.76	79.76	53.21	53.21	53.79	53.79	50.00	50.00
Andorra	AND	20200418	3.00	1	3.00	1	1.00	1	0.00		1.00	1	1.00	1	0.00		3.00	2.00	1	0.00	0.00	0.00	2.00	1	3.00	1.00	0.00	0.00		696	35	56.48	56.48	79.76	79.76	58.33	58.33	59.85	59.85	50.00	50.00
Andorra	AND	20200419	3.00	1	3.00	1	1.00	1	0.00		1.00	1	1.00	1	0.00		3.00	2.00	1	0.00	0.00	0.00	2.00	1	3.00	1.00	0.00	0.00		704	35	56.48	56.48	79.76	79.76	58.33	58.33	59.85	59.85	50.00	50.00
Andorra	AND	20200420	3.00	1	2.00	1	1.00	1	0.00		1.00	1	1.00	1	0.00		3.00	2.00	1	0.00	0.00	0.00	2.00	1	3.00	1.00	0.00	0.00		713	36	52.78	52.78	76.19	76.19	55.77	55.77	56.82	56.82	50.00	50.00
Andorra	AND	20200421	3.00	1	2.00	1	1.00	1	0.00		1.00	1	1.00	1	0.00		3.00	2.00	1	0.00	0.00	0.00	2.00	1	3.00	1.00	0.00	0.00		717	36	52.78	52.78	76.19	76.19	55.77	55.77	56.82	56.82	50.00	50.00
Andorra	AND	20200422	3.00	1	2.00	1	1.00	1	0.00		1.00	1	1.00	1	0.00		3.00	2.00	1	0.00	0.00	0.00	2.00	1	3.00	1.00	0.00	0.00		717	37	52.78	52.78	76.19	76.19	55.77	55.77	56.82	56.82	50.00	50.00
Andorra	AND	20200423	3.00	1	2.00	1	1.00	1	0.00		1.00	1	1.00	1	0.00		3.00	2.00	1	0.00	0.00	0.00	2.00	1	3.00	1.00	0.00	0.00		723	37	52.78	52.78	76.19	76.19	55.77	55.77	56.82	56.82	50.00	50.00
Andorra	AND	20200424	3.00	1	2.00	1	1.00	1	0.00		1.00	1	1.00	1	0.00		3.00	2.00	1	0.00	0.00	0.00	2.00	1	3.00	1.00	0.00	0.00		724	37	52.78	52.78	76.19	76.19	55.77	55.77	56.82	56.82	50.00	50.00
Andorra	AND	20200425	3.00	1	2.00	1	1.00	1	0.00		1.00	1	1.00	1	0.00		3.00	2.00	1	0.00	0.00	0.00	2.00	1	3.00	1.00	0.00	0.00		731	40	52.78	52.78	76.19	76.19	55.77	55.77	56.82	56.82	50.00	50.00
Andorra	AND	20200426	3.00	1	2.00	1	1.00	1	0.00		1.00	1	1.00	1	0.00		3.00	2.00	1	0.00	0.00	0.00	2.00	1	3.00	1.00	0.00	0.00		733	40	52.78	52.78	76.19	76.19	55.77	55.77	56.82	56.82	50.00	50.00
Andorra	AND	20200427	3.00	1	2.00	1	1.00	1	0.00		1.00	1	1.00	1	0.00		3.00	2.00	1	0.00	0.00	0.00	2.00	1	3.00	1.00	0.00	0.00		740	40	52.78	52.78	76.19	76.19	55.77	55.77	56.82	56.82	50.00	50.00
Andorra	AND	20200428	3.00	1	2.00	1	1.00	1	0.00		1.00	1	1.00	1	0.00		3.00	2.00	1	0.00	0.00	0.00	2.00	1	3.00	1.00	0.00	0.00		743	40	52.78	52.78	76.19	76.19	55.77	55.77	56.82	56.82	50.00	50.00
Andorra	AND	20200429	3.00	1	2.00	1	1.00	1	0.00		1.00	1	1.00	1	0.00		3.00	2.00	1	0.00	0.00	0.00	2.00	1	3.00	1.00	0.00	0.00		743	41	52.78	52.78	76.19	76.19	55.77	55.77	56.82	56.82	50.00	50.00
Andorra	AND	20200430	3.00	1	2.00	1	1.00	1	0.00		1.00	1	1.00	1	0.00		3.00	2.00	1	0.00	0.00	0.00	2.00	1	3.00	1.00	0.00	0.00		743	42	52.78	52.78	76.19	76.19	55.77	55.77	56.82	56.82	50.00	50.00
Andorra	AND	20200501	3.00	1	2.00	1	1.00	1	0.00		1.00	1	1.00	1	0.00		3.00	2.00	1	0.00	0.00	0.00	2.00	1	3.00	1.00	0.00	0.00		745	42	52.78	52.78	76.19	76.19	55.77	55.77	56.82	56.82	50.00	50.00
Andorra	AND	20200502	3.00	1	2.00	1	1.00	1	0.00		1.00	1	1.00	1	0.00		3.00	2.00	1	0.00	0.00	0.00	2.00	1	3.00	1.00	0.00	0.00		746	43	52.78	52.78	76.19	76.19	55.77	55.77	56.82	56.82	50.00	50.00
Andorra	AND	20200503	3.00	1	2.00	1	1.00	1	0.00		1.00	1	1.00	1	0.00		3.00	2.00	1	0.00	0.00	0.00	2.00	1	3.00	1.00	0.00	0.00		747	44	52.78	52.78	76.19	76.19	55.77	55.77	56.82	56.82	50.00	50.00
Andorra	AND	20200504	3.00	1	2.00	1	1.00	1	0.00		1.00	1	1.00	1	0.00		3.00	2.00	1	0.00	0.00	0.00	2.00	1	3.00	1.00	0.00	0.00		748	45	52.78	52.78	76.19	76.19	55.77	55.77	56.82	56.82	50.00	50.00
Andorra	AND	20200505	3.00	1	2.00	1	1.00	1	0.00		1.00	1	1.00	1	0.00		3.00	2.00	1	0.00	0.00	0.00	2.00	1	3.00	1.00	0.00	0.00		750	45	52.78	52.78	76.19	76.19	55.77	55.77	56.82	56.82	50.00	50.00
Andorra	AND	20200506	3.00	1	2.00	1	1.00	1	0.00		1.00	1	1.00	1	0.00		3.00	2.00	1	0.00	0.00	0.00	2.00	1	3.00	1.00	0.00	0.00		751	46	52.78	52.78	76.19	76.19	55.77	55.77	56.82	56.82	50.00	50.00
Andorra	AND	20200507	3.00	1	2.00	1	1.00	1	0.00		1.00	1	1.00	1	0.00		3.00	2.00	1	0.00	0.00	0.00	2.00	1	3.00	1.00	0.00			751	46	52.78	52.78	76.19	76.19	55.77	55.77	56.82	56.82	50.00	50.00
Andorra	AND	20200508	3.00	1	2.00	1	1.00	1	0.00		1.00	1	1.00	1	0.00		3.00	2.00	1	0.00	0.00	0.00	2.00	1	3.00	1.00	0.00			752	47	52.78	52.78	76.19	76.19	55.77	55.77	56.82	56.82	50.00	50.00
Andorra	AND	20200509	3.00	1	2.00	1	1.00	1	0.00		1.00	1	1.00	1	0.00		3.00	2.00	1	2.00	0.00	0.00	2.00	1	3.00	1.00	0.00	0.00		752	47	52.78	52.78	76.19	76.19	63.46	63.46	56.82	56.82	100.00	100.00
Andorra	AND	20200510	3.00	1	2.00	1	1.00	1	0.00		1.00	1	1.00	1	0.00		3.00	2.00	1	2.00	0.00	0.00	2.00	1	3.00	1.00	0.00	0.00		754	48	52.78	52.78	76.19	76.19	63.46	63.46	56.82	56.82	100.00	100.00
Andorra	AND	20200511	3.00	1	2.00	1	1.00	1	0.00		1.00	1	1.00	1	0.00		2.00	2.00	1	2.00	0.00	0.00	2.00	1	3.00	1.00	0.00	0.00		755	48	50.00	50.00	72.62	72.62	61.54	61.54	54.55	54.55	100.00	100.00
Andorra	AND	20200512	3.00	1	2.00	1	1.00	1	0.00		1.00	1	1.00	1	0.00		2.00	2.00	1	2.00	0.00	0.00	2.00	1	3.00	1.00	0.00	0.00		756	48	50.00	50.00	72.62	72.62	61.54	61.54	54.55	54.55	100.00	100.00
Andorra	AND	20200513	3.00	1	2.00	1	1.00	1	0.00		1.00	1	1.00	1	0.00		2.00	2.00	1	2.00	0.00	0.00	2.00	1	3.00	1.00	0.00	0.00		758	48	50.00	50.00	72.62	72.62	61.54	61.54	54.55	54.55	100.00	100.00
Andorra	AND	20200514	3.00	1	2.00	1	1.00	1	0.00		1.00	1	1.00	1	0.00		2.00	2.00	1	2.00	0.00	0.00	2.00	1	3.00	1.00	0.00	0.00		760	49	50.00	50.00	72.62	72.62	61.54	61.54	54.55	54.55	100.00	100.00
Andorra	AND	20200515	3.00	1	2.00	1	1.00	1	0.00		1.00	1	1.00	1	0.00		2.00	2.00	1	2.00	0.00	0.00	2.00	1	3.00	1.00	0.00	0.00		761	49	50.00	50.00	72.62	72.62	61.54	61.54	54.55	54.55	100.00	100.00
Andorra	AND	20200516	3.00	1	2.00	1	1.00	1	0.00		1.00	1	1.00	1	0.00		2.00	2.00	1	2.00	0.00	0.00	2.00	1	3.00	1.00	0.00	0.00		761	49	50.00	50.00	72.62	72.62	61.54	61.54	54.55	54.55	100.00	100.00
Andorra	AND	20200517	3.00	1	2.00	1	1.00	1	0.00		1.00	1	1.00	1	0.00		2.00	2.00	1	2.00	0.00	0.00	2.00	1	3.00	1.00	0.00	0.00		761	51	50.00	50.00	72.62	72.62	61.54	61.54	54.55	54.55	100.00	100.00
Andorra	AND	20200518	3.00	1	2.00	1	1.00	1	0.00		1.00	1	1.00	1	0.00		2.00	2.00	1	2.00	0.00	0.00	2.00	1	3.00	1.00	0.00	0.00		761	51	50.00	50.00	72.62	72.62	61.54	61.54	54.55	54.55	100.00	100.00
Andorra	AND	20200519	3.00	1	2.00	1	1.00	1	0.00		1.00	1	1.00	1	0.00		2.00	2.00	1	2.00	0.00	0.00	2.00	1	3.00	1.00	0.00	0.00		761	51	50.00	50.00	72.62	72.62	61.54	61.54	54.55	54.55	100.00	100.00
Andorra	AND	20200520	3.00	1	2.00	1	1.00	1	0.00		1.00	1	1.00	1	0.00		2.00	2.00	1	2.00	0.00	0.00	2.00	1	3.00	1.00	0.00	0.00		761	51	50.00	50.00	72.62	72.62	61.54	61.54	54.55	54.55	100.00	100.00
Andorra	AND	20200521	3.00	1	2.00	1	1.00	1	0.00		1.00	1	1.00	1	0.00		2.00	2.00	1	2.00	0.00	0.00	2.00	1	3.00	1.00	0.00	0.00		762	51	50.00	50.00	72.62	72.62	61.54	61.54	54.55	54.55	100.00	100.00
Andorra	AND	20200522	3.00	1	2.00	1	1.00	1	0.00		1.00	1	1.00	1	0.00		2.00	2.00	1	2.00	0.00	0.00	2.00	1	3.00	1.00	0.00	0.00		762	51	50.00	50.00	72.62	72.62	61.54	61.54	54.55	54.55	100.00	100.00
Andorra	AND	20200523	3.00	1	2.00	1	1.00	1	0.00		1.00	1	1.00	1	0.00		2.00	2.00	1	2.00	0.00	0.00	2.00	1	3.00	1.00	0.00	0.00		762	51	50.00	50.00	72.62	72.62	61.54	61.54	54.55	54.55	100.00	100.00
Andorra	AND	20200524	3.00	1	2.00	1	1.00	1	0.00		1.00	1	1.00	1	0.00		2.00	2.00	1	2.00	0.00	0.00	2.00	1	3.00	1.00	0.00	0.00		762	51	50.00	50.00	72.62	72.62	61.54	61.54	54.55	54.55	100.00	100.00
Andorra	AND	20200525	3.00	1	2.00	1	1.00	1	0.00		1.00	1	1.00	1	0.00		2.00	2.00	1	2.00	0.00	0.00	2.00	1	3.00	1.00	0.00	0.00		763	51	50.00	50.00	72.62	72.62	61.54	61.54	54.55	54.55	100.00	100.00
Andorra	AND	20200526	3.00	1	2.00	1	1.00	1	0.00		1.00	1	1.00	1	0.00		2.00	2.00	1	2.00	0.00	0.00	2.00	1	3.00	1.00	0.00	0.00		763	51	50.00	50.00	72.62	72.62	61.54	61.54	54.55	54.55	100.00	100.00
Andorra	AND	20200527	3.00	1	2.00	1	1.00	1	0.00		1.00	1	1.00	1	0.00		2.00	2.00	1	2.00	0.00	0.00	2.00	1	3.00	1.00	0.00	0.00		763	51	50.00	50.00	72.62	72.62	61.54	61.54	54.55	54.55	100.00	100.00
Andorra	AND	20200528	3.00	1	2.00	1	1.00	1	0.00		1.00	1	1.00	1	0.00		2.00	2.00	1	2.00	0.00	0.00	2.00	1	3.00	1.00	0.00	0.00		763	51	50.00	50.00	72.62	72.62	61.54	61.54	54.55	54.55	100.00	100.00
Andorra	AND	20200529	3.00	1	2.00	1	1.00	1	0.00		1.00	1	1.00	1	0.00		2.00	2.00	1	2.00	0.00	0.00	2.00	1	3.00	1.00	0.00	0.00		763	51	50.00	50.00	72.62	72.62	61.54	61.54	54.55	54.55	100.00	100.00
Andorra	AND	20200530	3.00	1	2.00	1	1.00	1	0.00		1.00	1	1.00	1	0.00		2.00	2.00	1	2.00	0.00	0.00	2.00	1	3.00	1.00	0.00	0.00		764	51	50.00	50.00	72.62	72.62	61.54	61.54	54.55	54.55	100.00	100.00
Andorra	AND	20200531	3.00	1	2.00	1	1.00	1	0.00		1.00	1	1.00	1	0.00		2.00	2.00	1	2.00	0.00	0.00	2.00	1	3.00	1.00	0.00	0.00		764	51	50.00	50.00	72.62	72.62	61.54	61.54	54.55	54.55	100.00	100.00
Andorra	AND	20200601	3.00	1	2.00	1	1.00	1	0.00		1.00	1	1.00	1	0.00		2.00	2.00	1	2.00	0.00	0.00	2.00	1	3.00	1.00	0.00	0.00		764	51	50.00	50.00	72.62	72.62	61.54	61.54	54.55	54.55	100.00	100.00
Andorra	AND	20200602	0.00		2.00	1	1.00	1	0.00		1.00	1	1.00	1	0.00		2.00	2.00	1	2.00	0.00	0.00	2.00	1	3.00	1.00	0.00	0.00		765	51	38.89	38.89	58.33	58.33	53.85	53.85	45.45	45.45	100.00	100.00
Andorra	AND	20200603	0.00		2.00	1	1.00	1	0.00		1.00	1	1.00	1	0.00		2.00	2.00	1	2.00	0.00	0.00	2.00	1	3.00	1.00	0.00	0.00		844	51	38.89	38.89	58.33	58.33	53.85	53.85	45.45	45.45	100.00	100.00
Andorra	AND	20200604	0.00		2.00	1	1.00	1	0.00		1.00	1	1.00	1	0.00		2.00	2.00	1	2.00	0.00	0.00	2.00	1	3.00	1.00	0.00	0.00		851	51	38.89	38.89	58.33	58.33	53.85	53.85	45.45	45.45	100.00	100.00
Andorra	AND	20200605	0.00		2.00	1	1.00	1	0.00		1.00	1	1.00	1	0.00		2.00	2.00	1	2.00	0.00	0.00	2.00	1	3.00	1.00	0.00	0.00		852	51	38.89	38.89	58.33	58.33	53.85	53.85	45.45	45.45	100.00	100.00
Andorra	AND	20200606	0.00		2.00	1	1.00	1	0.00		1.00	1	1.00	1	0.00		2.00	2.00	1	2.00	0.00	0.00	2.00	1	3.00	1.00	0.00	0.00		852	51	38.89	38.89	58.33	58.33	53.85	53.85	45.45	45.45	100.00	100.00
Andorra	AND	20200607	0.00		2.00	1	1.00	1	0.00		1.00	1	1.00	1	0.00		2.00	2.00	1	2.00	0.00	0.00	2.00	1	3.00	1.00	0.00	0.00		852	51	38.89	38.89	58.33	58.33	53.85	53.85	45.45	45.45	100.00	100.00
Andorra	AND	20200608	0.00		2.00	1	1.00	1	0.00		1.00	1	1.00	1	0.00		2.00	2.00	1	2.00	0.00	0.00	2.00	1	3.00	1.00	0.00	0.00		852	51	38.89	38.89	58.33	58.33	53.85	53.85	45.45	45.45	100.00	100.00
Andorra	AND	20200609	0.00		2.00	1	1.00	1	0.00		1.00	1	1.00	1	0.00		2.00	2.00	1	2.00	0.00	0.00	2.00	1	3.00	1.00	0.00	0.00		852	51	38.89	38.89	58.33	58.33	53.85	53.85	45.45	45.45	100.00	100.00
Andorra	AND	20200610	0.00		2.00	1	1.00	1	0.00		1.00	1	1.00	1	0.00		2.00	2.00	1	2.00	0.00	0.00	2.00	1	3.00	1.00	0.00	0.00		852	51	38.89	38.89	58.33	58.33	53.85	53.85	45.45	45.45	100.00	100.00
Andorra	AND	20200611	0.00		2.00	1	1.00	1	0.00		1.00	1	1.00	1	0.00		2.00	2.00	1	2.00	0.00	0.00	2.00	1	3.00	1.00	0.00	0.00		852	51	38.89	38.89	58.33	58.33	53.85	53.85	45.45	45.45	100.00	100.00
Andorra	AND	20200612	0.00		2.00	1	1.00	1	0.00		1.00	1	1.00	1	0.00		2.00									1.00				852	51		38.89		58.33		53.85		45.45		100.00
Andorra	AND	20200613																												853	51		38.89		58.33		53.85		45.45		100.00
Andorra	AND	20200614																												853	51		38.89		58.33		53.85		45.45		100.00
Andorra	AND	20200615																												853	51		38.89		58.33		53.85		45.45		100.00
United Arab Emirates	ARE	20200101	0.00		0.00		0.00		0.00		0.00		0.00		0.00		0.00	0.00		0.00	0.00	0.00	0.00		0.00	0.00	0.00	0.00		0	0	0.00	0.00	0.00	0.00	0.00	0.00	0.00	0.00	0.00	0.00
United Arab Emirates	ARE	20200102	0.00		0.00		0.00		0.00		0.00		0.00		0.00		0.00	0.00		0.00	0.00	0.00	0.00		0.00	0.00	0.00	0.00		0	0	0.00	0.00	0.00	0.00	0.00	0.00	0.00	0.00	0.00	0.00
United Arab Emirates	ARE	20200103	0.00		0.00		0.00		0.00		0.00		0.00		0.00		0.00	0.00		0.00	0.00	0.00	0.00		0.00	0.00	0.00	0.00		0	0	0.00	0.00	0.00	0.00	0.00	0.00	0.00	0.00	0.00	0.00
United Arab Emirates	ARE	20200104	0.00		0.00		0.00		0.00		0.00		0.00		0.00		0.00	0.00		0.00	0.00	0.00	0.00		0.00	0.00	0.00	0.00		0	0	0.00	0.00	0.00	0.00	0.00	0.00	0.00	0.00	0.00	0.00
United Arab Emirates	ARE	20200105	0.00		0.00		0.00		0.00		0.00		0.00		0.00		0.00	0.00		0.00	0.00	0.00	0.00		0.00	0.00	0.00	0.00		0	0	0.00	0.00	0.00	0.00	0.00	0.00	0.00	0.00	0.00	0.00
United Arab Emirates	ARE	20200106	0.00		0.00		0.00		0.00		0.00		0.00		0.00		0.00	0.00		0.00	0.00	0.00	0.00		0.00	0.00	0.00	0.00		0	0	0.00	0.00	0.00	0.00	0.00	0.00	0.00	0.00	0.00	0.00
United Arab Emirates	ARE	20200107	0.00		0.00		0.00		0.00		0.00		0.00		0.00		0.00	0.00		0.00	0.00	0.00	0.00		0.00	0.00	0.00	0.00		0	0	0.00	0.00	0.00	0.00	0.00	0.00	0.00	0.00	0.00	0.00
United Arab Emirates	ARE	20200108	0.00		0.00		0.00		0.00		0.00		0.00		0.00		0.00	0.00		0.00	0.00	0.00	0.00		0.00	0.00	0.00	0.00		0	0	0.00	0.00	0.00	0.00	0.00	0.00	0.00	0.00	0.00	0.00
United Arab Emirates	ARE	20200109	0.00		0.00		0.00		0.00		0.00		0.00		0.00		0.00	0.00		0.00	0.00	0.00	0.00		0.00	0.00	0.00	0.00		0	0	0.00	0.00	0.00	0.00	0.00	0.00	0.00	0.00	0.00	0.00
United Arab Emirates	ARE	20200110	0.00		0.00		0.00		0.00		0.00		0.00		0.00		0.00	0.00		0.00	0.00	0.00	0.00		0.00	0.00	0.00	0.00		0	0	0.00	0.00	0.00	0.00	0.00	0.00	0.00	0.00	0.00	0.00
United Arab Emirates	ARE	20200111	0.00		0.00		0.00		0.00		0.00		0.00		0.00		0.00	0.00		0.00	0.00	0.00	0.00		0.00	0.00	0.00	0.00		0	0	0.00	0.00	0.00	0.00	0.00	0.00	0.00	0.00	0.00	0.00
United Arab Emirates	ARE	20200112	0.00		0.00		0.00		0.00		0.00		0.00		0.00		0.00	0.00		0.00	0.00	0.00	0.00		0.00	0.00	0.00	0.00		0	0	0.00	0.00	0.00	0.00	0.00	0.00	0.00	0.00	0.00	0.00
United Arab Emirates	ARE	20200113	0.00		0.00		0.00		0.00		0.00		0.00		0.00		0.00	0.00		0.00	0.00	0.00	0.00		0.00	0.00	0.00	0.00		0	0	0.00	0.00	0.00	0.00	0.00	0.00	0.00	0.00	0.00	0.00
United Arab Emirates	ARE	20200114	0.00		0.00		0.00		0.00		0.00		0.00		0.00		0.00	0.00		0.00	0.00	0.00	0.00		0.00	0.00	0.00	0.00		0	0	0.00	0.00	0.00	0.00	0.00	0.00	0.00	0.00	0.00	0.00
United Arab Emirates	ARE	20200115	0.00		0.00		0.00		0.00		0.00		0.00		0.00		0.00	0.00		0.00	0.00	0.00	0.00		0.00	0.00	0.00	0.00		0	0	0.00	0.00	0.00	0.00	0.00	0.00	0.00	0.00	0.00	0.00
United Arab Emirates	ARE	20200116	0.00		0.00		0.00		0.00		0.00		0.00		0.00		0.00	0.00		0.00	0.00	0.00	0.00		0.00	0.00	0.00	0.00		0	0	0.00	0.00	0.00	0.00	0.00	0.00	0.00	0.00	0.00	0.00
United Arab Emirates	ARE	20200117	0.00		0.00		0.00		0.00		0.00		0.00		0.00		0.00	0.00		0.00	0.00	0.00	0.00		0.00	0.00	0.00	0.00		0	0	0.00	0.00	0.00	0.00	0.00	0.00	0.00	0.00	0.00	0.00
United Arab Emirates	ARE	20200118	0.00		0.00		0.00		0.00		0.00		0.00		0.00		0.00	0.00		0.00	0.00	0.00	0.00		0.00	0.00	0.00	0.00		0	0	0.00	0.00	0.00	0.00	0.00	0.00	0.00	0.00	0.00	0.00
United Arab Emirates	ARE	20200119	0.00		0.00		0.00		0.00		0.00		0.00		0.00		0.00	0.00		0.00	0.00	0.00	0.00		0.00	0.00	0.00	0.00		0	0	0.00	0.00	0.00	0.00	0.00	0.00	0.00	0.00	0.00	0.00
United Arab Emirates	ARE	20200120	0.00		0.00		0.00		0.00		0.00		0.00		0.00		0.00	0.00		0.00	0.00	0.00	0.00		0.00	0.00	0.00	0.00		0	0	0.00	0.00	0.00	0.00	0.00	0.00	0.00	0.00	0.00	0.00
United Arab Emirates	ARE	20200121	0.00		0.00		0.00		0.00		0.00		0.00		0.00		0.00	0.00		0.00	0.00	0.00	0.00		0.00	0.00	0.00	0.00		0	0	0.00	0.00	0.00	0.00	0.00	0.00	0.00	0.00	0.00	0.00
United Arab Emirates	ARE	20200122	0.00		0.00		0.00		0.00		0.00		0.00		0.00		0.00	0.00		0.00	0.00	0.00	0.00		0.00	0.00	0.00	0.00		0	0	0.00	0.00	0.00	0.00	0.00	0.00	0.00	0.00	0.00	0.00
United Arab Emirates	ARE	20200123	0.00		0.00		0.00		0.00		0.00		0.00		0.00		1.00	0.00		0.00	0.00	0.00	0.00		0.00	0.00	0.00	0.00		0	0	2.78	2.78	3.57	3.57	1.92	1.92	2.27	2.27	0.00	0.00
United Arab Emirates	ARE	20200124	0.00		0.00		0.00		0.00		0.00		0.00		0.00		1.00	0.00		0.00	0.00	0.00	0.00		0.00	0.00	0.00	0.00		0	0	2.78	2.78	3.57	3.57	1.92	1.92	2.27	2.27	0.00	0.00
United Arab Emirates	ARE	20200125	0.00		0.00		0.00		0.00		0.00		0.00		0.00		1.00	0.00		0.00	0.00	0.00	0.00		0.00	0.00	0.00	0.00		0	0	2.78	2.78	3.57	3.57	1.92	1.92	2.27	2.27	0.00	0.00
United Arab Emirates	ARE	20200126	0.00		0.00		0.00		0.00		0.00		0.00		0.00		1.00	0.00		0.00	0.00	0.00	0.00		0.00	0.00	0.00	0.00		0	0	2.78	2.78	3.57	3.57	1.92	1.92	2.27	2.27	0.00	0.00
United Arab Emirates	ARE	20200127	0.00		0.00		0.00		0.00		0.00		0.00		0.00		1.00	0.00		0.00	0.00	0.00	0.00		0.00	0.00	0.00	0.00		1	0	2.78	2.78	3.57	3.57	1.92	1.92	2.27	2.27	0.00	0.00
United Arab Emirates	ARE	20200128	0.00		0.00		0.00		0.00		0.00		0.00		0.00		1.00	0.00		0.00	0.00	0.00	0.00		0.00	0.00	0.00	0.00		1	0	2.78	2.78	3.57	3.57	1.92	1.92	2.27	2.27	0.00	0.00
United Arab Emirates	ARE	20200129	0.00		0.00		0.00		0.00		0.00		0.00		0.00		1.00	0.00		0.00	0.00	0.00	0.00		0.00	0.00	0.00	0.00		1	0	2.78	2.78	3.57	3.57	1.92	1.92	2.27	2.27	0.00	0.00
United Arab Emirates	ARE	20200130	0.00		0.00		0.00		0.00		0.00		0.00		0.00		1.00	0.00		0.00	0.00	0.00	0.00		0.00	0.00	0.00	0.00		4	0	2.78	2.78	3.57	3.57	1.92	1.92	2.27	2.27	0.00	0.00
United Arab Emirates	ARE	20200131	0.00		0.00		0.00		0.00		0.00		0.00		0.00		1.00	0.00		0.00	0.00	0.00	0.00		0.00	0.00	0.00	0.00		4	0	2.78	2.78	3.57	3.57	1.92	1.92	2.27	2.27	0.00	0.00
United Arab Emirates	ARE	20200201	0.00		0.00		0.00		0.00		0.00		0.00		0.00		1.00	0.00		0.00	0.00	0.00	0.00		0.00	2.00	0.00	0.00		4	0	2.78	2.78	3.57	3.57	9.62	9.62	11.36	11.36	0.00	0.00
United Arab Emirates	ARE	20200202	0.00		0.00		0.00		0.00		0.00		0.00		0.00		1.00	0.00		0.00	0.00	0.00	0.00		0.00	2.00	0.00	0.00		5	0	2.78	2.78	3.57	3.57	9.62	9.62	11.36	11.36	0.00	0.00
United Arab Emirates	ARE	20200203	0.00		0.00		0.00		0.00		0.00		0.00		0.00		1.00	0.00		0.00	0.00	0.00	0.00		0.00	2.00	0.00	0.00		5	0	2.78	2.78	3.57	3.57	9.62	9.62	11.36	11.36	0.00	0.00
United Arab Emirates	ARE	20200204	0.00		0.00		0.00		0.00		0.00		0.00		0.00		1.00	0.00		0.00	0.00	0.00	0.00		0.00	2.00	0.00	0.00		5	0	2.78	2.78	3.57	3.57	9.62	9.62	11.36	11.36	0.00	0.00
United Arab Emirates	ARE	20200205	0.00		0.00		0.00		0.00		0.00		0.00		0.00		1.00	0.00		0.00	0.00	0.00	0.00		0.00	2.00	0.00	0.00		5	0	2.78	2.78	3.57	3.57	9.62	9.62	11.36	11.36	0.00	0.00
United Arab Emirates	ARE	20200206	0.00		0.00		0.00		0.00		0.00		0.00		0.00		1.00	0.00		0.00	0.00	0.00	0.00		0.00	2.00	0.00	0.00		5	0	2.78	2.78	3.57	3.57	9.62	9.62	11.36	11.36	0.00	0.00
United Arab Emirates	ARE	20200207	0.00		0.00		0.00		0.00		0.00		0.00		0.00		1.00	0.00		0.00	0.00	0.00	0.00		0.00	2.00	0.00	0.00		5	0	2.78	2.78	3.57	3.57	9.62	9.62	11.36	11.36	0.00	0.00
United Arab Emirates	ARE	20200208	0.00		0.00		0.00		0.00		0.00		0.00		0.00		1.00	0.00		0.00	0.00	0.00	0.00		0.00	2.00	0.00	0.00		7	0	2.78	2.78	3.57	3.57	9.62	9.62	11.36	11.36	0.00	0.00
United Arab Emirates	ARE	20200209	0.00		0.00		0.00		0.00		0.00		0.00		0.00		1.00	0.00		0.00	0.00	0.00	0.00		0.00	2.00	0.00	0.00		7	0	2.78	2.78	3.57	3.57	9.62	9.62	11.36	11.36	0.00	0.00
United Arab Emirates	ARE	20200210	0.00		0.00		0.00		0.00		0.00		0.00		0.00		1.00	0.00		0.00	0.00	0.00	0.00		0.00	2.00	0.00	0.00		7	0	2.78	2.78	3.57	3.57	9.62	9.62	11.36	11.36	0.00	0.00
United Arab Emirates	ARE	20200211	0.00		0.00		0.00		0.00		0.00		0.00		0.00		1.00	0.00		0.00	0.00	0.00	0.00		0.00	2.00	0.00	0.00		8	0	2.78	2.78	3.57	3.57	9.62	9.62	11.36	11.36	0.00	0.00
United Arab Emirates	ARE	20200212	0.00		0.00		0.00		0.00		0.00		0.00		0.00		1.00	0.00		0.00	0.00	0.00	0.00		0.00	2.00	0.00	0.00		8	0	2.78	2.78	3.57	3.57	9.62	9.62	11.36	11.36	0.00	0.00
United Arab Emirates	ARE	20200213	0.00		0.00		0.00		0.00		0.00		0.00		0.00		1.00	0.00		0.00	0.00	0.00	0.00		0.00	2.00	0.00	0.00		8	0	2.78	2.78	3.57	3.57	9.62	9.62	11.36	11.36	0.00	0.00
United Arab Emirates	ARE	20200214	0.00		0.00		0.00		0.00		0.00		0.00		0.00		1.00	0.00		0.00	0.00	0.00	0.00		0.00	2.00	0.00	0.00		8	0	2.78	2.78	3.57	3.57	9.62	9.62	11.36	11.36	0.00	0.00
United Arab Emirates	ARE	20200215	0.00		0.00		0.00		0.00		0.00		0.00		0.00		1.00	0.00		0.00	0.00	0.00	0.00		0.00	2.00	0.00	0.00		8	0	2.78	2.78	3.57	3.57	9.62	9.62	11.36	11.36	0.00	0.00
United Arab Emirates	ARE	20200216	0.00		0.00		0.00		0.00		0.00		0.00		0.00		1.00	0.00		0.00	0.00	0.00	0.00		0.00	2.00	0.00	0.00		8	0	2.78	2.78	3.57	3.57	9.62	9.62	11.36	11.36	0.00	0.00
United Arab Emirates	ARE	20200217	0.00		0.00		0.00		0.00		0.00		0.00		0.00		1.00	0.00		0.00	0.00	0.00	0.00		0.00	2.00	0.00	0.00		9	0	2.78	2.78	3.57	3.57	9.62	9.62	11.36	11.36	0.00	0.00
United Arab Emirates	ARE	20200218	0.00		0.00		0.00		0.00		0.00		0.00		0.00		1.00	0.00		0.00	0.00	0.00	0.00		0.00	2.00	0.00	0.00		9	0	2.78	2.78	3.57	3.57	9.62	9.62	11.36	11.36	0.00	0.00
United Arab Emirates	ARE	20200219	0.00		0.00		0.00		0.00		0.00		0.00		0.00		1.00	0.00		0.00	0.00	0.00	0.00		0.00	2.00	0.00	0.00		9	0	2.78	2.78	3.57	3.57	9.62	9.62	11.36	11.36	0.00	0.00
United Arab Emirates	ARE	20200220	0.00		0.00		0.00		0.00		0.00		0.00		0.00		1.00	0.00		0.00	0.00	0.00	0.00		0.00	2.00	0.00	0.00		9	0	2.78	2.78	3.57	3.57	9.62	9.62	11.36	11.36	0.00	0.00
United Arab Emirates	ARE	20200221	0.00		0.00		0.00		0.00		0.00		0.00		0.00		1.00	0.00		0.00	0.00	0.00	0.00		0.00	2.00	0.00	0.00		9	0	2.78	2.78	3.57	3.57	9.62	9.62	11.36	11.36	0.00	0.00
United Arab Emirates	ARE	20200222	0.00		0.00		0.00		0.00		0.00		0.00		0.00		1.00	0.00		0.00	0.00	0.00	0.00		0.00	2.00	0.00	0.00		11	0	2.78	2.78	3.57	3.57	9.62	9.62	11.36	11.36	0.00	0.00
United Arab Emirates	ARE	20200223	0.00		0.00		0.00		0.00		0.00		0.00		0.00		1.00	0.00		0.00	0.00	0.00	0.00		0.00	2.00	0.00	0.00		13	0	2.78	2.78	3.57	3.57	9.62	9.62	11.36	11.36	0.00	0.00
United Arab Emirates	ARE	20200224	0.00		0.00		0.00		0.00		0.00		0.00		0.00		3.00	0.00		0.00	0.00	0.00	0.00		0.00	2.00	0.00	0.00		13	0	8.33	8.33	10.71	10.71	13.46	13.46	15.91	15.91	0.00	0.00
United Arab Emirates	ARE	20200225	0.00		0.00		0.00		0.00		0.00		0.00		0.00		3.00	0.00		0.00	0.00	0.00	0.00		0.00	2.00	0.00	0.00		13	0	8.33	8.33	10.71	10.71	13.46	13.46	15.91	15.91	0.00	0.00
United Arab Emirates	ARE	20200226	0.00		0.00		0.00		0.00		0.00		0.00		0.00		3.00	0.00		0.00	0.00	0.00	0.00		0.00	2.00	0.00	0.00		13	0	8.33	8.33	10.71	10.71	13.46	13.46	15.91	15.91	0.00	0.00
United Arab Emirates	ARE	20200227	0.00		0.00		0.00		0.00		0.00		0.00		0.00		3.00	0.00		0.00	0.00	0.00	0.00		0.00	2.00	0.00	0.00		13	0	8.33	8.33	10.71	10.71	13.46	13.46	15.91	15.91	0.00	0.00
United Arab Emirates	ARE	20200228	0.00		0.00		0.00		0.00		0.00		0.00		0.00		3.00	0.00		0.00	0.00	0.00	0.00		0.00	2.00	0.00	0.00		19	0	8.33	8.33	10.71	10.71	13.46	13.46	15.91	15.91	0.00	0.00
United Arab Emirates	ARE	20200229	0.00		0.00		0.00		0.00		0.00		0.00		0.00		3.00	0.00		0.00	0.00	0.00	0.00		0.00	2.00	0.00	0.00		19	0	8.33	8.33	10.71	10.71	13.46	13.46	15.91	15.91	0.00	0.00
United Arab Emirates	ARE	20200301	2.00	0	1.00	0	0.00		0.00		0.00		0.00		0.00		3.00	0.00		0.00	0.00	0.00	0.00		0.00	2.00	0.00	0.00		21	0	15.74	15.74	21.43	21.43	18.59	18.59	21.97	21.97	0.00	0.00
United Arab Emirates	ARE	20200302	2.00	0	1.00	0	0.00		0.00		0.00		0.00		0.00		3.00	0.00		0.00	0.00	0.00	0.00		0.00	2.00	0.00	0.00		21	0	15.74	15.74	21.43	21.43	18.59	18.59	21.97	21.97	0.00	0.00
United Arab Emirates	ARE	20200303	2.00	0	1.00	0	0.00		0.00		0.00		0.00		0.00		3.00	0.00		0.00	0.00	0.00	0.00		0.00	2.00	0.00	0.00				15.74	15.74	21.43	21.43	18.59	18.59	21.97	21.97	0.00	0.00
United Arab Emirates	ARE	20200304	2.00	0	1.00	0	0.00		0.00		0.00		0.00		0.00		3.00	0.00		0.00	0.00	0.00	0.00		0.00	2.00	0.00	0.00		27	0	15.74	15.74	21.43	21.43	18.59	18.59	21.97	21.97	0.00	0.00
United Arab Emirates	ARE	20200305	2.00	0	1.00	0	0.00		0.00		0.00		0.00		0.00		3.00	0.00		0.00	0.00	0.00	0.00		0.00	2.00	0.00	0.00				15.74	15.74	21.43	21.43	18.59	18.59	21.97	21.97	0.00	0.00
United Arab Emirates	ARE	20200306	2.00	0	1.00	0	0.00		0.00		0.00		0.00		0.00		3.00	0.00		0.00	0.00	0.00	0.00		0.00	2.00	0.00	0.00		29	0	15.74	15.74	21.43	21.43	18.59	18.59	21.97	21.97	0.00	0.00
United Arab Emirates	ARE	20200307	2.00	0	1.00	0	0.00		0.00		0.00		0.00		0.00		3.00	0.00		0.00	0.00	0.00	0.00		0.00	2.00	0.00	0.00				15.74	15.74	21.43	21.43	18.59	18.59	21.97	21.97	0.00	0.00
United Arab Emirates	ARE	20200308	3.00	1	1.00	0	0.00		0.00		0.00		0.00		0.00		3.00	0.00		0.00	0.00	0.00	0.00		0.00	2.00	0.00	0.00		45	0	21.30	21.30	28.57	28.57	22.44	22.44	26.52	26.52	0.00	0.00
United Arab Emirates	ARE	20200309	3.00	1	1.00	0	0.00		0.00		0.00		0.00		0.00		3.00	0.00		0.00	0.00	0.00	0.00		0.00	2.00	0.00	0.00				21.30	21.30	28.57	28.57	22.44	22.44	26.52	26.52	0.00	0.00
United Arab Emirates	ARE	20200310	3.00	1	1.00	0	0.00		0.00		0.00		0.00		0.00		3.00	0.00		0.00	0.00	0.00	0.00		1.00	2.00	0.00	0.00		59	0	21.30	21.30	28.57	28.57	25.00	25.00	29.55	29.55	0.00	0.00
United Arab Emirates	ARE	20200311	3.00	1	1.00	0	0.00		0.00		0.00		0.00		0.00		3.00	0.00		0.00	0.00	0.00	2.00	1	1.00	2.00	0.00	0.00		74	0	32.41	32.41	42.86	42.86	32.69	32.69	38.64	38.64	0.00	0.00
United Arab Emirates	ARE	20200312	3.00	1	1.00	0	0.00		0.00		0.00		0.00		0.00		3.00	0.00		0.00	480000000.00	0.00	2.00	1	1.00	2.00	0.00	0.00				32.41	32.41	42.86	42.86	32.69	32.69	38.64	38.64	0.00	0.00
United Arab Emirates	ARE	20200313	3.00	1	1.00	0	0.00		0.00		0.00		1.00	0	0.00		3.00	0.00		0.00	408000000.00	0.00	2.00	1	1.00	2.00	0.00	0.00		85	0	34.26	34.26	46.43	46.43	33.97	33.97	40.15	40.15	0.00	0.00
United Arab Emirates	ARE	20200314	3.00	1	1.00	0	0.00		0.00		0.00		1.00	0	0.00		3.00	0.00		0.00	27000000000.00	0.00	2.00	1	1.00	2.00	0.00	0.00				34.26	34.26	46.43	46.43	33.97	33.97	40.15	40.15	0.00	0.00
United Arab Emirates	ARE	20200315	3.00	1	1.00	0	0.00		0.00		0.00		1.00	0	0.00		3.00	0.00		0.00	0.00	0.00	2.00	1	1.00	2.00	0.00	0.00		85	0	34.26	34.26	46.43	46.43	33.97	33.97	40.15	40.15	0.00	0.00
United Arab Emirates	ARE	20200316	3.00	1	1.00	0	2.00	1	0.00		0.00		1.00	0	0.00		3.00	0.00		0.00	0.00	0.00	2.00	1	1.00	2.00	0.00	0.00		86	0	45.37	45.37	60.71	60.71	41.67	41.67	49.24	49.24	0.00	0.00
United Arab Emirates	ARE	20200317	3.00	1	1.00	0	2.00	1	0.00		0.00		1.00	0	0.00		3.00	0.00		0.00	0.00	0.00	2.00	1	1.00	2.00	0.00	0.00		98	0	45.37	45.37	60.71	60.71	41.67	41.67	49.24	49.24	0.00	0.00
United Arab Emirates	ARE	20200318	3.00	1	1.00	0	2.00	1	0.00		0.00		1.00	0	0.00		3.00	0.00		0.00	0.00	0.00	2.00	1	1.00	2.00	0.00	0.00		113	0	45.37	45.37	60.71	60.71	41.67	41.67	49.24	49.24	0.00	0.00
United Arab Emirates	ARE	20200319	3.00	1	1.00	0	2.00	1	0.00		0.00		1.00	0	0.00		3.00	0.00		0.00	0.00	0.00	2.00	1	1.00	2.00	0.00	0.00		113	0	45.37	45.37	60.71	60.71	41.67	41.67	49.24	49.24	0.00	0.00
United Arab Emirates	ARE	20200320	3.00	1	1.00	0	2.00	1	0.00		0.00		1.00	0	0.00		3.00	0.00		0.00	0.00	0.00	2.00	1	1.00	2.00	0.00	0.00		140	0	45.37	45.37	60.71	60.71	41.67	41.67	49.24	49.24	0.00	0.00
United Arab Emirates	ARE	20200321	3.00	1	1.00	0	2.00	1	0.00		0.00		1.00	0	0.00		3.00	0.00		2.00	0.00	0.00	2.00	1	1.00	2.00	0.00	0.00		140	0	45.37	45.37	60.71	60.71	49.36	49.36	49.24	49.24	50.00	50.00
United Arab Emirates	ARE	20200322	3.00	1	1.00	0	2.00	1	0.00		0.00		1.00	0	0.00		3.00	0.00		2.00	0.00	0.00	2.00	1	1.00	2.00	0.00	0.00		153	2	45.37	45.37	60.71	60.71	49.36	49.36	49.24	49.24	50.00	50.00
United Arab Emirates	ARE	20200323	3.00	1	1.00	0	2.00	1	0.00		0.00		2.00	1	2.00	1	3.00	0.00		2.00	0.00	0.00	2.00	1	1.00	2.00	0.00	0.00		153	2	62.04	62.04	71.43	71.43	60.90	60.90	62.88	62.88	50.00	50.00
United Arab Emirates	ARE	20200324	3.00	1	1.00	0	2.00	1	0.00		0.00		2.00	1	2.00	1	3.00	0.00		2.00	0.00	0.00	2.00	1	1.00	2.00	0.00	0.00		198	2	62.04	62.04	71.43	71.43	60.90	60.90	62.88	62.88	50.00	50.00
United Arab Emirates	ARE	20200325	3.00	1	2.00	1	2.00	1	0.00		0.00		2.00	1	2.00	1	4.00	0.00		2.00	0.00	0.00	2.00	1	1.00	2.00	0.00	0.00		248	2	70.37	70.37	82.14	82.14	66.67	66.67	69.70	69.70	50.00	50.00
United Arab Emirates	ARE	20200326	3.00	1	2.00	1	2.00	1	0.00		1.00	0	2.00	1	2.00	1	4.00	0.00		2.00	0.00	0.00	2.00	1	1.00	2.00	0.00	0.00		333	2	73.15	73.15	86.90	86.90	68.59	68.59	71.97	71.97	50.00	50.00
United Arab Emirates	ARE	20200327	3.00	1	2.00	1	2.00	1	4.00	1	1.00	0	2.00	1	2.00	1	4.00	0.00		2.00	0.00	0.00	2.00	1	1.00	2.00	0.00	0.00		333	2	84.26	84.26	86.90	86.90	76.28	76.28	81.06	81.06	50.00	50.00
United Arab Emirates	ARE	20200328	3.00	1	2.00	1	2.00	1	4.00	1	1.00	0	2.00	1	2.00	1	4.00	0.00		2.00	0.00	0.00	2.00	1	1.00	2.00	0.00	0.00		405	2	84.26	84.26	86.90	86.90	76.28	76.28	81.06	81.06	50.00	50.00
United Arab Emirates	ARE	20200329	3.00	1	2.00	1	2.00	1	4.00	1	1.00	0	2.00	1	2.00	1	4.00	0.00		2.00	0.00	0.00	2.00	1	1.00	2.00	0.00	0.00		468	2	84.26	84.26	86.90	86.90	76.28	76.28	81.06	81.06	50.00	50.00
United Arab Emirates	ARE	20200330	3.00	1	2.00	1	2.00	1	4.00	1	1.00	0	2.00	1	2.00	1	4.00	0.00		2.00	0.00	0.00	2.00	1	1.00	2.00	0.00	0.00		468	2	84.26	84.26	86.90	86.90	76.28	76.28	81.06	81.06	50.00	50.00
United Arab Emirates	ARE	20200331	3.00	1	2.00	1	2.00	1	4.00	1	1.00	0	2.00	1	2.00	1	4.00	0.00		2.00	0.00	0.00	2.00	1	1.00	2.00	0.00	0.00		611	5	84.26	84.26	86.90	86.90	76.28	76.28	81.06	81.06	50.00	50.00
United Arab Emirates	ARE	20200401	3.00	1	2.00	1	2.00	1	4.00	1	1.00	0	2.00	1	2.00	1	4.00	0.00		2.00	0.00	0.00	2.00	1	1.00	2.00	0.00	0.00		664	6	84.26	84.26	86.90	86.90	76.28	76.28	81.06	81.06	50.00	50.00
United Arab Emirates	ARE	20200402	3.00	1	2.00	1	2.00	1	4.00	1	1.00	0	2.00	1	2.00	1	4.00	0.00		2.00	0.00	0.00	2.00	1	1.00	2.00	0.00	0.00		664	6	84.26	84.26	86.90	86.90	76.28	76.28	81.06	81.06	50.00	50.00
United Arab Emirates	ARE	20200403	3.00	1	2.00	1	2.00	1	4.00	1	1.00	0	2.00	1	2.00	1	4.00	0.00		2.00	0.00	0.00	2.00	1	1.00	2.00	0.00	0.00		1024	8	84.26	84.26	86.90	86.90	76.28	76.28	81.06	81.06	50.00	50.00
United Arab Emirates	ARE	20200404	3.00	1	2.00	1	2.00	1	4.00	1	2.00	0	2.00	1	2.00	1	4.00	0.00		2.00	0.00	0.00	2.00	1	1.00	2.00	0.00	0.00		1024	8	89.81	89.81	91.67	91.67	80.13	80.13	85.61	85.61	50.00	50.00
United Arab Emirates	ARE	20200405	3.00	1	2.00	1	2.00	1	4.00	1	2.00	0	2.00	1	2.00	1	4.00	0.00		2.00	42477876106.00	0.00	2.00	1	1.00	2.00	0.00	0.00		1505	10	89.81	89.81	91.67	91.67	80.13	80.13	85.61	85.61	50.00	50.00
United Arab Emirates	ARE	20200406	3.00	1	2.00	1	2.00	1	4.00	1	2.00	0	2.00	1	2.00	1	4.00	0.00		2.00	0.00	0.00	2.00	1	1.00	2.00	0.00	0.00		1799	10	89.81	89.81	91.67	91.67	80.13	80.13	85.61	85.61	50.00	50.00
United Arab Emirates	ARE	20200407	3.00	1	2.00	1	2.00	1	4.00	1	2.00	0	2.00	1	2.00	1	4.00	0.00		2.00	0.00	0.00	2.00	1	1.00	2.00	0.00	0.00		2076	11	89.81	89.81	91.67	91.67	80.13	80.13	85.61	85.61	50.00	50.00
United Arab Emirates	ARE	20200408	3.00	1	2.00	1	2.00	1	4.00	1	2.00	0	2.00	1	2.00	1	4.00	0.00		2.00	0.00	0.00	2.00	1	1.00	2.00	0.00	0.00		2359	12	89.81	89.81	91.67	91.67	80.13	80.13	85.61	85.61	50.00	50.00
United Arab Emirates	ARE	20200409	3.00	1	2.00	1	2.00	1	4.00	1	2.00	0	2.00	1	2.00	1	4.00	0.00		2.00	0.00	0.00	2.00	1	1.00	2.00	0.00	0.00		2659	12	89.81	89.81	91.67	91.67	80.13	80.13	85.61	85.61	50.00	50.00
United Arab Emirates	ARE	20200410	3.00	1	2.00	1	2.00	1	4.00	1	2.00	0	2.00	1	2.00	1	4.00	0.00		2.00	0.00	0.00	2.00	1	1.00	2.00	0.00	0.00		2990	14	89.81	89.81	91.67	91.67	80.13	80.13	85.61	85.61	50.00	50.00
United Arab Emirates	ARE	20200411	3.00	1	2.00	1	2.00	1	4.00	1	2.00	0	2.00	1	2.00	1	4.00	0.00		2.00	0.00	0.00	2.00	1	1.00	2.00	0.00	0.00		3360	16	89.81	89.81	91.67	91.67	80.13	80.13	85.61	85.61	50.00	50.00
United Arab Emirates	ARE	20200412	3.00	1	2.00	1	2.00	1	4.00	1	2.00	0	2.00	1	2.00	1	4.00	0.00		2.00	0.00	0.00	2.00	1	1.00	2.00	0.00	0.00		3736	20	89.81	89.81	91.67	91.67	80.13	80.13	85.61	85.61	50.00	50.00
United Arab Emirates	ARE	20200413	3.00	1	2.00	1	2.00	1	4.00	1	2.00	0	2.00	1	2.00	1	4.00	0.00		2.00	0.00	0.00	2.00	1	3.00	2.00	0.00	0.00		4123	22	89.81	89.81	91.67	91.67	85.26	85.26	91.67	91.67	50.00	50.00
United Arab Emirates	ARE	20200414	3.00	1	2.00	1	2.00	1	4.00	1	2.00	0	2.00	1	2.00	1	4.00	0.00		2.00	0.00	0.00	2.00	1	3.00	2.00	0.00	0.00		4521	25	89.81	89.81	91.67	91.67	85.26	85.26	91.67	91.67	50.00	50.00
United Arab Emirates	ARE	20200415	3.00	1	2.00	1	2.00	1	4.00	1	2.00	0	2.00	1	2.00	1	4.00	0.00		2.00	0.00	0.00	2.00	1	3.00	2.00	0.00	0.00		4933	28	89.81	89.81	91.67	91.67	85.26	85.26	91.67	91.67	50.00	50.00
United Arab Emirates	ARE	20200416	3.00	1	2.00	1	2.00	1	4.00	1	2.00	0	2.00	1	2.00	1	4.00	0.00		2.00	0.00	0.00	2.00	1	3.00	2.00	0.00	0.00		5365	33	89.81	89.81	91.67	91.67	85.26	85.26	91.67	91.67	50.00	50.00
United Arab Emirates	ARE	20200417	3.00	1	2.00	1	2.00	1	4.00	1	1.00	1	2.00	1	2.00	1	4.00	0.00		2.00	0.00	0.00	2.00	1	3.00	2.00	0.00	0.00		5825	33	87.04	87.04	91.67	91.67	83.33	83.33	89.39	89.39	50.00	50.00
United Arab Emirates	ARE	20200418	3.00	1	2.00	1	2.00	1	4.00	1	1.00	1	2.00	1	2.00	1	4.00	0.00		2.00	0.00	0.00	2.00	1	3.00	2.00	0.00	0.00		5825	35	87.04	87.04	91.67	91.67	83.33	83.33	89.39	89.39	50.00	50.00
United Arab Emirates	ARE	20200419	3.00	1	2.00	1	2.00	1	4.00	1	1.00	1	2.00	1	2.00	1	4.00	0.00		2.00	0.00	0.00	2.00	1	3.00	2.00	0.00	0.00		6302	37	87.04	87.04	91.67	91.67	83.33	83.33	89.39	89.39	50.00	50.00
United Arab Emirates	ARE	20200420	3.00	1	2.00	1	2.00	1	4.00	1	1.00	1	2.00	1	2.00	1	4.00	0.00		2.00	0.00	0.00	2.00	1	3.00	2.00	0.00	0.00		6781	41	87.04	87.04	91.67	91.67	83.33	83.33	89.39	89.39	50.00	50.00
United Arab Emirates	ARE	20200421	3.00	1	2.00	1	2.00	1	4.00	1	1.00	1	2.00	1	2.00	1	4.00	0.00		2.00	0.00	0.00	2.00	1	3.00	2.00	0.00	0.00		7265	43	87.04	87.04	91.67	91.67	83.33	83.33	89.39	89.39	50.00	50.00
United Arab Emirates	ARE	20200422	3.00	1	2.00	1	2.00	1	4.00	1	1.00	1	2.00	1	2.00	1	4.00	0.00		2.00	0.00	0.00	2.00	1	3.00	2.00	0.00	0.00		7755	46	87.04	87.04	91.67	91.67	83.33	83.33	89.39	89.39	50.00	50.00
United Arab Emirates	ARE	20200423	3.00	1	2.00	1	2.00	1	4.00	1	1.00	1	2.00	1	2.00	1	4.00	0.00		2.00	0.00	0.00	2.00	1	3.00	2.00	0.00	0.00		8238	52	87.04	87.04	91.67	91.67	83.33	83.33	89.39	89.39	50.00	50.00
United Arab Emirates	ARE	20200424	3.00	1	2.00	1	2.00	1	4.00	1	1.00	1	2.00	1	2.00	1	4.00	0.00		2.00	0.00	0.00	2.00	1	3.00	2.00	0.00	0.00		8756	56	87.04	87.04	91.67	91.67	83.33	83.33	89.39	89.39	50.00	50.00
United Arab Emirates	ARE	20200425	3.00	1	2.00	1	2.00	1	4.00	1	1.00	1	2.00	1	2.00	1	4.00	0.00		2.00	0.00	0.00	2.00	1	3.00	2.00	0.00	0.00		9281	64	87.04	87.04	91.67	91.67	83.33	83.33	89.39	89.39	50.00	50.00
United Arab Emirates	ARE	20200426	3.00	1	2.00	1	2.00	1	4.00	1	1.00	1	2.00	1	2.00	1	4.00	0.00		2.00	0.00	0.00	2.00	1	3.00	2.00	0.00	0.00		9813	64	87.04	87.04	91.67	91.67	83.33	83.33	89.39	89.39	50.00	50.00
United Arab Emirates	ARE	20200427	3.00	1	2.00	1	2.00	1	4.00	1	1.00	1	2.00	1	2.00	1	4.00	0.00		2.00	0.00	0.00	2.00	1	3.00	2.00	0.00	0.00		10349	76	87.04	87.04	91.67	91.67	83.33	83.33	89.39	89.39	50.00	50.00
United Arab Emirates	ARE	20200428	3.00	1	2.00	1	2.00	1	4.00	1	1.00	1	2.00	1	2.00	1	4.00	0.00		2.00	0.00	0.00	2.00	1	3.00	2.00	0.00	0.00		10839	82	87.04	87.04	91.67	91.67	83.33	83.33	89.39	89.39	50.00	50.00
United Arab Emirates	ARE	20200429	3.00	1	2.00	1	2.00	1	4.00	1	1.00	1	2.00	1	1.00	1	4.00	0.00		2.00	0.00	0.00	2.00	1	3.00	2.00	0.00	0.00		11380	89	81.48	81.48	88.10	88.10	79.49	79.49	84.85	84.85	50.00	50.00
United Arab Emirates	ARE	20200430	3.00	1	2.00	1	2.00	1	4.00	1	1.00	1	2.00	1	1.00	1	4.00	0.00		2.00	0.00	0.00	2.00	1	3.00	2.00	0.00	0.00		11929	98	81.48	81.48	88.10	88.10	79.49	79.49	84.85	84.85	50.00	50.00
United Arab Emirates	ARE	20200501	3.00	1	2.00	1	2.00	1	4.00	1	1.00	1	2.00	1	1.00	1	4.00	0.00		2.00	0.00	0.00	2.00	1	3.00	2.00	0.00	0.00		12481	105	81.48	81.48	88.10	88.10	79.49	79.49	84.85	84.85	50.00	50.00
United Arab Emirates	ARE	20200502	3.00	1	2.00	1	2.00	1	4.00	1	1.00	1	2.00	1	1.00	1	4.00	0.00		2.00	0.00	0.00	2.00	1	3.00	2.00	0.00	0.00		13038	111	81.48	81.48	88.10	88.10	79.49	79.49	84.85	84.85	50.00	50.00
United Arab Emirates	ARE	20200503	3.00	1	2.00	1	2.00	1	4.00	1	1.00	1	2.00	1	1.00	1	4.00	0.00		2.00	0.00	0.00	2.00	1	3.00	2.00	0.00	0.00		13599	119	81.48	81.48	88.10	88.10	79.49	79.49	84.85	84.85	50.00	50.00
United Arab Emirates	ARE	20200504	3.00	1	2.00	1	2.00	1	4.00	1	1.00	1	2.00	1	1.00	1	4.00	0.00		2.00	0.00	0.00	2.00	1	3.00	2.00	0.00	0.00		14163	126	81.48	81.48	88.10	88.10	79.49	79.49	84.85	84.85	50.00	50.00
United Arab Emirates	ARE	20200505	3.00	1	2.00	1	2.00	1	4.00	1	1.00	1	2.00	1	1.00	1	4.00	0.00		2.00	0.00	0.00	2.00	1	3.00	2.00	0.00	0.00		14730	137	81.48	81.48	88.10	88.10	79.49	79.49	84.85	84.85	50.00	50.00
United Arab Emirates	ARE	20200506	3.00	1	2.00	1	2.00	1	4.00	1	1.00	1	2.00	1	1.00	1	4.00	0.00		2.00	0.00	0.00	2.00	1	3.00	2.00	0.00	0.00		15192	146	81.48	81.48	88.10	88.10	79.49	79.49	84.85	84.85	50.00	50.00
United Arab Emirates	ARE	20200507	3.00	1	2.00	1	2.00	1	4.00	1	1.00	1	2.00	1	1.00	1	4.00	0.00		2.00	0.00	0.00	2.00	1	3.00	2.00	0.00	0.00		15738	157	81.48	81.48	88.10	88.10	79.49	79.49	84.85	84.85	50.00	50.00
United Arab Emirates	ARE	20200508	3.00	1	2.00	1	2.00	1	4.00	1	1.00	1	2.00	1	1.00	1	4.00	0.00		2.00	0.00	0.00	2.00	1	3.00	2.00	0.00	0.00		16240	165	81.48	81.48	88.10	88.10	79.49	79.49	84.85	84.85	50.00	50.00
United Arab Emirates	ARE	20200509	3.00	1	2.00	1	2.00	1	4.00	1	1.00	1	2.00	1	1.00	1	4.00	0.00		2.00	0.00	0.00	2.00	1	3.00	2.00	0.00	0.00		16793	174	81.48	81.48	88.10	88.10	79.49	79.49	84.85	84.85	50.00	50.00
United Arab Emirates	ARE	20200510	3.00	1	2.00	1	2.00	1	4.00	1	1.00	1	2.00	1	1.00	1	4.00	0.00		2.00	0.00	0.00	2.00	1	3.00	2.00	0.00	0.00		17417	185	81.48	81.48	88.10	88.10	79.49	79.49	84.85	84.85	50.00	50.00
United Arab Emirates	ARE	20200511	3.00	1	2.00	1	2.00	1	4.00	1	1.00	1	2.00	1	1.00	1	4.00	0.00		2.00	0.00	0.00	2.00	1	3.00	2.00	0.00	0.00		18198	198	81.48	81.48	88.10	88.10	79.49	79.49	84.85	84.85	50.00	50.00
United Arab Emirates	ARE	20200512	3.00	1	2.00	1	2.00	1	4.00	1	1.00	1	2.00	1	1.00	1	4.00	0.00		2.00	0.00	0.00	2.00	1	3.00	2.00	0.00	0.00		18878	201	81.48	81.48	88.10	88.10	79.49	79.49	84.85	84.85	50.00	50.00
United Arab Emirates	ARE	20200513	3.00	1	2.00	1	2.00	1	4.00	1	1.00	1	2.00	1	1.00	1	4.00	0.00		2.00	0.00	0.00	2.00	1	3.00	2.00	0.00	0.00		19661	203	81.48	81.48	88.10	88.10	79.49	79.49	84.85	84.85	50.00	50.00
United Arab Emirates	ARE	20200514	3.00	1	2.00	0	2.00	1	4.00	1	1.00	1	2.00	1	1.00	1	4.00	0.00		2.00	0.00	0.00	2.00	1	3.00	2.00	0.00	0.00		20386	206	79.63	79.63	84.52	84.52	78.21	78.21	83.33	83.33	50.00	50.00
United Arab Emirates	ARE	20200515	3.00	1	2.00	0	2.00	1	4.00	1	1.00	1	1.00	0	1.00	1	4.00	0.00		2.00	0.00	0.00	2.00	1	3.00	2.00	0.00	0.00		21084	208	74.07	74.07	83.33	83.33	74.36	74.36	78.79	78.79	50.00	50.00
United Arab Emirates	ARE	20200516	3.00	1	2.00	0	2.00	1	4.00	1	1.00	1	1.00	0	1.00	1	4.00	0.00		2.00	0.00	0.00	2.00	1	3.00	2.00	0.00	0.00		21831	210	74.07	74.07	83.33	83.33	74.36	74.36	78.79	78.79	50.00	50.00
United Arab Emirates	ARE	20200517	3.00	1	2.00	0	2.00	1	4.00	1	1.00	1	1.00	0	1.00	1	4.00	0.00		2.00	0.00	0.00	2.00	1	3.00	2.00	0.00	0.00		22627	214	74.07	74.07	83.33	83.33	74.36	74.36	78.79	78.79	50.00	50.00
United Arab Emirates	ARE	20200518	3.00	1	2.00	0	2.00	1	4.00	1	1.00	1	0.00		1.00	1	4.00	0.00		2.00	0.00	0.00	2.00	1	3.00	2.00	0.00	0.00		23358	220	72.22	72.22	83.33	83.33	73.08	73.08	77.27	77.27	50.00	50.00
United Arab Emirates	ARE	20200519	3.00	1	2.00	0	2.00	1	4.00	1	1.00	1	0.00		1.00	1	4.00	0.00		2.00	0.00	0.00	2.00	1	3.00	2.00	0.00	0.00		24190	224	72.22	72.22	83.33	83.33	73.08	73.08	77.27	77.27	50.00	50.00
United Arab Emirates	ARE	20200520	3.00	1	2.00	0	2.00	1	4.00	1	1.00	1	0.00		1.00	1	4.00	0.00		2.00	0.00	0.00	2.00	1	3.00	2.00	0.00	0.00		25063	227	72.22	72.22	83.33	83.33	73.08	73.08	77.27	77.27	50.00	50.00
United Arab Emirates	ARE	20200521	3.00	1	2.00	0	2.00	1	4.00	1	1.00	1	0.00		1.00	1	4.00	0.00		2.00	0.00	0.00	2.00	1	3.00	2.00	0.00	0.00		26004	233	72.22	72.22	83.33	83.33	73.08	73.08	77.27	77.27	50.00	50.00
United Arab Emirates	ARE	20200522	3.00	1	2.00	0	2.00	1	4.00	1	1.00	1	0.00		1.00	1	4.00	0.00		2.00	0.00	0.00	2.00	1	3.00	2.00	0.00	0.00		26898	237	72.22	72.22	83.33	83.33	73.08	73.08	77.27	77.27	50.00	50.00
United Arab Emirates	ARE	20200523	3.00	1	2.00	0	2.00	1	4.00	1	1.00	1	0.00		1.00	1	4.00	0.00		2.00	0.00	0.00	2.00	1	3.00	2.00	0.00	0.00		27892	241	72.22	72.22	83.33	83.33	73.08	73.08	77.27	77.27	50.00	50.00
United Arab Emirates	ARE	20200524	3.00	1	2.00	0	2.00	1	4.00	1	1.00	1	0.00		1.00	1	4.00	0.00		2.00	0.00	0.00	2.00	1	3.00	2.00	0.00	0.00		28704	244	72.22	72.22	83.33	83.33	73.08	73.08	77.27	77.27	50.00	50.00
United Arab Emirates	ARE	20200525	3.00	1	2.00	0	2.00	1	4.00	1	1.00	1	0.00		1.00	1	4.00	0.00		2.00	0.00	0.00	2.00	1	3.00	2.00	0.00	0.00		29485	245	72.22	72.22	83.33	83.33	73.08	73.08	77.27	77.27	50.00	50.00
United Arab Emirates	ARE	20200526	3.00	1	2.00	0	2.00	1	4.00	1	1.00	1	0.00		1.00	1	4.00	0.00		2.00	0.00	0.00	2.00	1	3.00	2.00	0.00	0.00		30307	248	72.22	72.22	83.33	83.33	73.08	73.08	77.27	77.27	50.00	50.00
United Arab Emirates	ARE	20200527	3.00	1	2.00	0	2.00	1	4.00	1	1.00	1	0.00		1.00	1	4.00	0.00		2.00	0.00	0.00	2.00	1	3.00	2.00	0.00	0.00		31086	253	72.22	72.22	83.33	83.33	73.08	73.08	77.27	77.27	50.00	50.00
United Arab Emirates	ARE	20200528	3.00	1	2.00	0	2.00	1	4.00	1	1.00	1	0.00		1.00	1	4.00	0.00		2.00	0.00	0.00	2.00	1	3.00	2.00	0.00	0.00		31969	255	72.22	72.22	83.33	83.33	73.08	73.08	77.27	77.27	50.00	50.00
United Arab Emirates	ARE	20200529	3.00	1	2.00	0	2.00	1	4.00	1	1.00	1	0.00		1.00	1	4.00	0.00		2.00	0.00	0.00	2.00	1	3.00	2.00	0.00	0.00		32532	258	72.22	72.22	83.33	83.33	73.08	73.08	77.27	77.27	50.00	50.00
United Arab Emirates	ARE	20200530	3.00	1	2.00	0	2.00	1	4.00	1	1.00	1	0.00		1.00	1	4.00	0.00		2.00	0.00	0.00	2.00	1	3.00	2.00	0.00	0.00		33170	260	72.22	72.22	83.33	83.33	73.08	73.08	77.27	77.27	50.00	50.00
United Arab Emirates	ARE	20200531	3.00	1	2.00	0	2.00	1	4.00	1	1.00	1	0.00		1.00	1	4.00	0.00		2.00	0.00	0.00	2.00	1	3.00	2.00	0.00	0.00		33896	262	72.22	72.22	83.33	83.33	73.08	73.08	77.27	77.27	50.00	50.00
United Arab Emirates	ARE	20200601	3.00	1	2.00	0	2.00	1	4.00	1	1.00	1	0.00		1.00	1	4.00	0.00		2.00	0.00	0.00	2.00	1	3.00	2.00	0.00	0.00		34557	264	72.22	72.22	83.33	83.33	73.08	73.08	77.27	77.27	50.00	50.00
United Arab Emirates	ARE	20200602																												35192	266
United Arab Emirates	ARE	20200603																												35788	269
United Arab Emirates	ARE	20200604																												36359	270
United Arab Emirates	ARE	20200605																												37018	273
United Arab Emirates	ARE	20200606																												37642	274
United Arab Emirates	ARE	20200607																												38268	275
United Arab Emirates	ARE	20200608																												38808	276
United Arab Emirates	ARE	20200609																												39376	281		72.22		83.33		73.08		77.27		50.00
United Arab Emirates	ARE	20200610																												39904	283		72.22		83.33		73.08		77.27		50.00
United Arab Emirates	ARE	20200611																												40507	284		72.22		83.33		73.08		77.27		50.00
United Arab Emirates	ARE	20200612																												40986	286		72.22		83.33		73.08		77.27		50.00
United Arab Emirates	ARE	20200613																												41499	287		72.22		83.33		73.08		77.27		50.00
United Arab Emirates	ARE	20200614																												41900	288		72.22		83.33		73.08		77.27		50.00
United Arab Emirates	ARE	20200615																												42294	289		72.22		83.33		73.08		77.27		50.00
Argentina	ARG	20200101	0.00		0.00		0.00		0.00		0.00		0.00		0.00		0.00	0.00		0.00	0.00	0.00	0.00		0.00	0.00	0.00	0.00				0.00	0.00	0.00	0.00	0.00	0.00	0.00	0.00	0.00	0.00
Argentina	ARG	20200102	0.00		0.00		0.00		0.00		0.00		0.00		0.00		0.00	0.00		0.00	0.00	0.00	0.00		0.00	0.00	0.00	0.00				0.00	0.00	0.00	0.00	0.00	0.00	0.00	0.00	0.00	0.00
Argentina	ARG	20200103	0.00		0.00		0.00		0.00		0.00		0.00		0.00		0.00	0.00		0.00	0.00	0.00	0.00		0.00	0.00	0.00	0.00				0.00	0.00	0.00	0.00	0.00	0.00	0.00	0.00	0.00	0.00
Argentina	ARG	20200104	0.00		0.00		0.00		0.00		0.00		0.00		0.00		0.00	0.00		0.00	0.00	0.00	0.00		0.00	0.00	0.00	0.00				0.00	0.00	0.00	0.00	0.00	0.00	0.00	0.00	0.00	0.00
Argentina	ARG	20200105	0.00		0.00		0.00		0.00		0.00		0.00		0.00		0.00	0.00		0.00	0.00	0.00	0.00		0.00	0.00	0.00	0.00				0.00	0.00	0.00	0.00	0.00	0.00	0.00	0.00	0.00	0.00
Argentina	ARG	20200106	0.00		0.00		0.00		0.00		0.00		0.00		0.00		0.00	0.00		0.00	0.00	0.00	0.00		0.00	0.00	0.00	0.00				0.00	0.00	0.00	0.00	0.00	0.00	0.00	0.00	0.00	0.00
Argentina	ARG	20200107	0.00		0.00		0.00		0.00		0.00		0.00		0.00		0.00	0.00		0.00	0.00	0.00	0.00		0.00	0.00	0.00	0.00				0.00	0.00	0.00	0.00	0.00	0.00	0.00	0.00	0.00	0.00
Argentina	ARG	20200108	0.00		0.00		0.00		0.00		0.00		0.00		0.00		0.00	0.00		0.00	0.00	0.00	0.00		0.00	0.00	0.00	0.00				0.00	0.00	0.00	0.00	0.00	0.00	0.00	0.00	0.00	0.00
Argentina	ARG	20200109	0.00		0.00		0.00		0.00		0.00		0.00		0.00		0.00	0.00		0.00	0.00	0.00	0.00		0.00	0.00	0.00	0.00				0.00	0.00	0.00	0.00	0.00	0.00	0.00	0.00	0.00	0.00
Argentina	ARG	20200110	0.00		0.00		0.00		0.00		0.00		0.00		0.00		0.00	0.00		0.00	0.00	0.00	0.00		0.00	0.00	0.00	0.00				0.00	0.00	0.00	0.00	0.00	0.00	0.00	0.00	0.00	0.00
Argentina	ARG	20200111	0.00		0.00		0.00		0.00		0.00		0.00		0.00		0.00	0.00		0.00	0.00	0.00	0.00		0.00	0.00	0.00	0.00				0.00	0.00	0.00	0.00	0.00	0.00	0.00	0.00	0.00	0.00
Argentina	ARG	20200112	0.00		0.00		0.00		0.00		0.00		0.00		0.00		0.00	0.00		0.00	0.00	0.00	0.00		0.00	0.00	0.00	0.00				0.00	0.00	0.00	0.00	0.00	0.00	0.00	0.00	0.00	0.00
Argentina	ARG	20200113	0.00		0.00		0.00		0.00		0.00		0.00		0.00		0.00	0.00		0.00	0.00	0.00	0.00		0.00	0.00	0.00	0.00				0.00	0.00	0.00	0.00	0.00	0.00	0.00	0.00	0.00	0.00
Argentina	ARG	20200114	0.00		0.00		0.00		0.00		0.00		0.00		0.00		0.00	0.00		0.00	0.00	0.00	0.00		0.00	0.00	0.00	0.00				0.00	0.00	0.00	0.00	0.00	0.00	0.00	0.00	0.00	0.00
Argentina	ARG	20200115	0.00		0.00		0.00		0.00		0.00		0.00		0.00		0.00	0.00		0.00	0.00	0.00	0.00		0.00	0.00	0.00	0.00				0.00	0.00	0.00	0.00	0.00	0.00	0.00	0.00	0.00	0.00
Argentina	ARG	20200116	0.00		0.00		0.00		0.00		0.00		0.00		0.00		0.00	0.00		0.00	0.00	0.00	0.00		0.00	0.00	0.00	0.00				0.00	0.00	0.00	0.00	0.00	0.00	0.00	0.00	0.00	0.00
Argentina	ARG	20200117	0.00		0.00		0.00		0.00		0.00		0.00		0.00		0.00	0.00		0.00	0.00	0.00	0.00		0.00	0.00	0.00	0.00				0.00	0.00	0.00	0.00	0.00	0.00	0.00	0.00	0.00	0.00
Argentina	ARG	20200118	0.00		0.00		0.00		0.00		0.00		0.00		0.00		0.00	0.00		0.00	0.00	0.00	0.00		0.00	0.00	0.00	0.00				0.00	0.00	0.00	0.00	0.00	0.00	0.00	0.00	0.00	0.00
Argentina	ARG	20200119	0.00		0.00		0.00		0.00		0.00		0.00		0.00		0.00	0.00		0.00	0.00	0.00	0.00		0.00	0.00	0.00	0.00				0.00	0.00	0.00	0.00	0.00	0.00	0.00	0.00	0.00	0.00
Argentina	ARG	20200120	0.00		0.00		0.00		0.00		0.00		0.00		0.00		0.00	0.00		0.00	0.00	0.00	0.00		0.00	0.00	0.00	0.00				0.00	0.00	0.00	0.00	0.00	0.00	0.00	0.00	0.00	0.00
Argentina	ARG	20200121	0.00		0.00		0.00		0.00		0.00		0.00		0.00		0.00	0.00		0.00	0.00	0.00	0.00		0.00	0.00	0.00	0.00				0.00	0.00	0.00	0.00	0.00	0.00	0.00	0.00	0.00	0.00
Argentina	ARG	20200122	0.00		0.00		0.00		0.00		0.00		0.00		0.00		0.00	0.00		0.00	0.00	0.00	0.00		0.00	0.00	0.00	0.00				0.00	0.00	0.00	0.00	0.00	0.00	0.00	0.00	0.00	0.00
Argentina	ARG	20200123	0.00		0.00		0.00		0.00		0.00		0.00		0.00		0.00	0.00		0.00	0.00	0.00	2.00	1	0.00	0.00	0.00	0.00				11.11	11.11	14.29	14.29	7.69	7.69	9.09	9.09	0.00	0.00
Argentina	ARG	20200124	0.00		0.00		0.00		0.00		0.00		0.00		0.00		0.00	0.00		0.00	0.00	0.00	2.00	1	0.00	0.00	0.00	0.00				11.11	11.11	14.29	14.29	7.69	7.69	9.09	9.09	0.00	0.00
Argentina	ARG	20200125	0.00		0.00		0.00		0.00		0.00		0.00		0.00		0.00	0.00		0.00	0.00	0.00	2.00	1	0.00	0.00	0.00	0.00				11.11	11.11	14.29	14.29	7.69	7.69	9.09	9.09	0.00	0.00
Argentina	ARG	20200126	0.00		0.00		0.00		0.00		0.00		0.00		0.00		0.00	0.00		0.00	0.00	0.00	2.00	1	0.00	0.00	0.00	0.00				11.11	11.11	14.29	14.29	7.69	7.69	9.09	9.09	0.00	0.00
Argentina	ARG	20200127	0.00		0.00		0.00		0.00		0.00		0.00		0.00		0.00	0.00		0.00	0.00	0.00	2.00	1	0.00	0.00	0.00	0.00				11.11	11.11	14.29	14.29	7.69	7.69	9.09	9.09	0.00	0.00
Argentina	ARG	20200128	0.00		0.00		0.00		0.00		0.00		0.00		0.00		0.00	0.00		0.00	0.00	0.00	2.00	1	0.00	0.00	0.00	0.00				11.11	11.11	14.29	14.29	7.69	7.69	9.09	9.09	0.00	0.00
Argentina	ARG	20200129	0.00		0.00		0.00		0.00		0.00		0.00		0.00		0.00	0.00		0.00	0.00	0.00	2.00	1	0.00	0.00	0.00	0.00				11.11	11.11	14.29	14.29	7.69	7.69	9.09	9.09	0.00	0.00
Argentina	ARG	20200130	0.00		0.00		0.00		0.00		0.00		0.00		0.00		0.00	0.00		0.00	0.00	0.00	2.00	1	0.00	0.00	0.00	0.00				11.11	11.11	14.29	14.29	7.69	7.69	9.09	9.09	0.00	0.00
Argentina	ARG	20200131	0.00		0.00		0.00		0.00		0.00		0.00		0.00		0.00	0.00		0.00	0.00	0.00	2.00	1	0.00	0.00	0.00	0.00				11.11	11.11	14.29	14.29	7.69	7.69	9.09	9.09	0.00	0.00
Argentina	ARG	20200201	0.00		0.00		0.00		0.00		0.00		0.00		0.00		0.00	0.00		0.00	0.00	0.00	2.00	1	0.00	0.00	0.00	0.00				11.11	11.11	14.29	14.29	7.69	7.69	9.09	9.09	0.00	0.00
Argentina	ARG	20200202	0.00		0.00		0.00		0.00		0.00		0.00		0.00		0.00	0.00		0.00	0.00	0.00	2.00	1	0.00	0.00	0.00	0.00				11.11	11.11	14.29	14.29	7.69	7.69	9.09	9.09	0.00	0.00
Argentina	ARG	20200203	0.00		0.00		0.00		0.00		0.00		0.00		0.00		0.00	0.00		0.00	0.00	0.00	2.00	1	0.00	0.00	0.00	0.00				11.11	11.11	14.29	14.29	7.69	7.69	9.09	9.09	0.00	0.00
Argentina	ARG	20200204	0.00		0.00		0.00		0.00		0.00		0.00		0.00		0.00	0.00		0.00	0.00	0.00	2.00	1	0.00	0.00	0.00	0.00				11.11	11.11	14.29	14.29	7.69	7.69	9.09	9.09	0.00	0.00
Argentina	ARG	20200205	0.00		0.00		0.00		0.00		0.00		0.00		0.00		0.00	0.00		0.00	0.00	0.00	2.00	1	0.00	0.00	0.00	0.00				11.11	11.11	14.29	14.29	7.69	7.69	9.09	9.09	0.00	0.00
Argentina	ARG	20200206	0.00		0.00		0.00		0.00		0.00		0.00		0.00		0.00	0.00		0.00	0.00	0.00	2.00	1	0.00	0.00	0.00	0.00				11.11	11.11	14.29	14.29	7.69	7.69	9.09	9.09	0.00	0.00
Argentina	ARG	20200207	0.00		0.00		0.00		0.00		0.00		0.00		0.00		0.00	0.00		0.00	0.00	0.00	2.00	1	0.00	0.00	0.00	0.00				11.11	11.11	14.29	14.29	7.69	7.69	9.09	9.09	0.00	0.00
Argentina	ARG	20200208	0.00		0.00		0.00		0.00		0.00		0.00		0.00		0.00	0.00		0.00	0.00	0.00	2.00	1	0.00	0.00	0.00	0.00				11.11	11.11	14.29	14.29	7.69	7.69	9.09	9.09	0.00	0.00
Argentina	ARG	20200209	0.00		0.00		0.00		0.00		0.00		0.00		0.00		0.00	0.00		0.00	0.00	0.00	2.00	1	0.00	0.00	0.00	0.00				11.11	11.11	14.29	14.29	7.69	7.69	9.09	9.09	0.00	0.00
Argentina	ARG	20200210	0.00		0.00		0.00		0.00		0.00		0.00		0.00		0.00	0.00		0.00	0.00	0.00	2.00	1	0.00	0.00	0.00	0.00				11.11	11.11	14.29	14.29	7.69	7.69	9.09	9.09	0.00	0.00
Argentina	ARG	20200211	0.00		0.00		0.00		0.00		0.00		0.00		0.00		0.00	0.00		0.00	0.00	0.00	2.00	1	0.00	0.00	0.00	0.00				11.11	11.11	14.29	14.29	7.69	7.69	9.09	9.09	0.00	0.00
Argentina	ARG	20200212	0.00		0.00		0.00		0.00		0.00		0.00		0.00		0.00	0.00		0.00	0.00	0.00	2.00	1	0.00	0.00	0.00	0.00				11.11	11.11	14.29	14.29	7.69	7.69	9.09	9.09	0.00	0.00
Argentina	ARG	20200213	0.00		0.00		0.00		0.00		0.00		0.00		0.00		0.00	0.00		0.00	0.00	0.00	2.00	1	0.00	0.00	0.00	0.00				11.11	11.11	14.29	14.29	7.69	7.69	9.09	9.09	0.00	0.00
Argentina	ARG	20200214	0.00		0.00		0.00		0.00		0.00		0.00		0.00		0.00	0.00		0.00	0.00	0.00	2.00	1	0.00	0.00	0.00	0.00				11.11	11.11	14.29	14.29	7.69	7.69	9.09	9.09	0.00	0.00
Argentina	ARG	20200215	0.00		0.00		0.00		0.00		0.00		0.00		0.00		0.00	0.00		0.00	0.00	0.00	2.00	1	0.00	0.00	0.00	0.00				11.11	11.11	14.29	14.29	7.69	7.69	9.09	9.09	0.00	0.00
Argentina	ARG	20200216	0.00		0.00		0.00		0.00		0.00		0.00		0.00		0.00	0.00		0.00	0.00	0.00	2.00	1	0.00	0.00	0.00	0.00				11.11	11.11	14.29	14.29	7.69	7.69	9.09	9.09	0.00	0.00
Argentina	ARG	20200217	0.00		0.00		0.00		0.00		0.00		0.00		0.00		0.00	0.00		0.00	0.00	0.00	2.00	1	0.00	0.00	0.00	0.00				11.11	11.11	14.29	14.29	7.69	7.69	9.09	9.09	0.00	0.00
Argentina	ARG	20200218	0.00		0.00		0.00		0.00		0.00		0.00		0.00		0.00	0.00		0.00	0.00	0.00	2.00	1	0.00	0.00	0.00	0.00				11.11	11.11	14.29	14.29	7.69	7.69	9.09	9.09	0.00	0.00
Argentina	ARG	20200219	0.00		0.00		0.00		0.00		0.00		0.00		0.00		0.00	0.00		0.00	0.00	0.00	2.00	1	0.00	0.00	0.00	0.00				11.11	11.11	14.29	14.29	7.69	7.69	9.09	9.09	0.00	0.00
Argentina	ARG	20200220	0.00		0.00		0.00		0.00		0.00		0.00		0.00		0.00	0.00		0.00	0.00	0.00	2.00	1	0.00	0.00	0.00	0.00				11.11	11.11	14.29	14.29	7.69	7.69	9.09	9.09	0.00	0.00
Argentina	ARG	20200221	0.00		0.00		0.00		0.00		0.00		0.00		0.00		0.00	0.00		0.00	0.00	0.00	2.00	1	0.00	0.00	0.00	0.00				11.11	11.11	14.29	14.29	7.69	7.69	9.09	9.09	0.00	0.00
Argentina	ARG	20200222	0.00		0.00		0.00		0.00		0.00		0.00		0.00		0.00	0.00		0.00	0.00	0.00	2.00	1	0.00	0.00	0.00	0.00				11.11	11.11	14.29	14.29	7.69	7.69	9.09	9.09	0.00	0.00
Argentina	ARG	20200223	0.00		0.00		0.00		0.00		0.00		0.00		0.00		0.00	0.00		0.00	0.00	0.00	2.00	1	0.00	0.00	0.00	0.00				11.11	11.11	14.29	14.29	7.69	7.69	9.09	9.09	0.00	0.00
Argentina	ARG	20200224	0.00		0.00		0.00		0.00		0.00		0.00		0.00		0.00	0.00		0.00	0.00	0.00	2.00	1	0.00	0.00	0.00	0.00				11.11	11.11	14.29	14.29	7.69	7.69	9.09	9.09	0.00	0.00
Argentina	ARG	20200225	0.00		0.00		0.00		0.00		0.00		0.00		0.00		0.00	0.00		0.00	0.00	0.00	2.00	1	0.00	0.00	0.00	0.00				11.11	11.11	14.29	14.29	7.69	7.69	9.09	9.09	0.00	0.00
Argentina	ARG	20200226	0.00		0.00		0.00		0.00		0.00		0.00		0.00		0.00	0.00		0.00	0.00	0.00	2.00	1	0.00	0.00	0.00	0.00				11.11	11.11	14.29	14.29	7.69	7.69	9.09	9.09	0.00	0.00
Argentina	ARG	20200227	0.00		0.00		0.00		0.00		0.00		0.00		0.00		0.00	0.00		0.00	0.00	0.00	2.00	1	0.00	0.00	0.00	0.00				11.11	11.11	14.29	14.29	7.69	7.69	9.09	9.09	0.00	0.00
Argentina	ARG	20200228	0.00		0.00		0.00		0.00		0.00		0.00		0.00		0.00	0.00		0.00	0.00	0.00	2.00	1	0.00	0.00	0.00	0.00				11.11	11.11	14.29	14.29	7.69	7.69	9.09	9.09	0.00	0.00
Argentina	ARG	20200229	0.00		0.00		0.00		0.00		0.00		0.00		0.00		0.00	0.00		0.00	0.00	0.00	2.00	1	0.00	0.00	0.00	0.00				11.11	11.11	14.29	14.29	7.69	7.69	9.09	9.09	0.00	0.00
Argentina	ARG	20200301	0.00		0.00		0.00		0.00		0.00		0.00		0.00		0.00	0.00		0.00	0.00	0.00	2.00	1	0.00	0.00	0.00	0.00				11.11	11.11	14.29	14.29	7.69	7.69	9.09	9.09	0.00	0.00
Argentina	ARG	20200302	0.00		0.00		0.00		0.00		0.00		0.00		0.00		0.00	0.00		0.00	0.00	0.00	2.00	1	0.00	0.00	0.00	0.00				11.11	11.11	14.29	14.29	7.69	7.69	9.09	9.09	0.00	0.00
Argentina	ARG	20200303	0.00		0.00		0.00		0.00		0.00		0.00		0.00		0.00	0.00		0.00	0.00	0.00	2.00	1	0.00	0.00	0.00	0.00				11.11	11.11	14.29	14.29	7.69	7.69	9.09	9.09	0.00	0.00
Argentina	ARG	20200304	0.00		0.00		0.00		0.00		0.00		0.00		0.00		0.00	0.00		0.00	0.00	0.00	2.00	1	1.00	2.00	0.00	0.00		1	0	11.11	11.11	14.29	14.29	17.95	17.95	21.21	21.21	0.00	0.00
Argentina	ARG	20200305	0.00		0.00		0.00		0.00		0.00		0.00		0.00		0.00	0.00		0.00	0.00	0.00	2.00	1	1.00	2.00	0.00	0.00				11.11	11.11	14.29	14.29	17.95	17.95	21.21	21.21	0.00	0.00
Argentina	ARG	20200306	0.00		0.00		0.00		0.00		0.00		0.00		0.00		0.00	0.00		0.00	0.00	0.00	2.00	1	1.00	2.00	0.00	0.00		2	0	11.11	11.11	14.29	14.29	17.95	17.95	21.21	21.21	0.00	0.00
Argentina	ARG	20200307	0.00		0.00		0.00		0.00		0.00		0.00		0.00		0.00	0.00		0.00	0.00	0.00	2.00	1	1.00	2.00	0.00	0.00		8	0	11.11	11.11	14.29	14.29	17.95	17.95	21.21	21.21	0.00	0.00
Argentina	ARG	20200308	0.00		0.00		0.00		0.00		0.00		0.00		0.00		0.00	0.00		0.00	0.00	0.00	2.00	1	1.00	2.00	0.00	0.00		9	1	11.11	11.11	14.29	14.29	17.95	17.95	21.21	21.21	0.00	0.00
Argentina	ARG	20200309	0.00		0.00		0.00		0.00		0.00		0.00		0.00		0.00	0.00		0.00	0.00	0.00	2.00	1	1.00	2.00	0.00	0.00		12	1	11.11	11.11	14.29	14.29	17.95	17.95	21.21	21.21	0.00	0.00
Argentina	ARG	20200310	0.00		0.00		0.00		0.00		0.00		0.00		0.00		0.00	0.00		0.00	0.00	0.00	2.00	1	1.00	2.00	26000000.00	0.00				11.11	11.11	14.29	14.29	17.95	17.95	21.21	21.21	0.00	0.00
Argentina	ARG	20200311	0.00		0.00		2.00	0	0.00		0.00		0.00		0.00		2.00	0.00		0.00	0.00	0.00	2.00	1	1.00	2.00	0.00	0.00		19	1	25.00	25.00	30.95	30.95	27.56	27.56	32.58	32.58	0.00	0.00
Argentina	ARG	20200312	0.00		0.00		2.00	0	0.00		0.00		0.00		0.00		2.00	0.00		0.00	0.00	0.00	2.00	1	1.00	2.00	0.00	0.00				25.00	25.00	30.95	30.95	27.56	27.56	32.58	32.58	0.00	0.00
Argentina	ARG	20200313	0.00		0.00		2.00	0	0.00		0.00		0.00		0.00		2.00	0.00		0.00	0.00	0.00	2.00	1	1.00	2.00	0.00	0.00		31	1	25.00	25.00	30.95	30.95	27.56	27.56	32.58	32.58	0.00	0.00
Argentina	ARG	20200314	0.00		0.00		2.00	0	0.00		0.00		0.00		0.00		2.00	0.00		0.00	0.00	0.00	2.00	1	1.00	2.00	0.00	0.00		34	2	25.00	25.00	30.95	30.95	27.56	27.56	32.58	32.58	0.00	0.00
Argentina	ARG	20200315	0.00		0.00		2.00	0	0.00		0.00		0.00		0.00		2.00	0.00		0.00	0.00	0.00	2.00	1	1.00	2.00	0.00	0.00		45	2	25.00	25.00	30.95	30.95	27.56	27.56	32.58	32.58	0.00	0.00
Argentina	ARG	20200316	3.00	1	0.00		2.00	0	0.00		0.00		0.00		0.00		4.00	0.00		0.00	0.00	0.00	2.00	1	1.00	2.00	0.00	0.00		56	2	41.67	41.67	52.38	52.38	39.10	39.10	46.21	46.21	0.00	0.00
Argentina	ARG	20200317	3.00	1	0.00		2.00	0	0.00		0.00		0.00		0.00		4.00	0.00		0.00	10000000000.00	0.00	2.00	1	1.00	2.00	0.00	0.00		65	2	41.67	41.67	52.38	52.38	39.10	39.10	46.21	46.21	0.00	0.00
Argentina	ARG	20200318	3.00	1	0.00		2.00	0	0.00		0.00		0.00		0.00		4.00	0.00		0.00	0.00	0.00	2.00	1	1.00	2.00	0.00	0.00		79	2	41.67	41.67	52.38	52.38	39.10	39.10	46.21	46.21	0.00	0.00
Argentina	ARG	20200319	3.00	1	3.00	1	2.00	0	4.00	1	0.00		3.00	1	0.00		4.00	0.00		0.00	0.00	0.00	2.00	1	1.00	2.00	0.00	0.00		97	2	75.00	75.00	85.71	85.71	62.18	62.18	73.48	73.48	0.00	0.00
Argentina	ARG	20200320	3.00	1	3.00	1	2.00	1	4.00	1	0.00		3.00	1	2.00	1	4.00	0.00		0.00	0.00	0.00	2.00	1	1.00	2.00	0.00	0.00		128	3	88.89	88.89	85.71	85.71	71.79	71.79	84.85	84.85	0.00	0.00
Argentina	ARG	20200321	3.00	1	3.00	1	2.00	1	4.00	1	0.00		3.00	1	2.00	1	4.00	0.00		0.00	0.00	0.00	2.00	1	1.00	2.00	0.00	0.00		158	3	88.89	88.89	85.71	85.71	71.79	71.79	84.85	84.85	0.00	0.00
Argentina	ARG	20200322	3.00	1	3.00	1	2.00	1	4.00	1	0.00		3.00	1	2.00	1	4.00	0.00		0.00	0.00	0.00	2.00	1	1.00	2.00	0.00	0.00		225	4	88.89	88.89	85.71	85.71	71.79	71.79	84.85	84.85	0.00	0.00
Argentina	ARG	20200323	3.00	1	3.00	1	2.00	1	4.00	1	2.00	1	3.00	1	2.00	1	4.00	1.00	1	0.00	0.00	0.00	2.00	1	1.00	2.00	0.00	0.00		266	4	100.00	100.00	100.00	100.00	83.33	83.33	93.94	93.94	25.00	25.00
Argentina	ARG	20200324	3.00	1	3.00	1	2.00	1	4.00	1	2.00	1	3.00	1	2.00	1	4.00	1.00	1	0.00	0.00	0.00	2.00	1	1.00	2.00	0.00	0.00		301	4	100.00	100.00	100.00	100.00	83.33	83.33	93.94	93.94	25.00	25.00
Argentina	ARG	20200325	3.00	1	3.00	1	2.00	1	4.00	1	2.00	1	3.00	1	2.00	1	4.00	1.00	1	2.00	0.00	0.00	2.00	1	1.00	2.00	0.00	0.00		387	6	100.00	100.00	100.00	100.00	91.03	91.03	93.94	93.94	75.00	75.00
Argentina	ARG	20200326	3.00	1	3.00	1	2.00	1	4.00	1	2.00	1	3.00	1	2.00	1	4.00	1.00	1	2.00	0.00	0.00	2.00	1	1.00	2.00	0.00	0.00		502	8	100.00	100.00	100.00	100.00	91.03	91.03	93.94	93.94	75.00	75.00
Argentina	ARG	20200327	3.00	1	3.00	1	2.00	1	4.00	1	2.00	1	3.00	1	2.00	1	4.00	1.00	1	2.00	0.00	0.00	2.00	1	1.00	2.00	0.00	0.00		589	12	100.00	100.00	100.00	100.00	91.03	91.03	93.94	93.94	75.00	75.00
Argentina	ARG	20200328	3.00	1	3.00	1	2.00	1	4.00	1	2.00	1	3.00	1	2.00	1	4.00	1.00	1	2.00	0.00	0.00	2.00	1	1.00	2.00	0.00	0.00		690	17	100.00	100.00	100.00	100.00	91.03	91.03	93.94	93.94	75.00	75.00
Argentina	ARG	20200329	3.00	1	3.00	1	2.00	1	4.00	1	2.00	1	3.00	1	2.00	1	4.00	1.00	1	2.00	0.00	0.00	2.00	1	1.00	2.00	0.00	0.00		745	19	100.00	100.00	100.00	100.00	91.03	91.03	93.94	93.94	75.00	75.00
Argentina	ARG	20200330	3.00	1	3.00	1	2.00	1	4.00	1	2.00	1	3.00	1	2.00	1	4.00	1.00	1	2.00	0.00	0.00	2.00	1	1.00	2.00	0.00	0.00		820	20	100.00	100.00	100.00	100.00	91.03	91.03	93.94	93.94	75.00	75.00
Argentina	ARG	20200331	3.00	1	3.00	1	2.00	1	4.00	1	2.00	1	3.00	1	2.00	1	4.00	1.00	1	2.00	465872313.99	0.00	2.00	1	1.00	2.00	0.00	0.00		966	24	100.00	100.00	100.00	100.00	91.03	91.03	93.94	93.94	75.00	75.00
Argentina	ARG	20200401	3.00	1	3.00	1	2.00	1	4.00	1	2.00	1	3.00	1	2.00	1	4.00	1.00	1	2.00	0.00	0.00	2.00	1	1.00	2.00	0.00	0.00		966	24	100.00	100.00	100.00	100.00	91.03	91.03	93.94	93.94	75.00	75.00
Argentina	ARG	20200402	3.00	1	3.00	1	2.00	1	4.00	1	2.00	1	3.00	1	2.00	1	4.00	1.00	1	2.00	0.00	0.00	2.00	1	1.00	2.00	0.00	0.00		1133	31	100.00	100.00	100.00	100.00	91.03	91.03	93.94	93.94	75.00	75.00
Argentina	ARG	20200403	3.00	1	3.00	1	2.00	1	4.00	1	2.00	1	3.00	1	2.00	1	4.00	1.00	1	2.00	0.00	0.00	2.00	1	1.00	2.00	0.00	0.00		1133	34	100.00	100.00	100.00	100.00	91.03	91.03	93.94	93.94	75.00	75.00
Argentina	ARG	20200404	3.00	1	3.00	1	2.00	1	4.00	1	2.00	1	3.00	1	2.00	1	4.00	1.00	1	2.00	0.00	0.00	2.00	1	1.00	2.00	0.00	0.00		1265	37	100.00	100.00	100.00	100.00	91.03	91.03	93.94	93.94	75.00	75.00
Argentina	ARG	20200405	3.00	1	3.00	1	2.00	1	4.00	1	2.00	1	3.00	1	2.00	1	4.00	1.00	1	2.00	0.00	0.00	2.00	1	1.00	2.00	0.00	0.00		1451	43	100.00	100.00	100.00	100.00	91.03	91.03	93.94	93.94	75.00	75.00
Argentina	ARG	20200406	3.00	1	3.00	1	2.00	1	4.00	1	2.00	1	3.00	1	2.00	1	4.00	1.00	1	2.00	0.00	0.00	2.00	1	1.00	2.00	0.00	0.00		1554	46	100.00	100.00	100.00	100.00	91.03	91.03	93.94	93.94	75.00	75.00
Argentina	ARG	20200407	3.00	1	3.00	1	2.00	1	4.00	1	2.00	1	3.00	1	2.00	1	4.00	1.00	1	2.00	0.00	0.00	2.00	1	1.00	2.00	0.00	0.00		1628	53	100.00	100.00	100.00	100.00	91.03	91.03	93.94	93.94	75.00	75.00
Argentina	ARG	20200408	3.00	1	3.00	1	2.00	1	4.00	1	2.00	1	3.00	1	2.00	1	4.00	1.00	1	2.00	0.00	0.00	2.00	1	1.00	2.00	0.00	0.00		1715	60	100.00	100.00	100.00	100.00	91.03	91.03	93.94	93.94	75.00	75.00
Argentina	ARG	20200409	3.00	1	3.00	1	2.00	1	4.00	1	2.00	1	3.00	1	2.00	1	4.00	1.00	1	2.00	0.00	0.00	2.00	1	1.00	2.00	0.00	0.00		1795	65	100.00	100.00	100.00	100.00	91.03	91.03	93.94	93.94	75.00	75.00
Argentina	ARG	20200410	3.00	1	3.00	1	2.00	1	4.00	1	2.00	1	3.00	1	2.00	1	4.00	1.00	1	2.00	0.00	0.00	2.00	1	1.00	2.00	0.00	0.00		1894	79	100.00	100.00	100.00	100.00	91.03	91.03	93.94	93.94	75.00	75.00
Argentina	ARG	20200411	3.00	1	3.00	1	2.00	1	4.00	1	2.00	1	3.00	1	2.00	1	4.00	1.00	1	2.00	0.00	0.00	2.00	1	1.00	2.00	0.00	0.00		1975	82	100.00	100.00	100.00	100.00	91.03	91.03	93.94	93.94	75.00	75.00
Argentina	ARG	20200412	3.00	1	3.00	1	2.00	1	4.00	1	2.00	1	3.00	1	2.00	1	4.00	1.00	1	2.00	0.00	0.00	2.00	1	1.00	2.00	0.00	0.00		2137	89	100.00	100.00	100.00	100.00	91.03	91.03	93.94	93.94	75.00	75.00
Argentina	ARG	20200413	3.00	1	3.00	1	2.00	1	4.00	1	2.00	1	3.00	1	2.00	1	4.00	1.00	1	2.00	0.00	0.00	2.00	1	1.00	2.00	0.00	0.00		2203	95	100.00	100.00	100.00	100.00	91.03	91.03	93.94	93.94	75.00	75.00
Argentina	ARG	20200414	3.00	1	3.00	1	2.00	1	4.00	1	2.00	1	3.00	1	2.00	1	4.00	1.00	1	2.00	0.00	0.00	2.00	1	1.00	2.00	0.00	0.00		2272	98	100.00	100.00	100.00	100.00	91.03	91.03	93.94	93.94	75.00	75.00
Argentina	ARG	20200415	3.00	1	3.00	1	2.00	1	4.00	1	2.00	1	3.00	1	2.00	1	4.00	1.00	1	2.00	0.00	0.00	2.00	1	1.00	2.00	0.00	0.00		2432	105	100.00	100.00	100.00	100.00	91.03	91.03	93.94	93.94	75.00	75.00
Argentina	ARG	20200416	3.00	1	3.00	1	2.00	1	4.00	1	2.00	1	3.00	1	2.00	1	4.00	1.00	1	2.00	0.00	0.00	2.00	1	1.00	2.00	0.00	0.00		2432	109	100.00	100.00	100.00	100.00	91.03	91.03	93.94	93.94	75.00	75.00
Argentina	ARG	20200417	3.00	1	3.00	1	2.00	1	4.00	1	2.00	1	3.00	1	2.00	1	4.00	1.00	1	2.00	0.00	0.00	2.00	1	1.00	2.00	0.00	0.00		2560	115	100.00	100.00	100.00	100.00	91.03	91.03	93.94	93.94	75.00	75.00
Argentina	ARG	20200418	3.00	1	3.00	1	2.00	1	4.00	1	2.00	1	3.00	1	2.00	1	4.00	1.00	1	2.00	0.00	0.00	2.00	1	1.00	2.00	0.00	0.00		2658	122	100.00	100.00	100.00	100.00	91.03	91.03	93.94	93.94	75.00	75.00
Argentina	ARG	20200419	3.00	1	3.00	1	2.00	1	4.00	1	2.00	1	3.00	1	2.00	1	4.00	1.00	1	2.00	0.00	0.00	2.00	1	1.00	2.00	0.00	0.00		2828	132	100.00	100.00	100.00	100.00	91.03	91.03	93.94	93.94	75.00	75.00
Argentina	ARG	20200420	3.00	1	3.00	1	2.00	1	4.00	1	2.00	1	3.00	1	2.00	1	4.00	1.00	1	2.00	0.00	0.00	2.00	1	1.00	2.00	0.00	0.00		2930	134	100.00	100.00	100.00	100.00	91.03	91.03	93.94	93.94	75.00	75.00
Argentina	ARG	20200421	3.00	1	3.00	1	2.00	1	4.00	1	2.00	1	3.00	1	2.00	1	4.00	1.00	1	2.00	0.00	0.00	2.00	1	1.00	2.00	0.00	0.00		3020	142	100.00	100.00	100.00	100.00	91.03	91.03	93.94	93.94	75.00	75.00
Argentina	ARG	20200422	3.00	1	3.00	1	2.00	1	4.00	1	2.00	1	3.00	1	2.00	1	4.00	1.00	1	2.00	0.00	0.00	2.00	1	1.00	2.00	0.00	0.00		3132	151	100.00	100.00	100.00	100.00	91.03	91.03	93.94	93.94	75.00	75.00
Argentina	ARG	20200423	3.00	1	3.00	1	2.00	1	4.00	1	2.00	1	3.00	1	2.00	1	4.00	1.00	1	2.00	0.00	0.00	2.00	1	1.00	2.00	0.00	0.00		3276	159	100.00	100.00	100.00	100.00	91.03	91.03	93.94	93.94	75.00	75.00
Argentina	ARG	20200424	3.00	1	3.00	1	2.00	1	4.00	1	2.00	1	3.00	1	2.00	1	4.00	1.00	1	2.00	0.00	0.00	2.00	1	1.00	2.00	0.00	0.00		3423	165	100.00	100.00	100.00	100.00	91.03	91.03	93.94	93.94	75.00	75.00
Argentina	ARG	20200425	3.00	1	3.00	1	2.00	1	4.00	1	2.00	1	3.00	1	2.00	1	4.00	1.00	1	2.00	0.00	0.00	2.00	1	1.00	2.00	0.00	0.00		3423	167	100.00	100.00	100.00	100.00	91.03	91.03	93.94	93.94	75.00	75.00
Argentina	ARG	20200426	3.00	1	3.00	1	2.00	1	4.00	1	2.00	1	3.00	1	2.00	1	4.00	1.00	1	2.00	0.00	0.00	2.00	1	1.00	2.00	0.00	0.00		3767	185	100.00	100.00	100.00	100.00	91.03	91.03	93.94	93.94	75.00	75.00
Argentina	ARG	20200427	3.00	1	2.00	0	2.00	1	4.00	1	2.00	1	2.00	1	1.00	1	4.00	1.00	1	2.00	0.00	0.00	2.00	1	1.00	2.00	0.00	0.00		3767	186	85.19	85.19	89.29	89.29	80.77	80.77	81.82	81.82	75.00	75.00
Argentina	ARG	20200428	3.00	1	2.00	0	2.00	1	4.00	1	2.00	1	2.00	1	1.00	1	4.00	1.00	1	2.00	0.00	0.00	2.00	1	1.00	2.00	0.00	0.00		3990	197	85.19	85.19	89.29	89.29	80.77	80.77	81.82	81.82	75.00	75.00
Argentina	ARG	20200429	3.00	1	2.00	0	2.00	1	4.00	1	2.00	1	2.00	1	1.00	1	4.00	1.00	1	2.00	74971511.00	0.00	2.00	1	1.00	2.00	0.00	0.00		4114	207	85.19	85.19	89.29	89.29	80.77	80.77	81.82	81.82	75.00	75.00
Argentina	ARG	20200430	3.00	1	2.00	0	2.00	1	4.00	1	2.00	1	2.00	1	1.00	1	4.00	1.00	1	2.00	0.00	0.00	2.00	1	1.00	2.00	0.00	0.00		4272	214	85.19	85.19	89.29	89.29	80.77	80.77	81.82	81.82	75.00	75.00
Argentina	ARG	20200501	3.00	1	2.00	0	2.00	1	4.00	1	2.00	1	2.00	1	1.00	1	4.00	1.00	1	2.00	0.00	0.00	2.00	1	1.00	2.00	0.00	0.00		4415	218	85.19	85.19	89.29	89.29	80.77	80.77	81.82	81.82	75.00	75.00
Argentina	ARG	20200502	3.00	1	2.00	0	2.00	1	4.00	1	2.00	1	2.00	1	1.00	1	4.00	1.00	1	2.00	0.00	0.00	2.00	1	1.00	2.00	0.00	0.00		4519	225	85.19	85.19	89.29	89.29	80.77	80.77	81.82	81.82	75.00	75.00
Argentina	ARG	20200503	3.00	1	2.00	0	2.00	1	4.00	1	2.00	1	2.00	1	1.00	1	4.00	1.00	1	2.00	0.00	0.00	2.00	1	1.00	2.00	0.00	0.00		4668	237	85.19	85.19	89.29	89.29	80.77	80.77	81.82	81.82	75.00	75.00
Argentina	ARG	20200504	3.00	1	2.00	0	2.00	1	4.00	1	2.00	1	2.00	1	1.00	1	4.00	1.00	1	2.00	0.00	0.00	2.00	1	1.00	2.00	0.00	0.00		4770	246	85.19	85.19	89.29	89.29	80.77	80.77	81.82	81.82	75.00	75.00
Argentina	ARG	20200505	3.00	1	2.00	0	2.00	1	4.00	1	2.00	1	2.00	1	1.00	1	4.00	1.00	1	2.00	0.00	0.00	2.00	1	1.00	2.00	0.00	0.00		4874	260	85.19	85.19	89.29	89.29	80.77	80.77	81.82	81.82	75.00	75.00
Argentina	ARG	20200506	3.00	1	2.00	0	2.00	1	4.00	1	2.00	1	2.00	1	1.00	1	4.00	1.00	1	2.00	0.00	0.00	2.00	1	1.00	2.00	0.00	0.00		5007	264	85.19	85.19	89.29	89.29	80.77	80.77	81.82	81.82	75.00	75.00
Argentina	ARG	20200507	3.00	1	2.00	0	2.00	1	4.00	1	2.00	1	2.00	1	1.00	1	4.00	1.00	1	2.00	0.00	0.00	2.00	1	1.00	2.00	0.00	0.00		5195	273	85.19	85.19	89.29	89.29	80.77	80.77	81.82	81.82	75.00	75.00
Argentina	ARG	20200508	3.00	1	2.00	0	2.00	1	4.00	1	2.00	1	2.00	1	1.00	1	4.00	1.00	1	2.00	0.00	0.00	2.00	1	1.00	2.00	0.00	0.00		5358	282	85.19	85.19	89.29	89.29	80.77	80.77	81.82	81.82	75.00	75.00
Argentina	ARG	20200509	3.00	1	2.00	0	2.00	1	4.00	1	2.00	1	2.00	1	1.00	1	4.00	1.00	1	2.00	0.00	0.00	2.00	1	1.00	2.00	0.00	0.00		5598	293	85.19	85.19	89.29	89.29	80.77	80.77	81.82	81.82	75.00	75.00
Argentina	ARG	20200510	3.00	1	2.00	0	2.00	1	4.00	1	2.00	1	2.00	1	1.00	1	4.00	1.00	1	2.00	0.00	0.00	2.00	1	1.00	2.00	0.00	0.00		5763	300	85.19	85.19	89.29	89.29	80.77	80.77	81.82	81.82	75.00	75.00
Argentina	ARG	20200511	3.00	1	2.00	0	2.00	1	4.00	1	2.00	1	2.00	1	2.00	1	4.00	1.00	1	2.00	0.00	0.00	2.00	1	1.00	2.00	0.00	0.00		5776	300	90.74	90.74	92.86	92.86	84.62	84.62	86.36	86.36	75.00	75.00
Argentina	ARG	20200512	3.00	1	2.00	0	2.00	1	4.00	1	2.00	1	2.00	1	2.00	1	4.00	1.00	1	2.00	0.00	0.00	2.00	1	1.00	2.00	0.00	0.00		6021	305	90.74	90.74	92.86	92.86	84.62	84.62	86.36	86.36	75.00	75.00
Argentina	ARG	20200513	3.00	1	2.00	0	2.00	1	4.00	1	2.00	1	2.00	1	2.00	1	4.00	1.00	1	2.00	0.00	0.00	2.00	1	1.00	2.00	0.00	0.00		6550	319	90.74	90.74	92.86	92.86	84.62	84.62	86.36	86.36	75.00	75.00
Argentina	ARG	20200514	3.00	1	2.00	0	2.00	1	4.00	1	2.00	1	2.00	1	2.00	1	4.00	1.00	1	2.00	0.00	0.00	2.00	1	1.00	2.00	0.00	0.00		6866	329	90.74	90.74	92.86	92.86	84.62	84.62	86.36	86.36	75.00	75.00
Argentina	ARG	20200515	3.00	1	2.00	0	2.00	1	4.00	1	2.00	1	2.00	1	2.00	1	4.00	1.00	1	2.00	0.00	0.00	2.00	1	1.00	2.00	0.00	0.00		7121	353	90.74	90.74	92.86	92.86	84.62	84.62	86.36	86.36	75.00	75.00
Argentina	ARG	20200516	3.00	1	2.00	0	2.00	1	4.00	1	2.00	1	2.00	1	2.00	1	4.00	1.00	1	2.00	0.00	0.00	2.00	1	1.00	2.00	0.00	0.00		7466	356	90.74	90.74	92.86	92.86	84.62	84.62	86.36	86.36	75.00	75.00
Argentina	ARG	20200517	3.00	1	2.00	0	2.00	1	4.00	1	2.00	1	2.00	1	2.00	1	4.00	1.00	1	2.00	0.00	0.00	2.00	1	1.00	2.00	0.00	0.00		7792	363	90.74	90.74	92.86	92.86	84.62	84.62	86.36	86.36	75.00	75.00
Argentina	ARG	20200518	3.00	1	2.00	0	2.00	1	4.00	1	2.00	1	2.00	1	2.00	1	4.00	1.00	1	2.00	0.00	0.00	2.00	1	1.00	2.00	0.00	0.00		7792	366	90.74	90.74	92.86	92.86	84.62	84.62	86.36	86.36	75.00	75.00
Argentina	ARG	20200519	3.00	1	2.00	0	2.00	1	4.00	1	2.00	1	2.00	1	2.00	1	4.00	1.00	1	2.00	0.00	0.00	2.00	1	1.00	2.00	0.00	0.00		8358	382	90.74	90.74	92.86	92.86	84.62	84.62	86.36	86.36	75.00	75.00
Argentina	ARG	20200520	3.00	1	2.00	0	2.00	1	4.00	1	2.00	1	2.00	1	2.00	1	4.00	1.00	1	2.00	0.00	0.00	2.00	1	1.00	2.00	0.00	0.00		8796	393	90.74	90.74	92.86	92.86	84.62	84.62	86.36	86.36	75.00	75.00
Argentina	ARG	20200521	3.00	1	2.00	0	2.00	1	4.00	1	2.00	1	2.00	1	2.00	1	4.00	1.00	1	2.00	0.00	0.00	2.00	1	1.00	2.00	0.00	0.00		9270	403	90.74	90.74	92.86	92.86	84.62	84.62	86.36	86.36	75.00	75.00
Argentina	ARG	20200522	3.00	1	2.00	0	2.00	1	4.00	1	2.00	1	2.00	1	2.00	1	4.00	1.00	1	2.00	0.00	0.00	2.00	1	1.00	2.00	0.00	0.00		9918	416	90.74	90.74	92.86	92.86	84.62	84.62	86.36	86.36	75.00	75.00
Argentina	ARG	20200523	3.00	1	2.00	0	2.00	1	4.00	1	2.00	1	2.00	1	2.00	1	4.00	1.00	1	2.00	0.00	0.00	2.00	1	1.00	2.00	0.00	0.00		10636	433	90.74	90.74	92.86	92.86	84.62	84.62	86.36	86.36	75.00	75.00
Argentina	ARG	20200524	3.00	1	2.00	0	2.00	1	4.00	1	2.00	1	2.00	1	2.00	1	4.00	1.00	1	2.00	0.00	0.00	2.00	1	1.00	2.00	0.00	0.00		11340	445	90.74	90.74	92.86	92.86	84.62	84.62	86.36	86.36	75.00	75.00
Argentina	ARG	20200525	3.00	1	2.00	0	2.00	1	4.00	1	2.00	1	2.00	1	2.00	1	4.00	1.00	1	2.00	0.00	0.00	2.00	1	1.00	2.00	0.00	0.00		12063	452	90.74	90.74	92.86	92.86	84.62	84.62	86.36	86.36	75.00	75.00
Argentina	ARG	20200526	3.00	1	2.00	0	2.00	1	4.00	1	2.00	1	2.00	1	2.00	1	4.00	1.00	1	2.00	0.00	0.00	2.00	1	1.00	2.00	0.00	0.00		12615	467	90.74	90.74	92.86	92.86	84.62	84.62	86.36	86.36	75.00	75.00
Argentina	ARG	20200527	3.00	1	2.00	0	2.00	1	4.00	1	2.00	1	2.00	1	2.00	1	4.00	1.00	1	2.00	0.00	0.00	2.00	1	1.00	2.00	0.00	0.00		13215	484	90.74	90.74	92.86	92.86	84.62	84.62	86.36	86.36	75.00	75.00
Argentina	ARG	20200528	3.00	1	2.00	0	2.00	1	4.00	1	2.00	1	2.00	1	2.00	1	4.00	1.00	1	2.00	0.00	0.00	2.00	1	1.00	2.00	0.00	0.00		13920	500	90.74	90.74	92.86	92.86	84.62	84.62	86.36	86.36	75.00	75.00
Argentina	ARG	20200529	3.00	1	2.00	0	2.00	1	4.00	1	2.00	1	2.00	1	2.00	1	4.00	1.00	1	2.00	0.00	0.00	2.00	1	1.00	2.00	0.00	0.00		14689	508	90.74	90.74	92.86	92.86	84.62	84.62	86.36	86.36	75.00	75.00
Argentina	ARG	20200530	3.00	1	2.00	0	2.00	1	4.00	1	2.00	1	2.00	1	2.00	1	4.00	1.00	1	2.00	0.00	0.00	2.00	1	1.00	2.00	0.00	0.00		15406	520	90.74	90.74	92.86	92.86	84.62	84.62	86.36	86.36	75.00	75.00
Argentina	ARG	20200531	3.00	1	2.00	0	2.00	1	4.00	1	2.00	1	2.00	1	2.00	1	4.00	1.00	1	2.00	0.00	0.00	2.00	1	1.00	2.00	0.00	0.00		16201	528	90.74	90.74	92.86	92.86	84.62	84.62	86.36	86.36	75.00	75.00
Argentina	ARG	20200601	3.00	1	2.00	0	2.00	1	4.00	1	2.00	1	2.00	1	2.00	1	4.00	1.00	1	2.00	0.00	0.00	2.00	1	1.00	2.00	0.00	0.00		16838	539	90.74	90.74	92.86	92.86	84.62	84.62	86.36	86.36	75.00	75.00
Argentina	ARG	20200602	3.00	1	2.00	0	2.00	1	4.00	1	2.00	1	2.00	1	2.00	1	4.00	1.00	1	2.00	0.00	0.00	2.00	1	1.00	2.00	0.00	0.00		17402	556	90.74	90.74	92.86	92.86	84.62	84.62	86.36	86.36	75.00	75.00
Argentina	ARG	20200603	3.00	1	2.00	0	2.00	1	4.00	1	2.00	1	2.00	1	2.00	1	4.00	1.00	1	2.00	0.00	0.00	2.00	1	1.00	2.00	0.00	0.00		18306	569	90.74	90.74	92.86	92.86	84.62	84.62	86.36	86.36	75.00	75.00
Argentina	ARG	20200604	3.00	1	2.00	0	2.00	1	4.00	1	2.00	1	2.00	1	2.00	1	4.00	1.00	1	2.00	0.00	0.00	2.00	1	1.00	2.00	0.00	0.00		19255	583	90.74	90.74	92.86	92.86	84.62	84.62	86.36	86.36	75.00	75.00
Argentina	ARG	20200605	3.00	1	2.00	0	2.00	1	4.00	1	2.00	1	2.00	1	2.00	1	4.00	1.00	1	2.00	0.00	0.00	2.00	1	1.00	2.00	0.00	0.00		19255	588	90.74	90.74	92.86	92.86	84.62	84.62	86.36	86.36	75.00	75.00
Argentina	ARG	20200606	3.00	1	2.00	0	2.00	1	4.00	1	2.00	1	2.00	1	2.00	1	4.00	1.00	1	2.00	0.00	0.00	2.00	1	1.00	2.00	0.00	0.00		21024	632	90.74	90.74	92.86	92.86	84.62	84.62	86.36	86.36	75.00	75.00
Argentina	ARG	20200607	3.00	1	2.00	0	2.00	1	4.00	1	2.00	1	2.00	1	2.00	1	4.00	1.00	1	2.00	0.00	0.00	2.00	1	1.00	2.00	0.00	0.00		22007	648	90.74	90.74	92.86	92.86	84.62	84.62	86.36	86.36	75.00	75.00
Argentina	ARG	20200608	3.00	1	2.00	0	2.00	1	4.00	1	2.00	1	2.00	1	2.00	1	4.00	1.00	1	2.00	0.00	0.00	2.00	1	1.00	2.00	0.00	0.00		22781	664	90.74	90.74	92.86	92.86	84.62	84.62	86.36	86.36	75.00	75.00
Argentina	ARG	20200609																												23607	693		90.74		92.86		84.62		86.36		75.00
Argentina	ARG	20200610																												24748	717		90.74		92.86		84.62		86.36		75.00
Argentina	ARG	20200611																												25987	735		90.74		92.86		84.62		86.36		75.00
Argentina	ARG	20200612																												27360	765		90.74		92.86		84.62		86.36		75.00
Argentina	ARG	20200613																												28751	785		90.74		92.86		84.62		86.36		75.00
Argentina	ARG	20200614																												30282	815		90.74		92.86		84.62		86.36		75.00
Argentina	ARG	20200615																												31564	833		90.74		92.86		84.62		86.36		75.00
Australia	AUS	20200101	0.00		0.00		0.00		0.00		0.00		0.00		0.00		0.00	0.00		0.00	0.00	0.00	0.00		0.00	0.00	0.00	0.00		0	0	0.00	0.00	0.00	0.00	0.00	0.00	0.00	0.00	0.00	0.00
Australia	AUS	20200102	0.00		0.00		0.00		0.00		0.00		0.00		0.00		0.00	0.00		0.00	0.00	0.00	0.00		0.00	0.00	0.00	0.00		0	0	0.00	0.00	0.00	0.00	0.00	0.00	0.00	0.00	0.00	0.00
Australia	AUS	20200103	0.00		0.00		0.00		0.00		0.00		0.00		0.00		0.00	0.00		0.00	0.00	0.00	0.00		0.00	0.00	0.00	0.00		0	0	0.00	0.00	0.00	0.00	0.00	0.00	0.00	0.00	0.00	0.00
Australia	AUS	20200104	0.00		0.00		0.00		0.00		0.00		0.00		0.00		0.00	0.00		0.00	0.00	0.00	0.00		0.00	0.00	0.00	0.00		0	0	0.00	0.00	0.00	0.00	0.00	0.00	0.00	0.00	0.00	0.00
Australia	AUS	20200105	0.00		0.00		0.00		0.00		0.00		0.00		0.00		0.00	0.00		0.00	0.00	0.00	0.00		0.00	0.00	0.00	0.00		0	0	0.00	0.00	0.00	0.00	0.00	0.00	0.00	0.00	0.00	0.00
Australia	AUS	20200106	0.00		0.00		0.00		0.00		0.00		0.00		0.00		0.00	0.00		0.00	0.00	0.00	0.00		0.00	0.00	0.00	0.00		0	0	0.00	0.00	0.00	0.00	0.00	0.00	0.00	0.00	0.00	0.00
Australia	AUS	20200107	0.00		0.00		0.00		0.00		0.00		0.00		0.00		0.00	0.00		0.00	0.00	0.00	0.00		0.00	0.00	0.00	0.00		0	0	0.00	0.00	0.00	0.00	0.00	0.00	0.00	0.00	0.00	0.00
Australia	AUS	20200108	0.00		0.00		0.00		0.00		0.00		0.00		0.00		0.00	0.00		0.00	0.00	0.00	0.00		0.00	0.00	0.00	0.00		0	0	0.00	0.00	0.00	0.00	0.00	0.00	0.00	0.00	0.00	0.00
Australia	AUS	20200109	0.00		0.00		0.00		0.00		0.00		0.00		0.00		0.00	0.00		0.00	0.00	0.00	0.00		0.00	0.00	0.00	0.00		0	0	0.00	0.00	0.00	0.00	0.00	0.00	0.00	0.00	0.00	0.00
Australia	AUS	20200110	0.00		0.00		0.00		0.00		0.00		0.00		0.00		0.00	0.00		0.00	0.00	0.00	0.00		0.00	0.00	0.00	0.00		0	0	0.00	0.00	0.00	0.00	0.00	0.00	0.00	0.00	0.00	0.00
Australia	AUS	20200111	0.00		0.00		0.00		0.00		0.00		0.00		0.00		0.00	0.00		0.00	0.00	0.00	0.00		0.00	0.00	0.00	0.00		0	0	0.00	0.00	0.00	0.00	0.00	0.00	0.00	0.00	0.00	0.00
Australia	AUS	20200112	0.00		0.00		0.00		0.00		0.00		0.00		0.00		0.00	0.00		0.00	0.00	0.00	0.00		0.00	0.00	0.00	0.00		0	0	0.00	0.00	0.00	0.00	0.00	0.00	0.00	0.00	0.00	0.00
Australia	AUS	20200113	0.00		0.00		0.00		0.00		0.00		0.00		0.00		0.00	0.00		0.00	0.00	0.00	0.00		0.00	0.00	0.00	0.00		0	0	0.00	0.00	0.00	0.00	0.00	0.00	0.00	0.00	0.00	0.00
Australia	AUS	20200114	0.00		0.00		0.00		0.00		0.00		0.00		0.00		0.00	0.00		0.00	0.00	0.00	0.00		0.00	0.00	0.00	0.00		0	0	0.00	0.00	0.00	0.00	0.00	0.00	0.00	0.00	0.00	0.00
Australia	AUS	20200115	0.00		0.00		0.00		0.00		0.00		0.00		0.00		0.00	0.00		0.00	0.00	0.00	0.00		0.00	0.00	0.00	0.00		0	0	0.00	0.00	0.00	0.00	0.00	0.00	0.00	0.00	0.00	0.00
Australia	AUS	20200116	0.00		0.00		0.00		0.00		0.00		0.00		0.00		0.00	0.00		0.00	0.00	0.00	0.00		0.00	0.00	0.00	0.00		0	0	0.00	0.00	0.00	0.00	0.00	0.00	0.00	0.00	0.00	0.00
Australia	AUS	20200117	0.00		0.00		0.00		0.00		0.00		0.00		0.00		0.00	0.00		0.00	0.00	0.00	0.00		0.00	0.00	0.00	0.00		0	0	0.00	0.00	0.00	0.00	0.00	0.00	0.00	0.00	0.00	0.00
Australia	AUS	20200118	0.00		0.00		0.00		0.00		0.00		0.00		0.00		0.00	0.00		0.00	0.00	0.00	0.00		0.00	0.00	0.00	0.00		0	0	0.00	0.00	0.00	0.00	0.00	0.00	0.00	0.00	0.00	0.00
Australia	AUS	20200119	0.00		0.00		0.00		0.00		0.00		0.00		0.00		0.00	0.00		0.00	0.00	0.00	0.00		0.00	0.00	0.00	0.00		0	0	0.00	0.00	0.00	0.00	0.00	0.00	0.00	0.00	0.00	0.00
Australia	AUS	20200120	0.00		0.00		0.00		0.00		0.00		0.00		0.00		0.00	0.00		0.00	0.00	0.00	0.00		0.00	0.00	0.00	0.00		0	0	0.00	0.00	0.00	0.00	0.00	0.00	0.00	0.00	0.00	0.00
Australia	AUS	20200121	0.00		0.00		0.00		0.00		0.00		0.00		0.00		0.00	0.00		0.00	0.00	0.00	0.00		0.00	0.00	0.00	0.00		0	0	0.00	0.00	0.00	0.00	0.00	0.00	0.00	0.00	0.00	0.00
Australia	AUS	20200122	0.00		0.00		0.00		0.00		0.00		0.00		0.00		0.00	0.00		0.00	0.00	0.00	0.00		0.00	0.00	0.00	0.00		0	0	0.00	0.00	0.00	0.00	0.00	0.00	0.00	0.00	0.00	0.00
Australia	AUS	20200123	0.00		0.00		0.00		0.00		0.00		0.00		0.00		0.00	0.00		0.00	0.00	0.00	0.00		0.00	0.00	0.00	0.00		0	0	0.00	0.00	0.00	0.00	0.00	0.00	0.00	0.00	0.00	0.00
Australia	AUS	20200124	0.00		0.00		0.00		0.00		0.00		0.00		0.00		0.00	0.00		0.00	0.00	0.00	0.00		0.00	0.00	0.00	0.00		0	0	0.00	0.00	0.00	0.00	0.00	0.00	0.00	0.00	0.00	0.00
Australia	AUS	20200125	0.00		0.00		0.00		0.00		0.00		0.00		0.00		0.00	0.00		0.00	0.00	0.00	2.00	0	1.00	2.00	0.00	0.00		1	0	8.33	8.33	9.52	9.52	16.03	16.03	18.94	18.94	0.00	0.00
Australia	AUS	20200126	0.00		0.00		0.00		0.00		0.00		0.00		0.00		0.00	0.00		0.00	0.00	0.00	2.00	0	1.00	2.00	0.00	0.00		4	0	8.33	8.33	9.52	9.52	16.03	16.03	18.94	18.94	0.00	0.00
Australia	AUS	20200127	0.00		0.00		0.00		0.00		0.00		0.00		0.00		0.00	0.00		0.00	0.00	0.00	2.00	0	1.00	2.00	0.00	0.00		4	0	8.33	8.33	9.52	9.52	16.03	16.03	18.94	18.94	0.00	0.00
Australia	AUS	20200128	0.00		0.00		0.00		0.00		0.00		0.00		0.00		0.00	0.00		0.00	0.00	0.00	2.00	0	1.00	2.00	0.00	0.00		4	0	8.33	8.33	9.52	9.52	16.03	16.03	18.94	18.94	0.00	0.00
Australia	AUS	20200129	0.00		0.00		0.00		0.00		0.00		0.00		0.00		0.00	0.00		0.00	0.00	0.00	2.00	0	1.00	2.00	0.00	0.00		4	0	8.33	8.33	9.52	9.52	16.03	16.03	18.94	18.94	0.00	0.00
Australia	AUS	20200130	0.00		0.00		0.00		0.00		0.00		0.00		0.00		0.00	0.00		0.00	0.00	0.00	2.00	0	1.00	2.00	0.00	0.00		6	0	8.33	8.33	9.52	9.52	16.03	16.03	18.94	18.94	0.00	0.00
Australia	AUS	20200131	0.00		0.00		0.00		0.00		0.00		0.00		0.00		0.00	0.00		0.00	0.00	0.00	2.00	0	1.00	2.00	0.00	0.00		7	0	8.33	8.33	9.52	9.52	16.03	16.03	18.94	18.94	0.00	0.00
Australia	AUS	20200201	0.00		0.00		0.00		0.00		0.00		0.00		0.00		3.00	0.00		0.00	0.00	0.00	2.00	0	1.00	2.00	0.00	0.00		9	0	16.67	16.67	20.24	20.24	21.79	21.79	25.76	25.76	0.00	0.00
Australia	AUS	20200202	0.00		0.00		0.00		0.00		0.00		0.00		0.00		3.00	0.00		0.00	0.00	0.00	2.00	0	1.00	2.00	0.00	0.00		11	0	16.67	16.67	20.24	20.24	21.79	21.79	25.76	25.76	0.00	0.00
Australia	AUS	20200203	0.00		0.00		0.00		0.00		0.00		0.00		0.00		3.00	0.00		0.00	0.00	0.00	2.00	1	1.00	2.00	0.00	0.00		11	0	19.44	19.44	25.00	25.00	23.72	23.72	28.03	28.03	0.00	0.00
Australia	AUS	20200204	0.00		0.00		0.00		0.00		0.00		0.00		0.00		3.00	0.00		0.00	0.00	0.00	2.00	1	1.00	2.00	0.00	0.00		11	0	19.44	19.44	25.00	25.00	23.72	23.72	28.03	28.03	0.00	0.00
Australia	AUS	20200205	0.00		0.00		0.00		0.00		0.00		0.00		0.00		3.00	0.00		0.00	0.00	0.00	2.00	1	1.00	2.00	0.00	0.00		12	0	19.44	19.44	25.00	25.00	23.72	23.72	28.03	28.03	0.00	0.00
Australia	AUS	20200206	0.00		0.00		0.00		0.00		0.00		0.00		0.00		3.00	0.00		0.00	0.00	0.00	2.00	1	1.00	2.00	0.00	0.00		13	0	19.44	19.44	25.00	25.00	23.72	23.72	28.03	28.03	0.00	0.00
Australia	AUS	20200207	0.00		0.00		0.00		0.00		0.00		0.00		0.00		3.00	0.00		0.00	0.00	0.00	2.00	1	1.00	2.00	0.00	0.00		14	0	19.44	19.44	25.00	25.00	23.72	23.72	28.03	28.03	0.00	0.00
Australia	AUS	20200208	0.00		0.00		0.00		0.00		0.00		0.00		0.00		3.00	0.00		0.00	0.00	0.00	2.00	1	1.00	2.00	0.00	0.00		14	0	19.44	19.44	25.00	25.00	23.72	23.72	28.03	28.03	0.00	0.00
Australia	AUS	20200209	0.00		0.00		0.00		0.00		0.00		0.00		0.00		3.00	0.00		0.00	0.00	0.00	2.00	1	1.00	2.00	0.00	0.00		14	0	19.44	19.44	25.00	25.00	23.72	23.72	28.03	28.03	0.00	0.00
Australia	AUS	20200210	0.00		0.00		0.00		0.00		0.00		0.00		0.00		3.00	0.00		0.00	0.00	0.00	2.00	1	1.00	2.00	0.00	0.00		14	0	19.44	19.44	25.00	25.00	23.72	23.72	28.03	28.03	0.00	0.00
Australia	AUS	20200211	0.00		0.00		0.00		0.00		0.00		0.00		0.00		3.00	0.00		0.00	0.00	0.00	2.00	1	1.00	2.00	0.00	0.00		14	0	19.44	19.44	25.00	25.00	23.72	23.72	28.03	28.03	0.00	0.00
Australia	AUS	20200212	0.00		0.00		0.00		0.00		0.00		0.00		0.00		3.00	0.00		0.00	0.00	0.00	2.00	1	1.00	2.00	0.00	0.00		14	0	19.44	19.44	25.00	25.00	23.72	23.72	28.03	28.03	0.00	0.00
Australia	AUS	20200213	0.00		0.00		0.00		0.00		0.00		0.00		0.00		3.00	0.00		0.00	0.00	0.00	2.00	1	1.00	2.00	0.00	0.00		14	0	19.44	19.44	25.00	25.00	23.72	23.72	28.03	28.03	0.00	0.00
Australia	AUS	20200214	0.00		0.00		0.00		0.00		0.00		0.00		0.00		3.00	0.00		0.00	0.00	0.00	2.00	1	1.00	2.00	0.00	0.00		15	0	19.44	19.44	25.00	25.00	23.72	23.72	28.03	28.03	0.00	0.00
Australia	AUS	20200215	0.00		0.00		0.00		0.00		0.00		0.00		0.00		3.00	0.00		0.00	0.00	0.00	2.00	1	1.00	2.00	0.00	0.00		15	0	19.44	19.44	25.00	25.00	23.72	23.72	28.03	28.03	0.00	0.00
Australia	AUS	20200216	0.00		0.00		0.00		0.00		0.00		0.00		0.00		3.00	0.00		0.00	0.00	0.00	2.00	1	1.00	2.00	0.00	0.00		15	0	19.44	19.44	25.00	25.00	23.72	23.72	28.03	28.03	0.00	0.00
Australia	AUS	20200217	0.00		0.00		0.00		0.00		0.00		0.00		0.00		3.00	0.00		0.00	0.00	0.00	2.00	1	1.00	2.00	0.00	0.00		15	0	19.44	19.44	25.00	25.00	23.72	23.72	28.03	28.03	0.00	0.00
Australia	AUS	20200218	0.00		0.00		0.00		0.00		0.00		0.00		0.00		3.00	0.00		0.00	0.00	0.00	2.00	1	1.00	2.00	0.00	0.00		15	0	19.44	19.44	25.00	25.00	23.72	23.72	28.03	28.03	0.00	0.00
Australia	AUS	20200219	0.00		0.00		0.00		0.00		0.00		0.00		0.00		3.00	0.00		0.00	0.00	0.00	2.00	1	1.00	2.00	0.00	0.00		15	0	19.44	19.44	25.00	25.00	23.72	23.72	28.03	28.03	0.00	0.00
Australia	AUS	20200220	0.00		0.00		0.00		0.00		0.00		0.00		0.00		3.00	0.00		0.00	0.00	0.00	2.00	1	1.00	2.00	0.00	0.00		15	0	19.44	19.44	25.00	25.00	23.72	23.72	28.03	28.03	0.00	0.00
Australia	AUS	20200221	0.00		0.00		0.00		0.00		0.00		0.00		0.00		3.00	0.00		0.00	0.00	0.00	2.00	1	1.00	2.00	0.00	0.00		17	0	19.44	19.44	25.00	25.00	23.72	23.72	28.03	28.03	0.00	0.00
Australia	AUS	20200222	0.00		0.00		0.00		0.00		0.00		0.00		0.00		3.00	0.00		0.00	0.00	0.00	2.00	1	1.00	2.00	0.00	0.00		21	0	19.44	19.44	25.00	25.00	23.72	23.72	28.03	28.03	0.00	0.00
Australia	AUS	20200223	0.00		0.00		0.00		0.00		0.00		0.00		0.00		3.00	0.00		0.00	0.00	0.00	2.00	1	1.00	2.00	0.00	0.00		22	0	19.44	19.44	25.00	25.00	23.72	23.72	28.03	28.03	0.00	0.00
Australia	AUS	20200224	0.00		0.00		0.00		0.00		0.00		0.00		0.00		3.00	0.00		0.00	0.00	0.00	2.00	1	1.00	2.00	0.00	0.00		22	0	19.44	19.44	25.00	25.00	23.72	23.72	28.03	28.03	0.00	0.00
Australia	AUS	20200225	0.00		0.00		0.00		0.00		0.00		0.00		0.00		3.00	0.00		0.00	0.00	0.00	2.00	1	1.00	2.00	0.00	0.00		22	0	19.44	19.44	25.00	25.00	23.72	23.72	28.03	28.03	0.00	0.00
Australia	AUS	20200226	0.00		0.00		0.00		0.00		0.00		0.00		0.00		3.00	0.00		0.00	0.00	0.00	2.00	1	1.00	2.00	0.00	0.00		22	0	19.44	19.44	25.00	25.00	23.72	23.72	28.03	28.03	0.00	0.00
Australia	AUS	20200227	0.00		0.00		0.00		0.00		0.00		0.00		0.00		3.00	0.00		0.00	0.00	0.00	2.00	1	1.00	2.00	0.00	0.00		23	0	19.44	19.44	25.00	25.00	23.72	23.72	28.03	28.03	0.00	0.00
Australia	AUS	20200228	0.00		0.00		0.00		0.00		0.00		0.00		0.00		3.00	0.00		0.00	0.00	0.00	2.00	1	1.00	2.00	0.00	0.00		23	0	19.44	19.44	25.00	25.00	23.72	23.72	28.03	28.03	0.00	0.00
Australia	AUS	20200229	0.00		0.00		0.00		0.00		0.00		0.00		0.00		3.00	0.00		0.00	0.00	0.00	2.00	1	1.00	2.00	0.00	0.00		25	0	19.44	19.44	25.00	25.00	23.72	23.72	28.03	28.03	0.00	0.00
Australia	AUS	20200301	0.00		0.00		0.00		0.00		0.00		0.00		0.00		3.00	0.00		0.00	0.00	0.00	2.00	1	1.00	2.00	0.00	0.00		26	1	19.44	19.44	25.00	25.00	23.72	23.72	28.03	28.03	0.00	0.00
Australia	AUS	20200302	0.00		0.00		0.00		0.00		0.00		0.00		0.00		3.00	0.00		0.00	0.00	0.00	2.00	1	1.00	2.00	0.00	0.00		29	1	19.44	19.44	25.00	25.00	23.72	23.72	28.03	28.03	0.00	0.00
Australia	AUS	20200303	0.00		0.00		0.00		0.00		0.00		0.00		0.00		3.00	0.00		0.00	0.00		2.00	1	1.00	2.00	0.00	0.00		33	1	19.44	19.44	25.00	25.00	23.72	23.72	28.03	28.03	0.00	0.00
Australia	AUS	20200304	0.00		0.00		0.00		0.00		0.00		0.00		0.00		3.00	0.00		0.00	0.00	0.00	2.00	1	1.00	2.00	0.00	0.00		41	1	19.44	19.44	25.00	25.00	23.72	23.72	28.03	28.03	0.00	0.00
Australia	AUS	20200305	0.00		0.00		0.00		0.00		0.00		0.00		0.00		3.00	0.00		0.00	0.00	0.00	2.00	1	1.00	2.00	0.00	0.00		52	2	19.44	19.44	25.00	25.00	23.72	23.72	28.03	28.03	0.00	0.00
Australia	AUS	20200306	0.00		0.00		0.00		0.00		0.00		0.00		0.00		3.00	0.00		0.00	0.00	0.00	2.00	1	1.00	2.00	0.00	0.00		59	2	19.44	19.44	25.00	25.00	23.72	23.72	28.03	28.03	0.00	0.00
Australia	AUS	20200307	0.00		0.00		0.00		0.00		0.00		0.00		0.00		3.00	0.00		0.00	0.00	0.00	2.00	1	1.00	2.00	0.00	0.00		63	2	19.44	19.44	25.00	25.00	23.72	23.72	28.03	28.03	0.00	0.00
Australia	AUS	20200308	0.00		0.00		0.00		0.00		0.00		0.00		0.00		3.00	0.00		0.00	0.00	0.00	2.00	1	1.00	2.00	0.00	0.00		74	3	19.44	19.44	25.00	25.00	23.72	23.72	28.03	28.03	0.00	0.00
Australia	AUS	20200309	0.00		0.00		0.00		0.00		0.00		0.00		0.00		3.00	0.00		0.00	0.00	0.00	2.00	1	1.00	2.00	0.00	0.00		80	3	19.44	19.44	25.00	25.00	23.72	23.72	28.03	28.03	0.00	0.00
Australia	AUS	20200310	0.00		0.00		0.00		0.00		0.00		0.00		0.00		3.00	0.00		0.00	0.00	0.00	2.00	1	1.00	2.00	0.00	0.00		100	3	19.44	19.44	25.00	25.00	23.72	23.72	28.03	28.03	0.00	0.00
Australia	AUS	20200311	0.00		0.00		0.00		0.00		0.00		0.00		0.00		3.00	0.00		0.00	0.00	0.00	2.00	1	1.00	2.00	1561787799.00	0.00		112	3	19.44	19.44	25.00	25.00	23.72	23.72	28.03	28.03	0.00	0.00
Australia	AUS	20200312	0.00		0.00		0.00		0.00		0.00		0.00		0.00		3.00	1.00	0		11000000000.00	0.00	2.00	1	1.00	2.00	0.00	0.00		126	3	19.44	19.44	25.00	25.00	25.64	25.64	28.03	28.03
Australia	AUS	20200313	0.00		0.00		0.00		0.00		0.00		0.00		0.00		3.00	1.00	0		0.00	0.00	2.00	1	1.00	2.00	0.00	0.00		156	3	19.44	19.44	25.00	25.00	25.64	25.64	28.03	28.03
Australia	AUS	20200314	0.00		0.00		0.00		0.00		0.00		0.00		0.00		3.00	1.00	0		0.00	0.00	2.00	1	1.00	2.00	0.00	0.00		197	3	19.44	19.44	25.00	25.00	25.64	25.64	28.03	28.03
Australia	AUS	20200315	0.00		0.00		0.00		0.00		0.00		0.00		0.00		3.00	1.00	0		0.00	0.00	2.00	1	1.00	2.00	0.00	0.00		249	3	19.44	19.44	25.00	25.00	25.64	25.64	28.03	28.03
Australia	AUS	20200316	0.00		0.00		1.00	0	2.00	1	0.00		0.00		0.00		3.00	1.00	0		0.00	0.00	2.00	1	1.00	2.00	0.00	0.00		298	5	27.78	27.78	33.57	33.57	31.41	31.41	34.85	34.85
Australia	AUS	20200317	0.00		0.00		1.00	0	2.00	1	0.00		0.00		0.00		3.00	1.00	0		0.00	0.00	2.00	1	1.00	2.00	0.00	0.00		375	5	27.78	27.78	33.57	33.57	31.41	31.41	34.85	34.85
Australia	AUS	20200318	0.00		0.00		2.00	0	2.00	1	0.00		0.00		0.00		3.00	1.00	0			0.00	2.00	1	1.00	2.00	0.00	0.00		454	5	33.33	33.33	34.52	34.52	35.26	35.26	39.39	39.39
Australia	AUS	20200319	0.00		0.00		2.00	0	2.00	1	0.00		0.00		2.00	0	3.00	1.00	0		0.00	0.00	2.00	1	1.00	2.00	0.00	0.00		565	6	41.67	41.67	44.05	44.05	41.03	41.03	46.21	46.21
Australia	AUS	20200320	0.00		0.00		2.00	0	2.00	1	0.00		0.00		2.00	0	4.00	1.00	0			0.00	2.00	1	1.00	2.00	0.00	0.00		709	6	44.44	44.44	47.62	47.62	42.95	42.95	48.48	48.48
Australia	AUS	20200321	0.00		0.00		2.00	0	2.00	1	0.00		0.00		2.00	0	4.00	1.00	0		0.00	0.00	2.00	1	1.00	2.00	7530897.00	0.00		874	7	44.44	44.44	47.62	47.62	42.95	42.95	48.48	48.48
Australia	AUS	20200322	0.00		0.00		2.00	0	2.00	1	0.00		0.00		2.00	0	4.00	1.00	1		37998624468.00	0.00	2.00	1	1.00	2.00	0.00	7473254.00		1098	7	44.44	44.44	47.62	47.62	44.87	44.87	48.48	48.48
Australia	AUS	20200323	0.00		2.00	0	2.00	0	2.00	1	0.00		0.00		2.00	0	4.00	1.00	1		0.00	0.00	2.00	1	1.00	1.00	0.00	0.00		1709	7	50.00	50.00	54.76	54.76	44.87	44.87	48.48	48.48
Australia	AUS	20200324	3.00	0	2.00	0	2.00	0	3.00	0	0.00		1.00	1	2.00	0	4.00	1.00	1		0.00	0.00	2.00	1	1.00	1.00	0.00	0.00		1823	7	64.35	64.35	65.48	65.48	54.81	54.81	60.23	60.23
Australia	AUS	20200325	3.00	0	2.00	0	2.00	0	3.00	0	0.00		1.00	1	2.00	0	4.00	1.00	1	2.00	0.00	0.00	2.00	1	1.00	1.00	0.00	0.00		2423	8	64.35	64.35	65.48	65.48	62.50	62.50	60.23	60.23	75.00	75.00
Australia	AUS	20200326	3.00	0	2.00	0	2.00	0	3.00	0	0.00		1.00	1	2.00	0	4.00	1.00	1	2.00	0.00	0.00	2.00	1	1.00	1.00	0.00	0.00		2799	11	64.35	64.35	65.48	65.48	62.50	62.50	60.23	60.23	75.00	75.00
Australia	AUS	20200327	3.00	0	2.00	0	2.00	0	3.00	0	0.00		1.00	1	2.00	0	4.00	1.00	1	2.00	0.00	0.00	2.00	1	1.00	1.00	0.00	0.00		3166	13	64.35	64.35	65.48	65.48	62.50	62.50	60.23	60.23	75.00	75.00
Australia	AUS	20200328	3.00	0	2.00	0	2.00	0	3.00	0	0.00		1.00	1	2.00	0	4.00	1.00	1	2.00	0.00	0.00	2.00	1	1.00	1.00	0.00	0.00		3378	13	64.35	64.35	65.48	65.48	62.50	62.50	60.23	60.23	75.00	75.00
Australia	AUS	20200329	3.00	0	2.00	0	2.00	1	4.00	1	0.00		1.00	1	2.00	0	4.00	1.00	1	2.00	663117139.00	0.00	2.00	1	1.00	1.00	0.00	0.00		3809	14	71.30	71.30	70.24	70.24	67.31	67.31	65.91	65.91	75.00	75.00
Australia	AUS	20200330	3.00	0	2.00	0	2.00	1	4.00	1	0.00		1.00	1	2.00	0	4.00	1.00	1	2.00	80223000000.00	0.00	2.00	1	1.00	1.00	0.00	0.00		4093	16	71.30	71.30	70.24	70.24	67.31	67.31	65.91	65.91	75.00	75.00
Australia	AUS	20200331	3.00	0	2.00	0	2.00	1	4.00	1	0.00		1.00	1	2.00	0	4.00	1.00	1	2.00	0.00	0.00	2.00	1	1.00	1.00	0.00	0.00		4557	19	71.30	71.30	70.24	70.24	67.31	67.31	65.91	65.91	75.00	75.00
Australia	AUS	20200401	3.00	0	2.00	0	2.00	1	4.00	1	0.00		1.00	1	2.00	0	4.00	1.00	1	2.00	0.00		2.00	1	1.00	1.00	0.00	0.00		4707	20	71.30	71.30	70.24	70.24	67.31	67.31	65.91	65.91	75.00	75.00
Australia	AUS	20200402	3.00	0	2.00	0	2.00	1	4.00	1	0.00		2.00	0	2.00	0	4.00	1.00	1	2.00	970999874.00	0.00	2.00	1	1.00	1.00	0.00	0.00		4976	21	73.15	73.15	70.24	70.24	68.59	68.59	67.42	67.42	75.00	75.00
Australia	AUS	20200403	3.00	0	2.00	0	2.00	1	4.00	1	0.00		2.00	0	2.00	0	4.00	1.00	1	2.00	0.00	0.00	2.00	1	1.00	1.00	0.00	0.00		5224	23	73.15	73.15	70.24	70.24	68.59	68.59	67.42	67.42	75.00	75.00
Australia	AUS	20200404	3.00	0	2.00	0	2.00	1	4.00	1	0.00		2.00	0	2.00	0	4.00	1.00	1	2.00	0.00	0.00	2.00	1	1.00	1.00	0.00	0.00		5548	30	73.15	73.15	70.24	70.24	68.59	68.59	67.42	67.42	75.00	75.00
Australia	AUS	20200405	3.00	0	2.00	0	2.00	1	4.00	1	0.00		2.00	0	2.00	0	4.00	1.00	1	2.00	0.00	0.00	2.00	1	1.00	1.00	0.00	0.00		5687	34	73.15	73.15	70.24	70.24	68.59	68.59	67.42	67.42	75.00	75.00
Australia	AUS	20200406	3.00	0	2.00	0	2.00	1	4.00	1	0.00		2.00	0	2.00	0	4.00	1.00	1	2.00	0.00	0.00	2.00	1	1.00	1.00	0.00	0.00		5744	36	73.15	73.15	70.24	70.24	68.59	68.59	67.42	67.42	75.00	75.00
Australia	AUS	20200407	3.00	0	2.00	0	2.00	1	4.00	1	0.00		2.00	0	2.00	0	4.00	1.00	1	2.00	0.00	0.00	2.00	1	1.00	1.00	0.00	0.00		5844	42	73.15	73.15	70.24	70.24	68.59	68.59	67.42	67.42	75.00	75.00
Australia	AUS	20200408	3.00	0	2.00	0	2.00	1	4.00	1	0.00		2.00	0	2.00	0	4.00	1.00	1	2.00	0.00	0.00	2.00	1	1.00	1.00	0.00	0.00		5956	45	73.15	73.15	70.24	70.24	68.59	68.59	67.42	67.42	75.00	75.00
Australia	AUS	20200409	3.00	0	2.00	0	2.00	1	4.00	1	0.00		2.00	0	2.00	0	4.00	1.00	1	2.00	0.00	0.00	2.00	1	1.00	1.00	0.00	0.00		6052	50	73.15	73.15	70.24	70.24	68.59	68.59	67.42	67.42	75.00	75.00
Australia	AUS	20200410	3.00	0	2.00	0	2.00	1	4.00	1	0.00		2.00	0	2.00	0	4.00	1.00	1	2.00	0.00	0.00	2.00	1	1.00	1.00	0.00	0.00		6152	52	73.15	73.15	70.24	70.24	68.59	68.59	67.42	67.42	75.00	75.00
Australia	AUS	20200411	3.00	0	2.00	0	2.00	1	4.00	1	0.00		2.00	0	2.00	0	4.00	1.00	1	2.00	0.00	0.00	2.00	1	1.00	1.00	0.00	0.00		6238	54	73.15	73.15	70.24	70.24	68.59	68.59	67.42	67.42	75.00	75.00
Australia	AUS	20200412	3.00	0	2.00	0	2.00	1	4.00	1	0.00		2.00	0	2.00	0	4.00	1.00	1	2.00	0.00	0.00	2.00	1	1.00	1.00	0.00	0.00		6289	57	73.15	73.15	70.24	70.24	68.59	68.59	67.42	67.42	75.00	75.00
Australia	AUS	20200413	3.00	0	2.00	0	2.00	1	4.00	1	0.00		2.00	0	2.00	0	4.00	1.00	1	2.00	0.00	0.00	2.00	1	1.00	1.00	0.00	0.00		6322	61	73.15	73.15	70.24	70.24	68.59	68.59	67.42	67.42	75.00	75.00
Australia	AUS	20200414	3.00	0	2.00	0	2.00	1	4.00	1	0.00		2.00	0	2.00	0	4.00	1.00	1	2.00	0.00	0.00	2.00	1	1.00	1.00	0.00	0.00		6366	61	73.15	73.15	70.24	70.24	68.59	68.59	67.42	67.42	75.00	75.00
Australia	AUS	20200415	3.00	0	2.00	0	2.00	1	4.00	1	0.00		2.00	0	2.00	0	4.00	1.00	1	2.00	0.00	0.00	2.00	1	1.00	1.00	0.00	0.00		6416	61	73.15	73.15	70.24	70.24	68.59	68.59	67.42	67.42	75.00	75.00
Australia	AUS	20200416	3.00	0	2.00	0	2.00	1	4.00	1	0.00		2.00	0	2.00	0	4.00	1.00	1	2.00	0.00	0.00	2.00	1	1.00	1.00	0.00	0.00		6458	63	73.15	73.15	70.24	70.24	68.59	68.59	67.42	67.42	75.00	75.00
Australia	AUS	20200417	3.00	0	2.00	0	2.00	1	4.00	1	0.00		2.00	0	2.00	0	4.00	1.00	1	2.00	0.00	0.00	2.00	1	1.00	1.00	0.00	0.00		6497	63	73.15	73.15	70.24	70.24	68.59	68.59	67.42	67.42	75.00	75.00
Australia	AUS	20200418	2.00	0	2.00	0	2.00	1	4.00	1	0.00		2.00	0	2.00	0	4.00	1.00	1	2.00	0.00	0.00	2.00	1	1.00	1.00	0.00	0.00		6533	67	69.44	69.44	66.67	66.67	66.03	66.03	64.39	64.39	75.00	75.00
Australia	AUS	20200419	2.00	0	2.00	0	2.00	1	4.00	1	0.00		2.00	0	2.00	0	4.00	1.00	1	2.00	0.00	0.00	2.00	1	1.00	1.00	0.00	0.00		6586	69	69.44	69.44	66.67	66.67	66.03	66.03	64.39	64.39	75.00	75.00
Australia	AUS	20200420	2.00	0	2.00	0	2.00	1	4.00	1	0.00		2.00	0	2.00	0	4.00	1.00	1	2.00	0.00	0.00	2.00	1	1.00	1.00	0.00	0.00		6612	70	69.44	69.44	66.67	66.67	66.03	66.03	64.39	64.39	75.00	75.00
Australia	AUS	20200421	2.00	0	2.00	0	2.00	1	4.00	1	0.00		2.00	0	2.00	0	4.00	1.00	1	2.00	0.00	0.00	2.00	1	1.00	1.00	0.00	0.00		6625	71	69.44	69.44	66.67	66.67	66.03	66.03	64.39	64.39	75.00	75.00
Australia	AUS	20200422	2.00	0	2.00	0	2.00	1	4.00	1	0.00		2.00	0	2.00	0	4.00	1.00	1	2.00	0.00	0.00	2.00	1	1.00	1.00	0.00	0.00		6647	74	69.44	69.44	66.67	66.67	66.03	66.03	64.39	64.39	75.00	75.00
Australia	AUS	20200423	2.00	0	2.00	0	2.00	1	4.00	1	0.00		2.00	0	2.00	0	4.00	1.00	1	2.00	0.00	0.00	2.00	1	1.00	1.00	0.00	0.00		6654	74	69.44	69.44	66.67	66.67	66.03	66.03	64.39	64.39	75.00	75.00
Australia	AUS	20200424	2.00	0	2.00	0	2.00	1	4.00	1	0.00		2.00	0	2.00	0	4.00	1.00	1	2.00	0.00	0.00	2.00	1	1.00	1.00	0.00	0.00		6667	75	69.44	69.44	66.67	66.67	66.03	66.03	64.39	64.39	75.00	75.00
Australia	AUS	20200425	2.00	0	2.00	0	2.00	1	4.00	1	0.00		2.00	0	2.00	0	4.00	1.00	1	2.00	0.00	0.00	2.00	1	1.00	1.00	0.00	0.00		6687	79	69.44	69.44	66.67	66.67	66.03	66.03	64.39	64.39	75.00	75.00
Australia	AUS	20200426	2.00	0	2.00	0	2.00	1	4.00	1	0.00		2.00	0	2.00	0	4.00	1.00	1	2.00	0.00	0.00	2.00	1	1.00	1.00	0.00	0.00		6703	81	69.44	69.44	66.67	66.67	66.03	66.03	64.39	64.39	75.00	75.00
Australia	AUS	20200427	2.00	0	2.00	0	2.00	1	4.00	1	0.00		2.00	0	2.00	0	4.00	1.00	1	2.00	0.00	0.00	2.00	1	1.00	1.00	0.00	0.00		6713	83	69.44	69.44	66.67	66.67	66.03	66.03	64.39	64.39	75.00	75.00
Australia	AUS	20200428	2.00	0	2.00	0	2.00	1	4.00	1	0.00		2.00	0	2.00	0	4.00	1.00	1	2.00	0.00	0.00	2.00	1	1.00	1.00	0.00	0.00		6725	84	69.44	69.44	66.67	66.67	66.03	66.03	64.39	64.39	75.00	75.00
Australia	AUS	20200429	2.00	0	2.00	0	2.00	1	4.00	1	0.00		2.00	0	2.00	0	4.00	1.00	1	2.00	0.00	0.00	2.00	1	1.00	1.00	0.00	0.00		6738	88	69.44	69.44	66.67	66.67	66.03	66.03	64.39	64.39	75.00	75.00
Australia	AUS	20200430	2.00	0	2.00	0	2.00	1	4.00	1	0.00		2.00	0	2.00	0	4.00	1.00	1	2.00	0.00	0.00	2.00	1	1.00	1.00	0.00	0.00		6746	90	69.44	69.44	66.67	66.67	66.03	66.03	64.39	64.39	75.00	75.00
Australia	AUS	20200501	2.00	0	2.00	0	2.00	1	4.00	1	0.00		2.00	0	2.00	0	4.00	1.00	1	2.00	0.00	0.00	2.00	1	1.00	1.00	0.00	0.00		6762	92	69.44	69.44	66.67	66.67	66.03	66.03	64.39	64.39	75.00	75.00
Australia	AUS	20200502	2.00	0	2.00	0	2.00	1	4.00	1	0.00		2.00	0	2.00	0	4.00	1.00	1	2.00	0.00	0.00	2.00	1	1.00	1.00	0.00	0.00		6767	93	69.44	69.44	66.67	66.67	66.03	66.03	64.39	64.39	75.00	75.00
Australia	AUS	20200503	2.00	0	2.00	0	2.00	1	4.00	1	0.00		2.00	0	2.00	0	4.00	1.00	1	2.00	0.00	0.00	2.00	1	1.00	1.00	0.00	0.00		6783	93	69.44	69.44	66.67	66.67	66.03	66.03	64.39	64.39	75.00	75.00
Australia	AUS	20200504	2.00	0	2.00	0	2.00	1	4.00	1	0.00		2.00	0	2.00	0	4.00	1.00	1	2.00	0.00	0.00	2.00	1	1.00	1.00	0.00	0.00		6801	95	69.44	69.44	66.67	66.67	66.03	66.03	64.39	64.39	75.00	75.00
Australia	AUS	20200505	2.00	0	2.00	0	2.00	1	4.00	1	0.00		2.00	0	2.00	0	4.00	1.00	1	2.00	0.00	0.00	2.00	1	1.00	1.00	0.00	0.00		6825	95	69.44	69.44	66.67	66.67	66.03	66.03	64.39	64.39	75.00	75.00
Australia	AUS	20200506	2.00	0	2.00	0	2.00	1	4.00	1	0.00		2.00	0	2.00	0	4.00	1.00	1	2.00	0.00	0.00	2.00	1	1.00	1.00	0.00	0.00		6849	96	69.44	69.44	66.67	66.67	66.03	66.03	64.39	64.39	75.00	75.00
Australia	AUS	20200507	2.00	0	2.00	0	2.00	1	4.00	1	0.00		2.00	0	2.00	0	4.00	1.00	1	2.00	0.00	0.00	2.00	1	1.00	1.00	0.00	0.00		6875	97	69.44	69.44	66.67	66.67	66.03	66.03	64.39	64.39	75.00	75.00
Australia	AUS	20200508	2.00	0	2.00	0	2.00	1	4.00	1	0.00		2.00	0	2.00	0	4.00	1.00	1	2.00	0.00	0.00	2.00	1	1.00	1.00	0.00	0.00		6896	97	69.44	69.44	66.67	66.67	66.03	66.03	64.39	64.39	75.00	75.00
Australia	AUS	20200509	2.00	0	2.00	0	2.00	1	4.00	1	0.00		2.00	0	2.00	0	4.00	1.00	1	2.00	0.00	0.00	2.00	1	1.00	1.00	0.00	0.00		6914	97	69.44	69.44	66.67	66.67	66.03	66.03	64.39	64.39	75.00	75.00
Australia	AUS	20200510	2.00	0	2.00	0	2.00	1	4.00	1	0.00		2.00	0	2.00	0	4.00	1.00	1	2.00	0.00	0.00	2.00	1	1.00	1.00	0.00	0.00		6929	97	69.44	69.44	66.67	66.67	66.03	66.03	64.39	64.39	75.00	75.00
Australia	AUS	20200511	2.00	0	2.00	0	2.00	1	4.00	1	0.00		2.00	0	2.00	0	4.00	1.00	1	2.00	0.00	0.00	2.00	1	1.00	1.00	0.00	0.00		6941	97	69.44	69.44	66.67	66.67	66.03	66.03	64.39	64.39	75.00	75.00
Australia	AUS	20200512	2.00	0	2.00	0	2.00	1	4.00	1	0.00		2.00	0	2.00	0	4.00	1.00	1	2.00	0.00	0.00	2.00	1	1.00	1.00	0.00	0.00		6948	97	69.44	69.44	66.67	66.67	66.03	66.03	64.39	64.39	75.00	75.00
Australia	AUS	20200513	2.00	0	2.00	0	2.00	1	4.00	1	0.00		2.00	0	2.00	0	4.00	1.00	1	2.00	0.00	0.00	2.00	1	1.00	1.00	0.00	0.00		6964	97	69.44	69.44	66.67	66.67	66.03	66.03	64.39	64.39	75.00	75.00
Australia	AUS	20200514	2.00	0	2.00	0	2.00	1	4.00	1	0.00		2.00	0	2.00	0	4.00	1.00	1	2.00	0.00	0.00	2.00	1	1.00	1.00	0.00	0.00		6975	98	69.44	69.44	66.67	66.67	66.03	66.03	64.39	64.39	75.00	75.00
Australia	AUS	20200515	2.00	0	1.00	1	2.00	1	4.00	1	0.00		1.00	1	2.00	0	4.00	1.00	1	2.00	0.00	0.00	2.00	1	2.00	1.00	0.00	0.00		6989	98	65.74	65.74	66.67	66.67	66.03	66.03	64.39	64.39	75.00	75.00
Australia	AUS	20200516	2.00	0	1.00	1	2.00	1	4.00	0	0.00		1.00	1	2.00	0	4.00	1.00	1	2.00	0.00	0.00	2.00	1	2.00	1.00	0.00	0.00		7019	98	64.35	64.35	66.67	66.67	65.06	65.06	63.26	63.26	75.00	75.00
Australia	AUS	20200517	2.00	0	1.00	1	2.00	1	4.00	0	0.00		1.00	1	2.00	0	4.00	1.00	1	2.00	0.00	0.00	2.00	1	2.00	1.00	0.00	0.00		7036	98	64.35	64.35	66.67	66.67	65.06	65.06	63.26	63.26	75.00	75.00
Australia	AUS	20200518	2.00	0	1.00	1	2.00	1	4.00	0	0.00		1.00	1	2.00	0	4.00	1.00	1	2.00	0.00	0.00	2.00	1	2.00	1.00	0.00	0.00		7045	98	64.35	64.35	66.67	66.67	65.06	65.06	63.26	63.26	75.00	75.00
Australia	AUS	20200519	2.00	0	1.00	1	2.00	1	4.00	0	0.00		1.00	1	2.00	0	4.00	1.00	1	2.00	0.00	0.00	2.00	1	2.00	1.00	0.00	0.00		7060	99	64.35	64.35	66.67	66.67	65.06	65.06	63.26	63.26	75.00	75.00
Australia	AUS	20200520	2.00	0	1.00	1	2.00	1	4.00	0	0.00		1.00	1	2.00	0	4.00	1.00	1	2.00	0.00	0.00	2.00	1	2.00	1.00	0.00	0.00		7068	99	64.35	64.35	66.67	66.67	65.06	65.06	63.26	63.26	75.00	75.00
Australia	AUS	20200521	2.00	0	1.00	1	2.00	1	4.00	0	0.00		1.00	1	2.00	0	4.00	1.00	1	2.00	0.00	0.00	2.00	1	2.00	1.00	0.00	0.00		7079	100	64.35	64.35	66.67	66.67	65.06	65.06	63.26	63.26	75.00	75.00
Australia	AUS	20200522	2.00	0	1.00	1	2.00	1	4.00	0	0.00		1.00	1	2.00	0	4.00	1.00	1	2.00	0.00	0.00	2.00	1	2.00	1.00	0.00	0.00		7081	100	64.35	64.35	66.67	66.67	65.06	65.06	63.26	63.26	75.00	75.00
Australia	AUS	20200523	2.00	0	1.00	1	2.00	1	4.00	0	0.00		1.00	1	2.00	0	4.00	1.00	1	2.00	0.00	0.00	2.00	1	2.00	1.00	0.00	0.00		7095	101	64.35	64.35	66.67	66.67	65.06	65.06	63.26	63.26	75.00	75.00
Australia	AUS	20200524	2.00	0	1.00	1	2.00	1	4.00	0	0.00		1.00	1	2.00	0	4.00	1.00	1	2.00	0.00	0.00	2.00	1	2.00	1.00	0.00	0.00		7106	102	64.35	64.35	66.67	66.67	65.06	65.06	63.26	63.26	75.00	75.00
Australia	AUS	20200525	2.00	0	1.00	1	2.00	1	4.00	0	0.00		1.00	0	2.00	0	4.00	1.00	1	2.00	0.00	0.00	2.00	1	2.00	1.00	0.00	0.00		7109	102	62.50	62.50	66.67	66.67	63.78	63.78	61.74	61.74	75.00	75.00
Australia	AUS	20200526	2.00	0	1.00	1	2.00	1	4.00	0	0.00		1.00	0	2.00	0	4.00	1.00	1	2.00	0.00	0.00	2.00	1	2.00	1.00	0.00	0.00		7118	102	62.50	62.50	66.67	66.67	63.78	63.78	61.74	61.74	75.00	75.00
Australia	AUS	20200527	2.00	0	1.00	1	2.00	1	4.00	0	0.00		1.00	0	2.00	0	4.00	1.00	1	2.00	0.00	0.00	2.00	1	2.00	1.00	0.00	0.00		7133	102	62.50	62.50	66.67	66.67	63.78	63.78	61.74	61.74	75.00	75.00
Australia	AUS	20200528	2.00	0	1.00	1	2.00	1	4.00	0	0.00		1.00	0	2.00	0	4.00	1.00	1	2.00	0.00	0.00	2.00	1	2.00	1.00	0.00	0.00		7139	102	62.50	62.50	66.67	66.67	63.78	63.78	61.74	61.74	75.00	75.00
Australia	AUS	20200529	2.00	0	1.00	1	2.00	1	4.00	0	0.00		0.00		2.00	0	4.00	1.00	1	2.00	0.00	185925761.00	2.00	1	2.00	1.00	0.00	0.00		7150	102	60.65	60.65	66.67	66.67	62.50	62.50	60.23	60.23	75.00	75.00
Australia	AUS	20200530	2.00	0	1.00	1	2.00	1	4.00	0	0.00		0.00		2.00	0	4.00	1.00	1	2.00	0.00	0.00	2.00	1	2.00	1.00	0.00	0.00		7173	102	60.65	60.65	66.67	66.67	62.50	62.50	60.23	60.23	75.00	75.00
Australia	AUS	20200531	2.00	0	1.00	1	2.00	1	4.00	0	0.00		0.00		2.00	0	4.00	1.00	1	2.00	0.00	0.00	2.00	1	2.00	1.00	0.00	0.00		7185	102	60.65	60.65	66.67	66.67	62.50	62.50	60.23	60.23	75.00	75.00
Australia	AUS	20200601	2.00	0	1.00	1	2.00	1	3.00	1	0.00		0.00		2.00	0	4.00	1.00	1	2.00	0.00	6123664.00	2.00	1	2.00	1.00	0.00	0.00		7195	102	59.26	59.26	66.67	66.67	61.54	61.54	59.09	59.09	75.00	75.00
Australia	AUS	20200602	2.00	0	1.00	1	2.00	1	3.00	1	0.00		0.00		2.00	0	4.00	1.00	1	2.00	0.00	0.00	2.00	1	2.00	1.00	0.00	39414018.00		7204	102	59.26	59.26	66.67	66.67	61.54	61.54	59.09	59.09	75.00	75.00
Australia	AUS	20200603	2.00	0	1.00	1	2.00	1	3.00	1	0.00		0.00		2.00	0	4.00	1.00	1	2.00	0.00	0.00	2.00	1	2.00	1.00	0.00	0.00		7221	102	59.26	59.26	66.67	66.67	61.54	61.54	59.09	59.09	75.00	75.00
Australia	AUS	20200604	2.00	0	1.00	1	2.00	1	3.00	1	0.00		0.00		2.00	0	4.00	1.00	1	2.00	0.00	0.00	2.00	1	2.00	1.00	0.00	0.00		7229	102	59.26	59.26	66.67	66.67	61.54	61.54	59.09	59.09	75.00	75.00
Australia	AUS	20200605	2.00	0	1.00	1	2.00	1	3.00	1	0.00		0.00		2.00	0	4.00	1.00	1	2.00	0.00	0.00	2.00	1	2.00	1.00	0.00	0.00		7240	102	59.26	59.26	66.67	66.67	61.54	61.54	59.09	59.09	75.00	75.00
Australia	AUS	20200606	2.00	0	1.00	1	2.00	1	3.00	1	0.00		0.00		2.00	0	4.00	1.00	1	2.00	0.00	0.00	2.00	1	2.00	1.00	0.00	0.00		7251	102	59.26	59.26	66.67	66.67	61.54	61.54	59.09	59.09	75.00	75.00
Australia	AUS	20200607	2.00	0	1.00	1	2.00	1	3.00	1	0.00		0.00		2.00	0	4.00	1.00	1	2.00	0.00	0.00	2.00	1	2.00	1.00	0.00	0.00		7255	102	59.26	59.26	66.67	66.67	61.54	61.54	59.09	59.09	75.00	75.00
Australia	AUS	20200608	2.00	0	1.00	1	2.00	1	3.00	1	0.00		0.00		2.00	0	4.00	1.00	1	2.00	0.00	0.00	2.00	1	2.00	1.00	0.00	0.00		7260	102	59.26	59.26	66.67	66.67	61.54	61.54	59.09	59.09	75.00	75.00
Australia	AUS	20200609	0.00		1.00	1	2.00	1	3.00	1	0.00		0.00		2.00	0	4.00	1.00	1	2.00	0.00	0.00	2.00	1	2.00	1.00	0.00	0.00		7265	102	53.70	53.70	59.52	59.52	57.69	57.69	54.55	54.55	75.00	75.00
Australia	AUS	20200610	0.00		1.00	1	2.00	1	3.00	1	0.00		0.00		2.00	0	4.00	1.00	1	2.00	0.00	0.00	2.00	1	2.00	1.00	0.00	0.00		7267	102	53.70	53.70	59.52	59.52	57.69	57.69	54.55	54.55	75.00	75.00
Australia	AUS	20200611	0.00		1.00	1	2.00	1	3.00	1	0.00		0.00		2.00	0	4.00	1.00	1	2.00	0.00	0.00	2.00	1	2.00	1.00	0.00	0.00		7276	102	53.70	53.70	59.52	59.52	57.69	57.69	54.55	54.55	75.00	75.00
Australia	AUS	20200612																												7285	102		53.70		59.52		57.69		54.55		75.00
Australia	AUS	20200613																												7290	102		53.70		59.52		57.69		54.55		75.00
Australia	AUS	20200614																												7302	102		53.70		59.52		57.69		54.55		75.00
Australia	AUS	20200615																												7320	102		53.70		59.52		57.69		54.55		75.00
Austria	AUT	20200101	0.00		0.00		0.00		0.00		0.00		0.00		0.00		0.00	0.00		0.00	0.00	0.00	0.00		0.00	0.00	0.00	0.00		0	0	0.00	0.00	0.00	0.00	0.00	0.00	0.00	0.00	0.00	0.00
Austria	AUT	20200102	0.00		0.00		0.00		0.00		0.00		0.00		0.00		0.00	0.00		0.00	0.00	0.00	0.00		0.00	0.00	0.00	0.00		0	0	0.00	0.00	0.00	0.00	0.00	0.00	0.00	0.00	0.00	0.00
Austria	AUT	20200103	0.00		0.00		0.00		0.00		0.00		0.00		0.00		0.00	0.00		0.00	0.00	0.00	0.00		0.00	0.00	0.00	0.00		0	0	0.00	0.00	0.00	0.00	0.00	0.00	0.00	0.00	0.00	0.00
Austria	AUT	20200104	0.00		0.00		0.00		0.00		0.00		0.00		0.00		0.00	0.00		0.00	0.00	0.00	0.00		0.00	0.00	0.00	0.00		0	0	0.00	0.00	0.00	0.00	0.00	0.00	0.00	0.00	0.00	0.00
Austria	AUT	20200105	0.00		0.00		0.00		0.00		0.00		0.00		0.00		0.00	0.00		0.00	0.00	0.00	0.00		0.00	0.00	0.00	0.00		0	0	0.00	0.00	0.00	0.00	0.00	0.00	0.00	0.00	0.00	0.00
Austria	AUT	20200106	0.00		0.00		0.00		0.00		0.00		0.00		0.00		0.00	0.00		0.00	0.00	0.00	0.00		0.00	0.00	0.00	0.00		0	0	0.00	0.00	0.00	0.00	0.00	0.00	0.00	0.00	0.00	0.00
Austria	AUT	20200107	0.00		0.00		0.00		0.00		0.00		0.00		0.00		0.00	0.00		0.00	0.00	0.00	0.00		0.00	0.00	0.00	0.00		0	0	0.00	0.00	0.00	0.00	0.00	0.00	0.00	0.00	0.00	0.00
Austria	AUT	20200108	0.00		0.00		0.00		0.00		0.00		0.00		0.00		0.00	0.00		0.00	0.00	0.00	0.00		0.00	0.00	0.00	0.00		0	0	0.00	0.00	0.00	0.00	0.00	0.00	0.00	0.00	0.00	0.00
Austria	AUT	20200109	0.00		0.00		0.00		0.00		0.00		0.00		0.00		0.00	0.00		0.00	0.00	0.00	0.00		0.00	0.00	0.00	0.00		0	0	0.00	0.00	0.00	0.00	0.00	0.00	0.00	0.00	0.00	0.00
Austria	AUT	20200110	0.00		0.00		0.00		0.00		0.00		0.00		0.00		0.00	0.00		0.00	0.00	0.00	0.00		0.00	0.00	0.00	0.00		0	0	0.00	0.00	0.00	0.00	0.00	0.00	0.00	0.00	0.00	0.00
Austria	AUT	20200111	0.00		0.00		0.00		0.00		0.00		0.00		0.00		0.00	0.00		0.00	0.00	0.00	0.00		0.00	0.00	0.00	0.00		0	0	0.00	0.00	0.00	0.00	0.00	0.00	0.00	0.00	0.00	0.00
Austria	AUT	20200112	0.00		0.00		0.00		0.00		0.00		0.00		0.00		0.00	0.00		0.00	0.00	0.00	0.00		0.00	0.00	0.00	0.00		0	0	0.00	0.00	0.00	0.00	0.00	0.00	0.00	0.00	0.00	0.00
Austria	AUT	20200113	0.00		0.00		0.00		0.00		0.00		0.00		0.00		0.00	0.00		0.00	0.00	0.00	0.00		0.00	0.00	0.00	0.00		0	0	0.00	0.00	0.00	0.00	0.00	0.00	0.00	0.00	0.00	0.00
Austria	AUT	20200114	0.00		0.00		0.00		0.00		0.00		0.00		0.00		0.00	0.00		0.00	0.00	0.00	0.00		0.00	0.00	0.00	0.00		0	0	0.00	0.00	0.00	0.00	0.00	0.00	0.00	0.00	0.00	0.00
Austria	AUT	20200115	0.00		0.00		0.00		0.00		0.00		0.00		0.00		0.00	0.00		0.00	0.00	0.00	0.00		0.00	0.00	0.00	0.00		0	0	0.00	0.00	0.00	0.00	0.00	0.00	0.00	0.00	0.00	0.00
Austria	AUT	20200116	0.00		0.00		0.00		0.00		0.00		0.00		0.00		0.00	0.00		0.00	0.00	0.00	0.00		0.00	0.00	0.00	0.00		0	0	0.00	0.00	0.00	0.00	0.00	0.00	0.00	0.00	0.00	0.00
Austria	AUT	20200117	0.00		0.00		0.00		0.00		0.00		0.00		0.00		0.00	0.00		0.00	0.00	0.00	0.00		0.00	0.00	0.00	0.00		0	0	0.00	0.00	0.00	0.00	0.00	0.00	0.00	0.00	0.00	0.00
Austria	AUT	20200118	0.00		0.00		0.00		0.00		0.00		0.00		0.00		0.00	0.00		0.00	0.00	0.00	0.00		0.00	0.00	0.00	0.00		0	0	0.00	0.00	0.00	0.00	0.00	0.00	0.00	0.00	0.00	0.00
Austria	AUT	20200119	0.00		0.00		0.00		0.00		0.00		0.00		0.00		0.00	0.00		0.00	0.00	0.00	0.00		0.00	0.00	0.00	0.00		0	0	0.00	0.00	0.00	0.00	0.00	0.00	0.00	0.00	0.00	0.00
Austria	AUT	20200120	0.00		0.00		0.00		0.00		0.00		0.00		0.00		0.00	0.00		0.00	0.00	0.00	0.00		0.00	0.00	0.00	0.00		0	0	0.00	0.00	0.00	0.00	0.00	0.00	0.00	0.00	0.00	0.00
Austria	AUT	20200121	0.00		0.00		0.00		0.00		0.00		0.00		0.00		0.00	0.00		0.00	0.00	0.00	0.00		0.00	0.00	0.00	0.00		0	0	0.00	0.00	0.00	0.00	0.00	0.00	0.00	0.00	0.00	0.00
Austria	AUT	20200122	0.00		0.00		0.00		0.00		0.00		0.00		0.00		0.00	0.00		0.00	0.00	0.00	0.00		0.00	0.00	0.00	0.00		0	0	0.00	0.00	0.00	0.00	0.00	0.00	0.00	0.00	0.00	0.00
Austria	AUT	20200123	0.00		0.00		0.00		0.00		0.00		0.00		0.00		0.00	0.00		0.00	0.00	0.00	0.00		0.00	0.00	0.00	0.00		0	0	0.00	0.00	0.00	0.00	0.00	0.00	0.00	0.00	0.00	0.00
Austria	AUT	20200124	0.00		0.00		0.00		0.00		0.00		0.00		0.00		0.00	0.00		0.00	0.00	0.00	0.00		0.00	0.00	0.00	0.00		0	0	0.00	0.00	0.00	0.00	0.00	0.00	0.00	0.00	0.00	0.00
Austria	AUT	20200125	0.00		0.00		0.00		0.00		0.00		0.00		0.00		0.00	0.00		0.00	0.00	0.00	0.00		0.00	0.00	0.00	0.00		0	0	0.00	0.00	0.00	0.00	0.00	0.00	0.00	0.00	0.00	0.00
Austria	AUT	20200126	0.00		0.00		0.00		0.00		0.00		0.00		0.00		0.00	0.00		0.00	0.00	0.00	0.00		0.00	0.00	0.00	0.00		0	0	0.00	0.00	0.00	0.00	0.00	0.00	0.00	0.00	0.00	0.00
Austria	AUT	20200127	0.00		0.00		0.00		0.00		0.00		0.00		0.00		0.00	0.00		0.00	0.00	0.00	0.00		0.00	0.00	0.00	0.00		0	0	0.00	0.00	0.00	0.00	0.00	0.00	0.00	0.00	0.00	0.00
Austria	AUT	20200128	0.00		0.00		0.00		0.00		0.00		0.00		0.00		0.00	0.00		0.00	0.00	0.00	0.00		0.00	0.00	0.00	0.00		0	0	0.00	0.00	0.00	0.00	0.00	0.00	0.00	0.00	0.00	0.00
Austria	AUT	20200129	0.00		0.00		0.00		0.00		0.00		0.00		0.00		0.00	0.00		0.00	0.00	0.00	0.00		0.00	0.00	0.00	0.00		0	0	0.00	0.00	0.00	0.00	0.00	0.00	0.00	0.00	0.00	0.00
Austria	AUT	20200130	0.00		0.00		0.00		0.00		0.00		0.00		0.00		0.00	0.00		0.00	0.00	0.00	0.00		0.00	0.00	0.00	0.00		0	0	0.00	0.00	0.00	0.00	0.00	0.00	0.00	0.00	0.00	0.00
Austria	AUT	20200131	0.00		0.00		0.00		0.00		0.00		0.00		0.00		0.00	0.00		0.00	0.00	0.00	0.00		0.00	0.00	0.00	0.00		0	0	0.00	0.00	0.00	0.00	0.00	0.00	0.00	0.00	0.00	0.00
Austria	AUT	20200201	0.00		0.00		0.00		0.00		0.00		0.00		0.00		0.00	0.00		0.00	0.00	0.00	0.00		1.00	0.00	0.00	0.00		0	0	0.00	0.00	0.00	0.00	2.56	2.56	3.03	3.03	0.00	0.00
Austria	AUT	20200202	0.00		0.00		0.00		0.00		0.00		0.00		0.00		0.00	0.00		0.00	0.00	0.00	0.00		1.00	0.00	0.00	0.00		0	0	0.00	0.00	0.00	0.00	2.56	2.56	3.03	3.03	0.00	0.00
Austria	AUT	20200203	0.00		0.00		0.00		0.00		0.00		0.00		0.00		0.00	0.00		0.00	0.00	0.00	0.00		1.00	0.00	0.00	0.00		0	0	0.00	0.00	0.00	0.00	2.56	2.56	3.03	3.03	0.00	0.00
Austria	AUT	20200204	0.00		0.00		0.00		0.00		0.00		0.00		0.00		0.00	0.00		0.00	0.00	0.00	0.00		1.00	0.00	0.00	0.00		0	0	0.00	0.00	0.00	0.00	2.56	2.56	3.03	3.03	0.00	0.00
Austria	AUT	20200205	0.00		0.00		0.00		0.00		0.00		0.00		0.00		0.00	0.00		0.00	0.00	0.00	0.00		1.00	0.00	0.00	0.00		0	0	0.00	0.00	0.00	0.00	2.56	2.56	3.03	3.03	0.00	0.00
Austria	AUT	20200206	0.00		0.00		0.00		0.00		0.00		0.00		0.00		0.00	0.00		0.00	0.00	0.00	0.00		1.00	0.00	0.00	0.00		0	0	0.00	0.00	0.00	0.00	2.56	2.56	3.03	3.03	0.00	0.00
Austria	AUT	20200207	0.00		0.00		0.00		0.00		0.00		0.00		0.00		0.00	0.00		0.00	0.00	0.00	0.00		1.00	0.00	0.00	0.00		0	0	0.00	0.00	0.00	0.00	2.56	2.56	3.03	3.03	0.00	0.00
Austria	AUT	20200208	0.00		0.00		0.00		0.00		0.00		0.00		0.00		0.00	0.00		0.00	0.00	0.00	0.00		1.00	0.00	0.00	0.00		0	0	0.00	0.00	0.00	0.00	2.56	2.56	3.03	3.03	0.00	0.00
Austria	AUT	20200209	0.00		0.00		0.00		0.00		0.00		0.00		0.00		0.00	0.00		0.00	0.00	0.00	0.00		1.00	0.00	0.00	0.00		0	0	0.00	0.00	0.00	0.00	2.56	2.56	3.03	3.03	0.00	0.00
Austria	AUT	20200210	0.00		0.00		0.00		0.00		0.00		0.00		0.00		0.00	0.00		0.00	0.00	0.00	0.00		1.00	0.00	0.00	0.00		0	0	0.00	0.00	0.00	0.00	2.56	2.56	3.03	3.03	0.00	0.00
Austria	AUT	20200211	0.00		0.00		0.00		0.00		0.00		0.00		0.00		0.00	0.00		0.00	0.00	0.00	0.00		1.00	0.00	0.00	0.00		0	0	0.00	0.00	0.00	0.00	2.56	2.56	3.03	3.03	0.00	0.00
Austria	AUT	20200212	0.00		0.00		0.00		0.00		0.00		0.00		0.00		0.00	0.00		0.00	0.00	0.00	0.00		1.00	0.00	0.00	0.00		0	0	0.00	0.00	0.00	0.00	2.56	2.56	3.03	3.03	0.00	0.00
Austria	AUT	20200213	0.00		0.00		0.00		0.00		0.00		0.00		0.00		0.00	0.00		0.00	0.00	0.00	0.00		1.00	0.00	0.00	0.00		0	0	0.00	0.00	0.00	0.00	2.56	2.56	3.03	3.03	0.00	0.00
Austria	AUT	20200214	0.00		0.00		0.00		0.00		0.00		0.00		0.00		0.00	0.00		0.00	0.00	0.00	0.00		1.00	0.00	0.00	0.00		0	0	0.00	0.00	0.00	0.00	2.56	2.56	3.03	3.03	0.00	0.00
Austria	AUT	20200215	0.00		0.00		0.00		0.00		0.00		0.00		0.00		0.00	0.00		0.00	0.00	0.00	0.00		1.00	0.00	0.00	0.00		0	0	0.00	0.00	0.00	0.00	2.56	2.56	3.03	3.03	0.00	0.00
Austria	AUT	20200216	0.00		0.00		0.00		0.00		0.00		0.00		0.00		0.00	0.00		0.00	0.00	0.00	0.00		1.00	0.00	0.00	0.00		0	0	0.00	0.00	0.00	0.00	2.56	2.56	3.03	3.03	0.00	0.00
Austria	AUT	20200217	0.00		0.00		0.00		0.00		0.00		0.00		0.00		0.00	0.00		0.00	0.00	0.00	0.00		1.00	0.00	0.00	0.00		0	0	0.00	0.00	0.00	0.00	2.56	2.56	3.03	3.03	0.00	0.00
Austria	AUT	20200218	0.00		0.00		0.00		0.00		0.00		0.00		0.00		0.00	0.00		0.00	0.00	0.00	0.00		1.00	0.00	0.00	0.00		0	0	0.00	0.00	0.00	0.00	2.56	2.56	3.03	3.03	0.00	0.00
Austria	AUT	20200219	0.00		0.00		0.00		0.00		0.00		0.00		0.00		0.00	0.00		0.00	0.00	0.00	0.00		1.00	0.00	0.00	0.00		0	0	0.00	0.00	0.00	0.00	2.56	2.56	3.03	3.03	0.00	0.00
Austria	AUT	20200220	0.00		0.00		0.00		0.00		0.00		0.00		0.00		0.00	0.00		0.00	0.00	0.00	0.00		1.00	0.00	0.00	0.00		0	0	0.00	0.00	0.00	0.00	2.56	2.56	3.03	3.03	0.00	0.00
Austria	AUT	20200221	0.00		0.00		0.00		0.00		0.00		0.00		0.00		0.00	0.00		0.00	0.00	0.00	0.00		1.00	0.00	0.00	0.00		0	0	0.00	0.00	0.00	0.00	2.56	2.56	3.03	3.03	0.00	0.00
Austria	AUT	20200222	0.00		0.00		0.00		0.00		0.00		0.00		0.00		0.00	0.00		0.00	0.00	0.00	0.00		1.00	0.00	0.00	0.00		0	0	0.00	0.00	0.00	0.00	2.56	2.56	3.03	3.03	0.00	0.00
Austria	AUT	20200223	0.00		0.00		0.00		0.00		0.00		0.00		0.00		0.00	0.00		0.00	0.00	0.00	0.00		1.00	0.00	0.00	0.00		0	0	0.00	0.00	0.00	0.00	2.56	2.56	3.03	3.03	0.00	0.00
Austria	AUT	20200224	0.00		0.00		0.00		0.00		0.00		0.00		0.00		0.00	0.00		0.00	0.00	0.00	2.00	1	1.00	0.00	0.00	0.00		0	0	11.11	11.11	14.29	14.29	10.26	10.26	12.12	12.12	0.00	0.00
Austria	AUT	20200225	0.00		0.00		0.00		0.00		0.00		0.00		0.00		0.00	0.00		0.00	0.00	0.00	2.00	1	1.00	1.00	0.00	0.00		0	0	11.11	11.11	14.29	14.29	14.10	14.10	16.67	16.67	0.00	0.00
Austria	AUT	20200226	0.00		0.00		0.00		0.00		0.00		0.00		0.00		0.00	0.00		0.00	0.00	0.00	2.00	1	1.00	1.00	0.00	0.00		2	0	11.11	11.11	14.29	14.29	14.10	14.10	16.67	16.67	0.00	0.00
Austria	AUT	20200227	0.00		0.00		0.00		0.00		0.00		0.00		0.00		0.00	0.00		0.00	0.00	0.00	2.00	1	1.00	1.00	0.00	0.00		2	0	11.11	11.11	14.29	14.29	14.10	14.10	16.67	16.67	0.00	0.00
Austria	AUT	20200228	0.00		0.00		0.00		0.00		0.00		0.00		0.00		0.00	0.00		0.00	0.00	0.00	2.00	1	1.00	1.00	0.00	0.00		5	0	11.11	11.11	14.29	14.29	14.10	14.10	16.67	16.67	0.00	0.00
Austria	AUT	20200229	0.00		0.00		0.00		0.00		0.00		0.00		0.00		0.00	0.00		0.00	0.00	0.00	2.00	1	1.00	1.00	0.00	0.00		7	0	11.11	11.11	14.29	14.29	14.10	14.10	16.67	16.67	0.00	0.00
Austria	AUT	20200301	0.00		0.00		0.00		0.00		0.00		0.00		0.00		0.00	0.00		0.00	0.00	0.00	2.00	1	1.00	1.00	0.00	0.00		10	0	11.11	11.11	14.29	14.29	14.10	14.10	16.67	16.67	0.00	0.00
Austria	AUT	20200302	0.00		0.00		0.00		0.00		0.00		0.00		0.00		0.00	0.00		0.00	0.00	0.00	2.00	1	1.00	1.00	0.00	0.00		14	0	11.11	11.11	14.29	14.29	14.10	14.10	16.67	16.67	0.00	0.00
Austria	AUT	20200303	0.00		0.00		0.00		0.00		0.00		0.00		0.00		0.00	0.00		0.00	0.00	0.00	2.00	1	1.00	1.00	0.00	0.00		18	0	11.11	11.11	14.29	14.29	14.10	14.10	16.67	16.67	0.00	0.00
Austria	AUT	20200304	0.00		0.00		0.00		0.00		0.00		0.00		0.00		0.00	0.00		0.00	11128806.00	0.00	2.00	1	1.00	1.00	0.00	0.00		24	0	11.11	11.11	14.29	14.29	14.10	14.10	16.67	16.67	0.00	0.00
Austria	AUT	20200305	0.00		0.00		0.00		0.00		0.00		0.00		0.00		0.00	0.00		0.00	0.00	0.00	2.00	1	1.00	1.00	0.00	0.00		29	0	11.11	11.11	14.29	14.29	14.10	14.10	16.67	16.67	0.00	0.00
Austria	AUT	20200306	0.00		0.00		0.00		0.00		0.00		0.00		0.00		0.00	0.00		0.00	0.00	0.00	2.00	1	1.00	1.00	0.00	0.00		41	0	11.11	11.11	14.29	14.29	14.10	14.10	16.67	16.67	0.00	0.00
Austria	AUT	20200307	0.00		0.00		0.00		0.00		0.00		0.00		0.00		0.00	0.00		0.00	0.00	0.00	2.00	1	1.00	1.00	0.00	0.00		74	0	11.11	11.11	14.29	14.29	14.10	14.10	16.67	16.67	0.00	0.00
Austria	AUT	20200308	0.00		0.00		0.00		0.00		0.00		0.00		0.00		0.00	0.00		0.00	0.00	0.00	2.00	1	1.00	1.00	0.00	0.00		99	0	11.11	11.11	14.29	14.29	14.10	14.10	16.67	16.67	0.00	0.00
Austria	AUT	20200309	0.00		0.00		0.00		0.00		0.00		0.00		0.00		3.00	0.00		0.00	0.00	0.00	2.00	1	1.00	1.00	0.00	0.00		102	0	19.44	19.44	25.00	25.00	19.87	19.87	23.48	23.48	0.00	0.00
Austria	AUT	20200310	0.00		0.00		0.00		0.00		0.00		0.00		0.00		3.00	0.00		0.00	0.00	0.00	2.00	1	1.00	1.00	0.00	0.00		131	0	19.44	19.44	25.00	25.00	19.87	19.87	23.48	23.48	0.00	0.00
Austria	AUT	20200311	0.00		0.00		2.00	1	0.00		0.00		0.00		0.00		3.00	0.00		0.00	0.00	0.00	2.00	1	1.00	1.00	0.00	0.00		182	0	30.56	30.56	39.29	39.29	27.56	27.56	32.58	32.58	0.00	0.00
Austria	AUT	20200312	0.00		1.00	1	2.00	1	0.00		0.00		0.00		0.00		3.00	0.00		0.00	0.00	0.00	2.00	1	1.00	1.00	0.00	0.00		246	0	34.26	34.26	46.43	46.43	30.13	30.13	35.61	35.61	0.00	0.00
Austria	AUT	20200313	0.00		1.00	1	2.00	1	0.00		1.00	1	0.00		2.00	0	3.00	0.00		0.00	0.00	0.00	2.00	1	1.00	1.00	0.00	0.00		361	1	48.15	48.15	65.48	65.48	39.74	39.74	46.97	46.97	0.00	0.00
Austria	AUT	20200314	0.00		1.00	1	2.00	1	0.00		1.00	1	0.00		2.00	0	3.00	0.00		0.00	0.00	0.00	2.00	1	1.00	1.00	0.00	0.00		504	1	48.15	48.15	65.48	65.48	39.74	39.74	46.97	46.97	0.00	0.00
Austria	AUT	20200315	0.00		1.00	1	2.00	1	0.00		1.00	1	0.00		2.00	0	3.00	0.00		0.00	4447624206.00	0.00	2.00	1	1.00	1.00	0.00	0.00		655	1	48.15	48.15	65.48	65.48	39.74	39.74	46.97	46.97	0.00	0.00
Austria	AUT	20200316	3.00	1	3.00	1	2.00	1	4.00	1	1.00	1	2.00	1	2.00	0	3.00	0.00		2.00	0.00	0.00	2.00	1	1.00	1.00	0.00	0.00		860	1	85.19	85.19	88.10	88.10	73.08	73.08	77.27	77.27	50.00	50.00
Austria	AUT	20200317	3.00	1	3.00	1	2.00	1	4.00	1	1.00	1	2.00	1	2.00	0	3.00	0.00		2.00	0.00	0.00	2.00	1	1.00	1.00	0.00	0.00		1016	3	85.19	85.19	88.10	88.10	73.08	73.08	77.27	77.27	50.00	50.00
Austria	AUT	20200318	3.00	1	3.00	1	2.00	1	4.00	1	1.00	1	2.00	1	2.00	0	3.00	0.00		2.00	41182448771.00	0.00	2.00	1	1.00	1.00	0.00	0.00		1332	3	85.19	85.19	88.10	88.10	73.08	73.08	77.27	77.27	50.00	50.00
Austria	AUT	20200319	3.00	1	3.00	1	2.00	1	4.00	1	1.00	1	2.00	1	2.00	0	3.00	2.00	0	2.00	0.00	0.00	2.00	1	1.00	1.00	0.00	0.00		1646	4	85.19	85.19	88.10	88.10	78.85	78.85	77.27	77.27	87.50	87.50
Austria	AUT	20200320	3.00	1	3.00	1	2.00	1	4.00	1	1.00	1	2.00	1	2.00	0	3.00	2.00	0	2.00	0.00	0.00	2.00	1	1.00	1.00	0.00	0.00		2196	6	85.19	85.19	88.10	88.10	78.85	78.85	77.27	77.27	87.50	87.50
Austria	AUT	20200321	3.00	1	3.00	1	2.00	1	4.00	1	1.00	1	2.00	1	2.00	0	3.00	2.00	0	2.00	0.00	0.00	2.00	1	1.00	1.00	0.00	0.00		2649	6	85.19	85.19	88.10	88.10	78.85	78.85	77.27	77.27	87.50	87.50
Austria	AUT	20200322	3.00	1	3.00	1	2.00	1	4.00	1	1.00	1	2.00	1	2.00	0	3.00	2.00	0	2.00	0.00	0.00	2.00	1	1.00	1.00	0.00	0.00		3024	8	85.19	85.19	88.10	88.10	78.85	78.85	77.27	77.27	87.50	87.50
Austria	AUT	20200323	3.00	1	3.00	1	2.00	1	4.00	1	1.00	1	2.00	1	2.00	0	3.00	2.00	0	2.00	0.00	0.00	2.00	1	2.00	1.00	0.00	0.00		3631	16	85.19	85.19	88.10	88.10	81.41	81.41	80.30	80.30	87.50	87.50
Austria	AUT	20200324	3.00	1	3.00	1	2.00	1	4.00	1	1.00	1	2.00	1	2.00	0	3.00	2.00	0	2.00	0.00	0.00	2.00	1	2.00	1.00	0.00	0.00		4486	25	85.19	85.19	88.10	88.10	81.41	81.41	80.30	80.30	87.50	87.50
Austria	AUT	20200325	3.00	1	3.00	1	2.00	1	4.00	1	1.00	1	2.00	1	2.00	0	3.00	2.00	0	2.00	0.00	0.00	2.00	1	2.00	1.00	0.00	0.00		5282	30	85.19	85.19	88.10	88.10	81.41	81.41	80.30	80.30	87.50	87.50
Austria	AUT	20200326	3.00	1	3.00	1	2.00	1	4.00	1	1.00	1	2.00	1	2.00	0	3.00	2.00	0	2.00	0.00	0.00	2.00	1	2.00	1.00	0.00	0.00		5888	34	85.19	85.19	88.10	88.10	81.41	81.41	80.30	80.30	87.50	87.50
Austria	AUT	20200327	3.00	1	3.00	1	2.00	1	4.00	1	1.00	1	2.00	1	2.00	0	3.00	2.00	0	2.00	0.00	0.00	2.00	1	2.00	1.00	0.00	0.00		7029	52	85.19	85.19	88.10	88.10	81.41	81.41	80.30	80.30	87.50	87.50
Austria	AUT	20200328	3.00	1	3.00	1	2.00	1	4.00	1	1.00	1	2.00	1	2.00	0	3.00	2.00	0	2.00	0.00	0.00	2.00	1	2.00	1.00	0.00	0.00		7697	68	85.19	85.19	88.10	88.10	81.41	81.41	80.30	80.30	87.50	87.50
Austria	AUT	20200329	3.00	1	3.00	1	2.00	1	4.00	1	1.00	1	2.00	1	2.00	0	3.00	2.00	0	2.00	0.00	0.00	2.00	1	2.00	1.00	0.00	0.00		8291	68	85.19	85.19	88.10	88.10	81.41	81.41	80.30	80.30	87.50	87.50
Austria	AUT	20200330	3.00	1	3.00	1	2.00	1	4.00	1	1.00	1	2.00	1	2.00	0	3.00	2.00	0	2.00	0.00	0.00	2.00	1	2.00	2.00	0.00	0.00		8813	86	85.19	85.19	88.10	88.10	85.26	85.26	84.85	84.85	87.50	87.50
Austria	AUT	20200331	3.00	1	3.00	1	2.00	1	4.00	1	1.00	1	2.00	1	2.00	0	3.00	2.00	0	2.00	0.00	0.00	2.00	1	2.00	2.00	0.00	0.00		9618	108	85.19	85.19	88.10	88.10	85.26	85.26	84.85	84.85	87.50	87.50
Austria	AUT	20200401	3.00	1	3.00	1	2.00	1	4.00	1	1.00	1	2.00	1	2.00	0	3.00	2.00	0	2.00	0.00	0.00	2.00	1	2.00	2.00	0.00	0.00		10182	128	85.19	85.19	88.10	88.10	85.26	85.26	84.85	84.85	87.50	87.50
Austria	AUT	20200402	3.00	1	3.00	1	2.00	1	4.00	1	1.00	1	2.00	1	2.00	0	3.00	2.00	0	2.00	11932889.00	0.00	2.00	1	2.00	2.00	0.00	0.00		10711	146	85.19	85.19	88.10	88.10	85.26	85.26	84.85	84.85	87.50	87.50
Austria	AUT	20200403	3.00	1	3.00	1	2.00	1	4.00	1	1.00	1	2.00	1	2.00	0	3.00	2.00	0	2.00	0.00	0.00	2.00	1	2.00	2.00	0.00	0.00		11129	158	85.19	85.19	88.10	88.10	85.26	85.26	84.85	84.85	87.50	87.50
Austria	AUT	20200404	3.00	1	3.00	1	2.00	1	4.00	1	1.00	1	2.00	1	2.00	0	3.00	2.00	0	2.00	0.00	0.00	2.00	1	2.00	2.00	0.00	0.00		11525	168	85.19	85.19	88.10	88.10	85.26	85.26	84.85	84.85	87.50	87.50
Austria	AUT	20200405	3.00	1	3.00	1	2.00	1	4.00	1	1.00	1	2.00	1	2.00	0	3.00	2.00	0	2.00	0.00	0.00	2.00	1	2.00	2.00	0.00	0.00		11766	186	85.19	85.19	88.10	88.10	85.26	85.26	84.85	84.85	87.50	87.50
Austria	AUT	20200406	3.00	1	3.00	1	2.00	1	4.00	1	1.00	1	2.00	1	2.00	0	3.00	2.00	0	2.00	0.00	0.00	2.00	1	2.00	2.00	0.00	0.00		11983	204	85.19	85.19	88.10	88.10	85.26	85.26	84.85	84.85	87.50	87.50
Austria	AUT	20200407	3.00	1	3.00	1	2.00	1	4.00	1	1.00	1	2.00	1	2.00	0	3.00	2.00	0	2.00	0.00	0.00	2.00	1	2.00	2.00	0.00	0.00		12297	220	85.19	85.19	88.10	88.10	85.26	85.26	84.85	84.85	87.50	87.50
Austria	AUT	20200408	3.00	1	3.00	1	2.00	1	4.00	1	1.00	1	2.00	1	2.00	0	3.00	2.00	0	2.00	0.00	0.00	2.00	1	2.00	2.00	0.00	0.00		12640	243	85.19	85.19	88.10	88.10	85.26	85.26	84.85	84.85	87.50	87.50
Austria	AUT	20200409	3.00	1	3.00	1	2.00	1	4.00	1	1.00	1	2.00	1	2.00	0	3.00	2.00	0	2.00	0.00	0.00	2.00	1	2.00	2.00	0.00	0.00		12969	273	85.19	85.19	88.10	88.10	85.26	85.26	84.85	84.85	87.50	87.50
Austria	AUT	20200410	3.00	1	3.00	1	2.00	1	4.00	1	1.00	1	2.00	1	2.00	0	3.00	2.00	0	2.00	0.00	0.00	2.00	1	2.00	2.00	0.00	0.00		13248	295	85.19	85.19	88.10	88.10	85.26	85.26	84.85	84.85	87.50	87.50
Austria	AUT	20200411	3.00	1	3.00	1	2.00	1	4.00	1	1.00	1	2.00	1	2.00	0	3.00	2.00	0	2.00	0.00	0.00	2.00	1	2.00	2.00	0.00	0.00		13560	319	85.19	85.19	88.10	88.10	85.26	85.26	84.85	84.85	87.50	87.50
Austria	AUT	20200412	3.00	1	3.00	1	2.00	1	4.00	1	1.00	1	2.00	1	2.00	0	3.00	2.00	0	2.00	0.00	0.00	2.00	1	2.00	2.00	0.00	0.00		13807	337	85.19	85.19	88.10	88.10	85.26	85.26	84.85	84.85	87.50	87.50
Austria	AUT	20200413	3.00	1	3.00	1	2.00	1	4.00	1	1.00	1	2.00	1	2.00	0	3.00	2.00	0	2.00	0.00	0.00	2.00	1	2.00	2.00	0.00	0.00		13937	350	85.19	85.19	88.10	88.10	85.26	85.26	84.85	84.85	87.50	87.50
Austria	AUT	20200414	3.00	1	2.00	1	2.00	1	4.00	1	1.00	1	2.00	1	2.00	0	3.00	2.00	0	2.00	0.00	0.00	2.00	1	2.00	2.00	0.00	0.00		14043	368	81.48	81.48	84.52	84.52	82.69	82.69	81.82	81.82	87.50	87.50
Austria	AUT	20200415	3.00	1	2.00	1	2.00	1	4.00	1	1.00	1	2.00	1	2.00	0	3.00	2.00	0	2.00	0.00	0.00	2.00	1	2.00	2.00	0.00	0.00		14234	384	81.48	81.48	84.52	84.52	82.69	82.69	81.82	81.82	87.50	87.50
Austria	AUT	20200416	3.00	1	2.00	1	2.00	1	4.00	1	1.00	1	2.00	1	2.00	0	3.00	2.00	0	2.00	0.00	0.00	2.00	1	2.00	2.00	0.00	0.00		14370	393	81.48	81.48	84.52	84.52	82.69	82.69	81.82	81.82	87.50	87.50
Austria	AUT	20200417	3.00	1	2.00	1	2.00	1	4.00	1	1.00	1	2.00	1	2.00	0	3.00	2.00	0	2.00	0.00	0.00	2.00	1	2.00	2.00	0.00	0.00		14448	410	81.48	81.48	84.52	84.52	82.69	82.69	81.82	81.82	87.50	87.50
Austria	AUT	20200418	3.00	1	2.00	1	2.00	1	4.00	1	1.00	1	2.00	1	2.00	0	3.00	2.00	0	2.00	0.00	0.00	2.00	1	2.00	2.00	0.00	0.00		14603	431	81.48	81.48	84.52	84.52	82.69	82.69	81.82	81.82	87.50	87.50
Austria	AUT	20200419	3.00	1	2.00	1	2.00	1	4.00	1	1.00	1	2.00	1	2.00	0	3.00	2.00	0	2.00	0.00	0.00	2.00	1	2.00	2.00	0.00	0.00		14662	443	81.48	81.48	84.52	84.52	82.69	82.69	81.82	81.82	87.50	87.50
Austria	AUT	20200420	3.00	1	2.00	1	2.00	1	4.00	1	1.00	1	2.00	1	2.00	0	3.00	2.00	0	2.00	0.00	0.00	2.00	1	2.00	2.00	0.00	0.00		14710	452	81.48	81.48	84.52	84.52	82.69	82.69	81.82	81.82	87.50	87.50
Austria	AUT	20200421	3.00	1	2.00	1	2.00	1	4.00	1	1.00	1	2.00	1	2.00	0	3.00	2.00	0	2.00	0.00	0.00	2.00	1	2.00	2.00	0.00	1085695.00		14783	462	81.48	81.48	84.52	84.52	82.69	82.69	81.82	81.82	87.50	87.50
Austria	AUT	20200422	3.00	1	2.00	1	2.00	1	4.00	1	1.00	1	2.00	1	2.00	0	3.00	2.00	0	2.00	0.00	0.00	2.00	1	2.00	2.00	0.00	0.00		14833	463	81.48	81.48	84.52	84.52	82.69	82.69	81.82	81.82	87.50	87.50
Austria	AUT	20200423	3.00	1	2.00	1	2.00	1	4.00	1	1.00	1	2.00	1	1.00	1	3.00	2.00	0	2.00	0.00	0.00	2.00	1	2.00	2.00	0.00	0.00		14924	494	78.70	78.70	84.52	84.52	80.77	80.77	79.55	79.55	87.50	87.50
Austria	AUT	20200424	3.00	1	2.00	1	2.00	1	4.00	1	1.00	1	2.00	1	1.00	1	3.00	2.00	0	2.00	0.00	0.00	2.00	1	2.00	2.00	0.00	0.00		14985	508	78.70	78.70	84.52	84.52	80.77	80.77	79.55	79.55	87.50	87.50
Austria	AUT	20200425	3.00	1	2.00	1	2.00	1	4.00	1	1.00	1	2.00	1	1.00	1	3.00	2.00	0	2.00	0.00	0.00	2.00	1	2.00	2.00	0.00	0.00		15068	513	78.70	78.70	84.52	84.52	80.77	80.77	79.55	79.55	87.50	87.50
Austria	AUT	20200426	3.00	1	2.00	1	2.00	1	4.00	1	1.00	1	2.00	1	1.00	1	3.00	2.00	0	2.00	0.00	0.00	2.00	1	2.00	2.00	0.00	0.00		15134	536	78.70	78.70	84.52	84.52	80.77	80.77	79.55	79.55	87.50	87.50
Austria	AUT	20200427	3.00	1	2.00	1	2.00	1	4.00	1	1.00	1	2.00	1	1.00	1	3.00	2.00	0	2.00	0.00	0.00	2.00	1	2.00	2.00	0.00	0.00		15189	542	78.70	78.70	84.52	84.52	80.77	80.77	79.55	79.55	87.50	87.50
Austria	AUT	20200428	3.00	1	2.00	1	2.00	1	4.00	1	1.00	1	2.00	1	1.00	1	3.00	2.00	0	2.00	0.00	0.00	2.00	1	2.00	2.00	0.00	0.00		15256	549	78.70	78.70	84.52	84.52	80.77	80.77	79.55	79.55	87.50	87.50
Austria	AUT	20200429	3.00	1	2.00	1	2.00	1	4.00	1	1.00	1	2.00	1	1.00	1	3.00	2.00	0	2.00	0.00	0.00	2.00	1	2.00	2.00	0.00	0.00		15314	569	78.70	78.70	84.52	84.52	80.77	80.77	79.55	79.55	87.50	87.50
Austria	AUT	20200430	3.00	1	2.00	1	2.00	1	4.00	1	1.00	1	2.00	1	1.00	1	3.00	2.00	0	2.00	0.00	0.00	2.00	1	2.00	2.00	0.00	0.00		15364	580	78.70	78.70	84.52	84.52	80.77	80.77	79.55	79.55	87.50	87.50
Austria	AUT	20200501	3.00	1	2.00	1	2.00	1	4.00	1	1.00	1	0.00		1.00	1	3.00	2.00	0	2.00	0.00	0.00	2.00	1	2.00	2.00	0.00	0.00		15424	584	71.30	71.30	83.33	83.33	75.64	75.64	73.48	73.48	87.50	87.50
Austria	AUT	20200502	3.00	1	2.00	1	2.00	1	3.00	1	1.00	1	0.00		1.00	1	3.00	2.00	0	2.00	0.00	0.00	2.00	1	2.00	2.00	0.00	0.00		15458	589	68.52	68.52	83.33	83.33	73.72	73.72	71.21	71.21	87.50	87.50
Austria	AUT	20200503	3.00	1	2.00	1	2.00	1	3.00	1	1.00	1	0.00		1.00	1	3.00	2.00	0	2.00	0.00	0.00	2.00	1	2.00	2.00	0.00	0.00		15470	596	68.52	68.52	83.33	83.33	73.72	73.72	71.21	71.21	87.50	87.50
Austria	AUT	20200504	2.00	1	2.00	1	2.00	1	3.00	1	1.00	1	0.00		1.00	1	3.00	2.00	0	2.00	0.00	0.00	2.00	1	2.00	2.00	0.00	0.00		15538	598	64.81	64.81	79.76	79.76	71.15	71.15	68.18	68.18	87.50	87.50
Austria	AUT	20200505	2.00	1	2.00	1	2.00	1	3.00	1	1.00	1	0.00		1.00	1	3.00	2.00	0	2.00	0.00	0.00	2.00	1	2.00	2.00	0.00	0.00		15569	600	64.81	64.81	79.76	79.76	71.15	71.15	68.18	68.18	87.50	87.50
Austria	AUT	20200506	2.00	1	2.00	1	2.00	1	3.00	1	1.00	1	0.00		1.00	1	3.00	2.00	0	2.00	0.00	0.00	2.00	1	2.00	2.00	0.00	0.00		15586	606	64.81	64.81	79.76	79.76	71.15	71.15	68.18	68.18	87.50	87.50
Austria	AUT	20200507	2.00	1	2.00	1	2.00	1	3.00	1	1.00	1	0.00		1.00	1	3.00	2.00	0	2.00	0.00	0.00	2.00	1	2.00	2.00	0.00	0.00		15651	608	64.81	64.81	79.76	79.76	71.15	71.15	68.18	68.18	87.50	87.50
Austria	AUT	20200508	2.00	1	2.00	1	2.00	1	3.00	1	1.00	1	0.00		1.00	1	3.00	2.00	0	2.00	0.00	0.00	2.00	1	2.00	2.00	0.00	0.00		15673	609	64.81	64.81	79.76	79.76	71.15	71.15	68.18	68.18	87.50	87.50
Austria	AUT	20200509	2.00	1	2.00	1	2.00	1	3.00	1	1.00	1	0.00		1.00	1	3.00	2.00	0	2.00	0.00	0.00	2.00	1	2.00	2.00	0.00	0.00		15735	614	64.81	64.81	79.76	79.76	71.15	71.15	68.18	68.18	87.50	87.50
Austria	AUT	20200510	2.00	1	2.00	1	2.00	1	3.00	1	1.00	1	0.00		1.00	1	3.00	2.00	0	2.00	0.00	0.00	2.00	1	2.00	2.00	0.00	0.00		15777	615	64.81	64.81	79.76	79.76	71.15	71.15	68.18	68.18	87.50	87.50
Austria	AUT	20200511	2.00	1	2.00	1	2.00	1	3.00	1	0.00		0.00		1.00	1	3.00	2.00	0	2.00	540530000.00	0.00	2.00	1	2.00	2.00	0.00	0.00		15787	618	59.26	59.26	70.24	70.24	67.31	67.31	63.64	63.64	87.50	87.50
Austria	AUT	20200512	2.00	1	2.00	1	2.00	1	3.00	1	0.00		0.00		1.00	1	3.00	2.00	0	2.00	0.00	0.00	2.00	1	2.00	2.00	0.00	0.00		15874	620	59.26	59.26	70.24	70.24	67.31	67.31	63.64	63.64	87.50	87.50
Austria	AUT	20200513	2.00	1	2.00	1	2.00	1	3.00	1	0.00		0.00		1.00	1	3.00	2.00	0	2.00	0.00	0.00	2.00	1	2.00	2.00	0.00	0.00		15910	623	59.26	59.26	70.24	70.24	67.31	67.31	63.64	63.64	87.50	87.50
Austria	AUT	20200514	2.00	1	2.00	1	2.00	1	3.00	1	0.00		0.00		1.00	1	3.00	2.00	0	2.00	0.00	0.00	2.00	1	2.00	2.00	0.00	0.00		15964	624	59.26	59.26	70.24	70.24	67.31	67.31	63.64	63.64	87.50	87.50
Austria	AUT	20200515	2.00	1	2.00	1	2.00	1	3.00	1	0.00		0.00		1.00	1	3.00	2.00	0	2.00	0.00	0.00	2.00	1	2.00	2.00	0.00	0.00		16005	626	59.26	59.26	70.24	70.24	67.31	67.31	63.64	63.64	87.50	87.50
Austria	AUT	20200516	2.00	1	2.00	1	2.00	1	3.00	1	0.00		0.00		1.00	1	3.00	2.00	0	2.00	0.00	0.00	2.00	1	2.00	2.00	0.00	0.00		16068	628	59.26	59.26	70.24	70.24	67.31	67.31	63.64	63.64	87.50	87.50
Austria	AUT	20200517	2.00	1	2.00	1	2.00	1	3.00	1	0.00		0.00		1.00	1	3.00	2.00	0	2.00	0.00	0.00	2.00	1	2.00	2.00	0.00	0.00		16140	628	59.26	59.26	70.24	70.24	67.31	67.31	63.64	63.64	87.50	87.50
Austria	AUT	20200518	1.00	1	2.00	1	2.00	1	3.00	1	0.00		0.00		1.00	1	3.00	2.00	0	2.00	0.00	0.00	2.00	1	2.00	2.00	0.00	0.00		16154	629	55.56	55.56	66.67	66.67	64.74	64.74	60.61	60.61	87.50	87.50
Austria	AUT	20200519	1.00	1	2.00	1	2.00	1	3.00	1	0.00		0.00		1.00	1	3.00	2.00	0	2.00	13124648950.00	0.00	2.00	1	2.00	2.00	0.00	0.00		16179	629	55.56	55.56	66.67	66.67	64.74	64.74	60.61	60.61	87.50	87.50
Austria	AUT	20200520	1.00	1	2.00	1	2.00	1	3.00	1	0.00		0.00		1.00	1	3.00	2.00	0	2.00	0.00	0.00	2.00	1	2.00	2.00	0.00	0.00		16257	632	55.56	55.56	66.67	66.67	64.74	64.74	60.61	60.61	87.50	87.50
Austria	AUT	20200521	1.00	1	2.00	1	2.00	1	3.00	1	0.00		0.00		1.00	1	3.00	2.00	0	2.00	0.00	0.00	2.00	1	2.00	2.00	0.00	0.00		16275	633	55.56	55.56	66.67	66.67	64.74	64.74	60.61	60.61	87.50	87.50
Austria	AUT	20200522	1.00	1	2.00	1	2.00	1	3.00	1	0.00		0.00		1.00	1	3.00	2.00	0	2.00	0.00	0.00	2.00	1	2.00	2.00	0.00	0.00		16332	633	55.56	55.56	66.67	66.67	64.74	64.74	60.61	60.61	87.50	87.50
Austria	AUT	20200523	1.00	1	2.00	1	2.00	1	3.00	1	0.00		0.00		1.00	1	3.00	2.00	0	2.00	0.00	0.00	2.00	1	2.00	2.00	0.00	0.00		16361	635	55.56	55.56	66.67	66.67	64.74	64.74	60.61	60.61	87.50	87.50
Austria	AUT	20200524	1.00	1	2.00	1	2.00	1	3.00	1	0.00		0.00		1.00	1	3.00	2.00	0	2.00	0.00	0.00	2.00	1	2.00	2.00	0.00	0.00		16407	639	55.56	55.56	66.67	66.67	64.74	64.74	60.61	60.61	87.50	87.50
Austria	AUT	20200525	1.00	1	2.00	1	2.00	1	3.00	1	0.00		0.00		1.00	1	3.00	2.00	0	2.00	0.00	0.00	2.00	1	2.00	2.00	0.00	0.00		16439	640	55.56	55.56	66.67	66.67	64.74	64.74	60.61	60.61	87.50	87.50
Austria	AUT	20200526	1.00	1	2.00	1	2.00	1	3.00	1	0.00		0.00		1.00	1	3.00	2.00	0	2.00	0.00	0.00	2.00	1	2.00	2.00	0.00	0.00		16459	641	55.56	55.56	66.67	66.67	64.74	64.74	60.61	60.61	87.50	87.50
Austria	AUT	20200527	1.00	1	2.00	1	2.00	1	3.00	1	0.00		0.00		1.00	1	3.00	2.00	0	2.00	0.00	0.00	2.00	1	2.00	2.00	0.00	0.00		16497	643	55.56	55.56	66.67	66.67	64.74	64.74	60.61	60.61	87.50	87.50
Austria	AUT	20200528	1.00	1	2.00	1	2.00	1	3.00	1	0.00		0.00		1.00	1	3.00	2.00	0	2.00	0.00	0.00	2.00	1	2.00	2.00	0.00	0.00		16515	645	55.56	55.56	66.67	66.67	64.74	64.74	60.61	60.61	87.50	87.50
Austria	AUT	20200529	1.00	1	2.00	1	2.00	1	3.00	1	0.00		0.00		0.00		3.00	2.00	0	2.00	0.00	0.00	2.00	1	3.00	2.00	0.00	0.00		16543	668	50.00	50.00	57.14	57.14	63.46	63.46	59.09	59.09	87.50	87.50
Austria	AUT	20200530	1.00	1	2.00	1	2.00	1	3.00	1	0.00		0.00		0.00		3.00	2.00	0	2.00	0.00	0.00	2.00	1	3.00	2.00	0.00	0.00		16594	668	50.00	50.00	57.14	57.14	63.46	63.46	59.09	59.09	87.50	87.50
Austria	AUT	20200531	1.00	1	2.00	1	2.00	1	3.00	1	0.00		0.00		0.00		3.00	2.00	0	2.00	0.00	0.00	2.00	1	3.00	2.00	0.00	0.00		16638	668	50.00	50.00	57.14	57.14	63.46	63.46	59.09	59.09	87.50	87.50
Austria	AUT	20200601	1.00	1	2.00	1	2.00	1	3.00	1	0.00		0.00		0.00		3.00	2.00	0	2.00	0.00	0.00	2.00	1	3.00	2.00	0.00	0.00		16642	668	50.00	50.00	57.14	57.14	63.46	63.46	59.09	59.09	87.50	87.50
Austria	AUT	20200602	1.00	1	2.00	1	2.00	1	3.00	1	0.00		0.00		0.00		3.00	2.00	0	2.00	0.00	0.00	2.00	1	3.00	2.00	0.00	0.00		16663	668	50.00	50.00	57.14	57.14	63.46	63.46	59.09	59.09	87.50	87.50
Austria	AUT	20200603	0.00		2.00	1	2.00	1	3.00	1	0.00		0.00		0.00		3.00	2.00	0	2.00	0.00	0.00	2.00	1	3.00	2.00	0.00	0.00		16674	669	46.30	46.30	50.00	50.00	60.90	60.90	56.06	56.06	87.50	87.50
Austria	AUT	20200604	0.00		2.00	1	2.00	1	3.00	1	0.00		0.00		0.00		2.00	2.00	0	2.00	0.00	0.00	2.00	1	3.00	2.00	0.00	0.00		16705	670	43.52	43.52	46.43	46.43	58.97	58.97	53.79	53.79	87.50	87.50
Austria	AUT	20200605	0.00		2.00	1	2.00	1	3.00	1	0.00		0.00		0.00		2.00	2.00	0	2.00	0.00	0.00	2.00	1	3.00	2.00	0.00	0.00		16741	670	43.52	43.52	46.43	46.43	58.97	58.97	53.79	53.79	87.50	87.50
Austria	AUT	20200606	0.00		2.00	1	2.00	1	3.00	1	0.00		0.00		0.00		2.00	2.00	0	2.00	0.00	0.00	2.00	1	3.00	2.00	0.00	0.00		16803	672	43.52	43.52	46.43	46.43	58.97	58.97	53.79	53.79	87.50	87.50
Austria	AUT	20200607	0.00		2.00	1	2.00	1	3.00	1	0.00		0.00		0.00		2.00	2.00	0	2.00	0.00	0.00	2.00	1	3.00	2.00	0.00	0.00		16822	672	43.52	43.52	46.43	46.43	58.97	58.97	53.79	53.79	87.50	87.50
Austria	AUT	20200608	0.00		2.00	1	2.00	1	3.00	1	0.00		0.00		0.00		2.00	2.00	0	2.00	0.00	0.00	2.00	1	3.00	2.00	0.00	0.00		16868	672	43.52	43.52	46.43	46.43	58.97	58.97	53.79	53.79	87.50	87.50
Austria	AUT	20200609																2.00	0		0.00									16889	672		43.52		46.43		58.97		53.79		87.50
Austria	AUT	20200610																2.00	0		0.00									16902	672		43.52		46.43		58.97		53.79		87.50
Austria	AUT	20200611																2.00	0		0.00									16936	673		43.52		46.43		58.97		53.79		87.50
Austria	AUT	20200612																2.00	0		0.00									16964	674		43.52		46.43		58.97		53.79		87.50
Austria	AUT	20200613																2.00	0		0.00									16994	675		43.52		46.43		58.97		53.79		87.50
Austria	AUT	20200614																2.00	0		0.00									17014	677		43.52		46.43		58.97		53.79		87.50
Austria	AUT	20200615																2.00	0		0.00									17038	677		43.52		46.43		58.97		53.79		87.50
Azerbaijan	AZE	20200101	0.00		0.00		0.00		0.00		0.00		0.00		0.00		0.00	0.00		0.00	0.00	0.00	0.00		0.00	0.00	0.00	0.00		0	0	0.00	0.00	0.00	0.00	0.00	0.00	0.00	0.00	0.00	0.00
Azerbaijan	AZE	20200102	0.00		0.00		0.00		0.00		0.00		0.00		0.00		0.00	0.00		0.00	0.00	0.00	0.00		0.00	0.00	0.00	0.00		0	0	0.00	0.00	0.00	0.00	0.00	0.00	0.00	0.00	0.00	0.00
Azerbaijan	AZE	20200103	0.00		0.00		0.00		0.00		0.00		0.00		0.00		0.00	0.00		0.00	0.00	0.00	0.00		0.00	0.00	0.00	0.00		0	0	0.00	0.00	0.00	0.00	0.00	0.00	0.00	0.00	0.00	0.00
Azerbaijan	AZE	20200104	0.00		0.00		0.00		0.00		0.00		0.00		0.00		0.00	0.00		0.00	0.00	0.00	0.00		0.00	0.00	0.00	0.00		0	0	0.00	0.00	0.00	0.00	0.00	0.00	0.00	0.00	0.00	0.00
Azerbaijan	AZE	20200105	0.00		0.00		0.00		0.00		0.00		0.00		0.00		0.00	0.00		0.00	0.00	0.00	0.00		0.00	0.00	0.00	0.00		0	0	0.00	0.00	0.00	0.00	0.00	0.00	0.00	0.00	0.00	0.00
Azerbaijan	AZE	20200106	0.00		0.00		0.00		0.00		0.00		0.00		0.00		0.00	0.00		0.00	0.00	0.00	0.00		0.00	0.00	0.00	0.00		0	0	0.00	0.00	0.00	0.00	0.00	0.00	0.00	0.00	0.00	0.00
Azerbaijan	AZE	20200107	0.00		0.00		0.00		0.00		0.00		0.00		0.00		0.00	0.00		0.00	0.00	0.00	0.00		0.00	0.00	0.00	0.00		0	0	0.00	0.00	0.00	0.00	0.00	0.00	0.00	0.00	0.00	0.00
Azerbaijan	AZE	20200108	0.00		0.00		0.00		0.00		0.00		0.00		0.00		0.00	0.00		0.00	0.00	0.00	0.00		0.00	0.00	0.00	0.00		0	0	0.00	0.00	0.00	0.00	0.00	0.00	0.00	0.00	0.00	0.00
Azerbaijan	AZE	20200109	0.00		0.00		0.00		0.00		0.00		0.00		0.00		0.00	0.00		0.00	0.00	0.00	0.00		0.00	0.00	0.00	0.00		0	0	0.00	0.00	0.00	0.00	0.00	0.00	0.00	0.00	0.00	0.00
Azerbaijan	AZE	20200110	0.00		0.00		0.00		0.00		0.00		0.00		0.00		0.00	0.00		0.00	0.00	0.00	0.00		0.00	0.00	0.00	0.00		0	0	0.00	0.00	0.00	0.00	0.00	0.00	0.00	0.00	0.00	0.00
Azerbaijan	AZE	20200111	0.00		0.00		0.00		0.00		0.00		0.00		0.00		0.00	0.00		0.00	0.00	0.00	0.00		0.00	0.00	0.00	0.00		0	0	0.00	0.00	0.00	0.00	0.00	0.00	0.00	0.00	0.00	0.00
Azerbaijan	AZE	20200112	0.00		0.00		0.00		0.00		0.00		0.00		0.00		0.00	0.00		0.00	0.00	0.00	0.00		0.00	0.00	0.00	0.00		0	0	0.00	0.00	0.00	0.00	0.00	0.00	0.00	0.00	0.00	0.00
Azerbaijan	AZE	20200113	0.00		0.00		0.00		0.00		0.00		0.00		0.00		0.00	0.00		0.00	0.00	0.00	0.00		0.00	0.00	0.00	0.00		0	0	0.00	0.00	0.00	0.00	0.00	0.00	0.00	0.00	0.00	0.00
Azerbaijan	AZE	20200114	0.00		0.00		0.00		0.00		0.00		0.00		0.00		0.00	0.00		0.00	0.00	0.00	0.00		0.00	0.00	0.00	0.00		0	0	0.00	0.00	0.00	0.00	0.00	0.00	0.00	0.00	0.00	0.00
Azerbaijan	AZE	20200115	0.00		0.00		0.00		0.00		0.00		0.00		0.00		0.00	0.00		0.00	0.00	0.00	0.00		0.00	0.00	0.00	0.00		0	0	0.00	0.00	0.00	0.00	0.00	0.00	0.00	0.00	0.00	0.00
Azerbaijan	AZE	20200116	0.00		0.00		0.00		0.00		0.00		0.00		0.00		0.00	0.00		0.00	0.00	0.00	0.00		0.00	0.00	0.00	0.00		0	0	0.00	0.00	0.00	0.00	0.00	0.00	0.00	0.00	0.00	0.00
Azerbaijan	AZE	20200117	0.00		0.00		0.00		0.00		0.00		0.00		0.00		0.00	0.00		0.00	0.00	0.00	0.00		0.00	0.00	0.00	0.00		0	0	0.00	0.00	0.00	0.00	0.00	0.00	0.00	0.00	0.00	0.00
Azerbaijan	AZE	20200118	0.00		0.00		0.00		0.00		0.00		0.00		0.00		0.00	0.00		0.00	0.00	0.00	0.00		0.00	0.00	0.00	0.00		0	0	0.00	0.00	0.00	0.00	0.00	0.00	0.00	0.00	0.00	0.00
Azerbaijan	AZE	20200119	0.00		0.00		0.00		0.00		0.00		0.00		0.00		0.00	0.00		0.00	0.00	0.00	0.00		0.00	0.00	0.00	0.00		0	0	0.00	0.00	0.00	0.00	0.00	0.00	0.00	0.00	0.00	0.00
Azerbaijan	AZE	20200120	0.00		0.00		0.00		0.00		0.00		0.00		0.00		0.00	0.00		0.00	0.00	0.00	0.00		0.00	0.00	0.00	0.00		0	0	0.00	0.00	0.00	0.00	0.00	0.00	0.00	0.00	0.00	0.00
Azerbaijan	AZE	20200121	0.00		0.00		0.00		0.00		0.00		0.00		0.00		0.00	0.00		0.00	0.00	0.00	0.00		0.00	0.00	0.00	0.00		0	0	0.00	0.00	0.00	0.00	0.00	0.00	0.00	0.00	0.00	0.00
Azerbaijan	AZE	20200122	0.00		0.00		0.00		0.00		0.00		0.00		0.00		0.00	0.00		0.00	0.00	0.00	0.00		0.00	0.00	0.00	0.00		0	0	0.00	0.00	0.00	0.00	0.00	0.00	0.00	0.00	0.00	0.00
Azerbaijan	AZE	20200123	0.00		0.00		0.00		0.00		0.00		0.00		0.00		0.00	0.00		0.00	0.00	0.00	0.00		0.00	0.00	0.00	0.00		0	0	0.00	0.00	0.00	0.00	0.00	0.00	0.00	0.00	0.00	0.00
Azerbaijan	AZE	20200124	0.00		0.00		0.00		0.00		0.00		0.00		0.00		0.00	0.00		0.00	0.00	0.00	0.00		0.00	0.00	0.00	0.00		0	0	0.00	0.00	0.00	0.00	0.00	0.00	0.00	0.00	0.00	0.00
Azerbaijan	AZE	20200125	0.00		0.00		0.00		0.00		0.00		0.00		0.00		0.00	0.00		0.00	0.00	0.00	0.00		0.00	0.00	0.00	0.00		0	0	0.00	0.00	0.00	0.00	0.00	0.00	0.00	0.00	0.00	0.00
Azerbaijan	AZE	20200126	0.00		0.00		0.00		0.00		0.00		0.00		0.00		0.00	0.00		0.00	0.00	0.00	0.00		0.00	0.00	0.00	0.00		0	0	0.00	0.00	0.00	0.00	0.00	0.00	0.00	0.00	0.00	0.00
Azerbaijan	AZE	20200127	0.00		0.00		0.00		0.00		0.00		0.00		0.00		0.00	0.00		0.00	0.00	0.00	0.00		0.00	0.00	0.00	0.00		0	0	0.00	0.00	0.00	0.00	0.00	0.00	0.00	0.00	0.00	0.00
Azerbaijan	AZE	20200128	0.00		0.00		0.00		0.00		0.00		0.00		0.00		0.00	0.00		0.00	0.00	0.00	0.00		0.00	0.00	0.00	0.00		0	0	0.00	0.00	0.00	0.00	0.00	0.00	0.00	0.00	0.00	0.00
Azerbaijan	AZE	20200129	0.00		0.00		0.00		0.00		0.00		0.00		0.00		0.00	0.00		0.00	0.00	0.00	0.00		0.00	0.00	0.00	0.00		0	0	0.00	0.00	0.00	0.00	0.00	0.00	0.00	0.00	0.00	0.00
Azerbaijan	AZE	20200130	0.00		0.00		0.00		0.00		0.00		0.00		0.00		1.00	0.00		0.00	0.00	0.00	0.00		0.00	0.00	0.00	0.00		0	0	2.78	2.78	3.57	3.57	1.92	1.92	2.27	2.27	0.00	0.00
Azerbaijan	AZE	20200131	0.00		0.00		0.00		0.00		0.00		0.00		0.00		1.00	0.00		0.00	0.00	0.00	0.00		0.00	0.00	0.00	0.00		0	0	2.78	2.78	3.57	3.57	1.92	1.92	2.27	2.27	0.00	0.00
Azerbaijan	AZE	20200201	0.00		0.00		0.00		0.00		0.00		0.00		0.00		1.00	0.00		0.00	0.00	0.00	0.00		0.00	0.00	0.00	0.00		0	0	2.78	2.78	3.57	3.57	1.92	1.92	2.27	2.27	0.00	0.00
Azerbaijan	AZE	20200202	0.00		0.00		0.00		0.00		0.00		0.00		0.00		1.00	0.00		0.00	0.00	0.00	0.00		0.00	0.00	0.00	0.00		0	0	2.78	2.78	3.57	3.57	1.92	1.92	2.27	2.27	0.00	0.00
Azerbaijan	AZE	20200203	0.00		0.00		0.00		0.00		0.00		0.00		0.00		1.00	0.00		0.00	0.00	0.00	0.00		0.00	0.00	0.00	0.00		0	0	2.78	2.78	3.57	3.57	1.92	1.92	2.27	2.27	0.00	0.00
Azerbaijan	AZE	20200204	0.00		0.00		0.00		0.00		0.00		0.00		0.00		1.00	0.00		0.00	0.00	0.00	0.00		0.00	0.00	0.00	0.00		0	0	2.78	2.78	3.57	3.57	1.92	1.92	2.27	2.27	0.00	0.00
Azerbaijan	AZE	20200205	0.00		0.00		0.00		0.00		0.00		0.00		0.00		1.00	0.00		0.00	0.00	0.00	0.00		0.00	0.00	0.00	0.00		0	0	2.78	2.78	3.57	3.57	1.92	1.92	2.27	2.27	0.00	0.00
Azerbaijan	AZE	20200206	0.00		0.00		0.00		0.00		0.00		0.00		0.00		1.00	0.00		0.00	0.00	0.00	0.00		0.00	0.00	0.00	0.00		0	0	2.78	2.78	3.57	3.57	1.92	1.92	2.27	2.27	0.00	0.00
Azerbaijan	AZE	20200207	0.00		0.00		0.00		0.00		0.00		0.00		0.00		1.00	0.00		0.00	0.00	0.00	0.00		0.00	0.00	0.00	0.00		0	0	2.78	2.78	3.57	3.57	1.92	1.92	2.27	2.27	0.00	0.00
Azerbaijan	AZE	20200208	0.00		0.00		0.00		0.00		0.00		0.00		0.00		1.00	0.00		0.00	0.00	0.00	0.00		0.00	0.00	0.00	0.00		0	0	2.78	2.78	3.57	3.57	1.92	1.92	2.27	2.27	0.00	0.00
Azerbaijan	AZE	20200209	0.00		0.00		0.00		0.00		0.00		0.00		0.00		1.00	0.00		0.00	0.00	0.00	0.00		0.00	0.00	0.00	0.00		0	0	2.78	2.78	3.57	3.57	1.92	1.92	2.27	2.27	0.00	0.00
Azerbaijan	AZE	20200210	0.00		0.00		0.00		0.00		0.00		0.00		0.00		1.00	0.00		0.00	0.00	0.00	0.00		0.00	0.00	0.00	0.00		0	0	2.78	2.78	3.57	3.57	1.92	1.92	2.27	2.27	0.00	0.00
Azerbaijan	AZE	20200211	0.00		0.00		0.00		0.00		0.00		0.00		0.00		1.00	0.00		0.00	0.00	0.00	0.00		0.00	0.00	0.00	0.00		0	0	2.78	2.78	3.57	3.57	1.92	1.92	2.27	2.27	0.00	0.00
Azerbaijan	AZE	20200212	0.00		0.00		0.00		0.00		0.00		0.00		0.00		1.00	0.00		0.00	0.00	0.00	0.00		0.00	0.00	0.00	0.00		0	0	2.78	2.78	3.57	3.57	1.92	1.92	2.27	2.27	0.00	0.00
Azerbaijan	AZE	20200213	0.00		0.00		0.00		0.00		0.00		0.00		0.00		1.00	0.00		0.00	0.00	0.00	0.00		0.00	0.00	0.00	0.00		0	0	2.78	2.78	3.57	3.57	1.92	1.92	2.27	2.27	0.00	0.00
Azerbaijan	AZE	20200214	0.00		0.00		0.00		0.00		0.00		0.00		0.00		1.00	0.00		0.00	0.00	0.00	0.00		0.00	0.00	0.00	0.00		0	0	2.78	2.78	3.57	3.57	1.92	1.92	2.27	2.27	0.00	0.00
Azerbaijan	AZE	20200215	0.00		0.00		0.00		0.00		0.00		0.00		0.00		1.00	0.00		0.00	0.00	0.00	0.00		0.00	0.00	0.00	0.00		0	0	2.78	2.78	3.57	3.57	1.92	1.92	2.27	2.27	0.00	0.00
Azerbaijan	AZE	20200216	0.00		0.00		0.00		0.00		0.00		0.00		0.00		1.00	0.00		0.00	0.00	0.00	0.00		0.00	0.00	0.00	0.00		0	0	2.78	2.78	3.57	3.57	1.92	1.92	2.27	2.27	0.00	0.00
Azerbaijan	AZE	20200217	0.00		0.00		0.00		0.00		0.00		0.00		0.00		1.00	0.00		0.00	0.00	0.00	0.00		0.00	0.00	0.00	0.00		0	0	2.78	2.78	3.57	3.57	1.92	1.92	2.27	2.27	0.00	0.00
Azerbaijan	AZE	20200218	0.00		0.00		0.00		0.00		0.00		0.00		0.00		1.00	0.00		0.00	0.00	0.00	0.00		0.00	0.00	0.00	0.00		0	0	2.78	2.78	3.57	3.57	1.92	1.92	2.27	2.27	0.00	0.00
Azerbaijan	AZE	20200219	0.00		0.00		0.00		0.00		0.00		0.00		0.00		1.00	0.00		0.00	0.00	0.00	0.00		0.00	0.00	0.00	0.00		0	0	2.78	2.78	3.57	3.57	1.92	1.92	2.27	2.27	0.00	0.00
Azerbaijan	AZE	20200220	0.00		0.00		0.00		0.00		0.00		0.00		0.00		1.00	0.00		0.00	0.00	0.00	0.00		0.00	0.00	0.00	0.00		0	0	2.78	2.78	3.57	3.57	1.92	1.92	2.27	2.27	0.00	0.00
Azerbaijan	AZE	20200221	0.00		0.00		0.00		0.00		0.00		0.00		0.00		1.00	0.00		0.00	0.00	0.00	0.00		0.00	0.00	0.00	0.00		0	0	2.78	2.78	3.57	3.57	1.92	1.92	2.27	2.27	0.00	0.00
Azerbaijan	AZE	20200222	0.00		0.00		0.00		0.00		0.00		0.00		0.00		1.00	0.00		0.00	0.00	0.00	0.00		0.00	0.00	0.00	0.00		0	0	2.78	2.78	3.57	3.57	1.92	1.92	2.27	2.27	0.00	0.00
Azerbaijan	AZE	20200223	0.00		0.00		0.00		0.00		0.00		0.00		0.00		1.00	0.00		0.00	0.00	0.00	0.00		0.00	0.00	0.00	0.00		0	0	2.78	2.78	3.57	3.57	1.92	1.92	2.27	2.27	0.00	0.00
Azerbaijan	AZE	20200224	0.00		0.00		0.00		0.00		0.00		0.00		0.00		1.00	0.00		0.00	0.00	0.00	0.00		0.00	0.00	0.00	0.00		0	0	2.78	2.78	3.57	3.57	1.92	1.92	2.27	2.27	0.00	0.00
Azerbaijan	AZE	20200225	0.00		0.00		0.00		0.00		0.00		0.00		0.00		1.00	0.00		0.00	0.00	0.00	0.00		0.00	0.00	0.00	0.00		0	0	2.78	2.78	3.57	3.57	1.92	1.92	2.27	2.27	0.00	0.00
Azerbaijan	AZE	20200226	0.00		0.00		0.00		0.00		0.00		0.00		0.00		1.00	0.00		0.00	0.00	0.00	0.00		0.00	0.00	0.00	0.00		0	0	2.78	2.78	3.57	3.57	1.92	1.92	2.27	2.27	0.00	0.00
Azerbaijan	AZE	20200227	0.00		0.00		0.00		0.00		0.00		0.00		0.00		1.00	0.00		0.00	0.00	0.00	2.00	1	1.00	0.00	0.00	0.00		0	0	13.89	13.89	17.86	17.86	12.18	12.18	14.39	14.39	0.00	0.00
Azerbaijan	AZE	20200228	0.00		0.00		0.00		0.00		0.00		0.00		0.00		1.00	0.00		0.00	0.00	0.00	2.00	1	1.00	2.00	0.00	0.00		0	0	13.89	13.89	17.86	17.86	19.87	19.87	23.48	23.48	0.00	0.00
Azerbaijan	AZE	20200229	0.00		0.00		0.00		0.00		0.00		0.00		0.00		3.00	0.00		0.00	0.00	0.00	2.00	1	1.00	2.00	0.00	0.00		1	0	19.44	19.44	25.00	25.00	23.72	23.72	28.03	28.03	0.00	0.00
Azerbaijan	AZE	20200301	0.00		0.00		0.00		0.00		0.00		0.00		0.00		3.00	0.00		0.00	0.00	0.00	2.00	1	1.00	2.00	0.00	0.00		1	0	19.44	19.44	25.00	25.00	23.72	23.72	28.03	28.03	0.00	0.00
Azerbaijan	AZE	20200302	0.00		0.00		0.00		0.00		0.00		0.00		0.00		3.00	0.00		0.00	0.00	0.00	2.00	1	1.00	2.00	0.00	0.00		3	0	19.44	19.44	25.00	25.00	23.72	23.72	28.03	28.03	0.00	0.00
Azerbaijan	AZE	20200303	3.00	1	0.00		0.00		0.00		0.00		0.00		0.00		3.00	0.00		0.00	0.00	0.00	2.00	1	2.00	2.00	0.00	0.00				30.56	30.56	39.29	39.29	33.97	33.97	40.15	40.15	0.00	0.00
Azerbaijan	AZE	20200304	3.00	1	0.00		0.00		0.00		0.00		0.00		0.00		3.00	0.00		0.00	0.00	0.00	2.00	1	2.00	2.00	0.00	0.00				30.56	30.56	39.29	39.29	33.97	33.97	40.15	40.15	0.00	0.00
Azerbaijan	AZE	20200305	3.00	1	0.00		0.00		0.00		0.00		0.00		0.00		3.00	0.00		0.00	0.00	0.00	2.00	1	2.00	2.00	0.00	0.00				30.56	30.56	39.29	39.29	33.97	33.97	40.15	40.15	0.00	0.00
Azerbaijan	AZE	20200306	3.00	1	0.00		0.00		0.00		0.00		0.00		0.00		3.00	0.00		0.00	0.00	5000000.00	2.00	1	2.00	1.00	0.00	0.00		6	0	30.56	30.56	39.29	39.29	30.13	30.13	35.61	35.61	0.00	0.00
Azerbaijan	AZE	20200307	3.00	1	0.00		0.00		0.00		0.00		0.00		0.00		3.00	0.00		0.00	0.00	0.00	2.00	1	2.00	1.00	0.00	0.00		9	0	30.56	30.56	39.29	39.29	30.13	30.13	35.61	35.61	0.00	0.00
Azerbaijan	AZE	20200308	3.00	1	0.00		0.00		0.00		0.00		0.00		0.00		3.00	0.00		0.00	0.00	0.00	2.00	1	2.00	1.00	0.00	0.00				30.56	30.56	39.29	39.29	30.13	30.13	35.61	35.61	0.00	0.00
Azerbaijan	AZE	20200309	3.00	1	0.00		0.00		0.00		0.00		0.00		0.00		3.00	0.00		0.00	0.00	0.00	2.00	1	2.00	1.00	0.00	0.00				30.56	30.56	39.29	39.29	30.13	30.13	35.61	35.61	0.00	0.00
Azerbaijan	AZE	20200310	3.00	1	0.00		1.00	1	0.00		0.00		0.00		0.00		3.00	0.00		0.00	0.00	0.00	2.00	1	2.00	1.00	0.00	0.00				36.11	36.11	48.81	48.81	33.97	33.97	40.15	40.15	0.00	0.00
Azerbaijan	AZE	20200311	3.00	1	0.00		1.00	1	0.00		0.00		0.00		0.00		3.00	0.00		0.00	0.00	5000000.00	2.00	1	2.00	1.00	0.00	0.00		11	0	36.11	36.11	48.81	48.81	33.97	33.97	40.15	40.15	0.00	0.00
Azerbaijan	AZE	20200312	3.00	1	0.00		1.00	1	0.00		0.00		0.00		0.00		3.00	0.00		0.00	0.00	0.00	2.00	1	2.00	1.00	0.00	0.00		13	0	36.11	36.11	48.81	48.81	33.97	33.97	40.15	40.15	0.00	0.00
Azerbaijan	AZE	20200313	3.00	1	0.00		1.00	1	0.00		0.00		0.00		0.00		3.00	0.00		0.00	0.00	0.00	2.00	1	2.00	1.00	0.00	0.00		13	0	36.11	36.11	48.81	48.81	33.97	33.97	40.15	40.15	0.00	0.00
Azerbaijan	AZE	20200314	3.00	1	0.00		2.00	1	4.00	1	0.00		0.00		0.00		3.00	0.00		0.00	0.00	0.00	2.00	1	2.00	1.00	0.00	0.00				52.78	52.78	53.57	53.57	45.51	45.51	53.79	53.79	0.00	0.00
Azerbaijan	AZE	20200315	3.00	1	0.00		2.00	1	4.00	1	0.00		0.00		0.00		3.00	0.00		0.00	0.00	0.00	2.00	1	2.00	1.00	0.00	0.00		19	0	52.78	52.78	53.57	53.57	45.51	45.51	53.79	53.79	0.00	0.00
Azerbaijan	AZE	20200316	3.00	1	0.00		2.00	1	4.00	1	0.00		0.00		0.00		3.00	0.00		0.00	0.00	0.00	2.00	1	2.00	1.00	0.00	0.00		19	0	52.78	52.78	53.57	53.57	45.51	45.51	53.79	53.79	0.00	0.00
Azerbaijan	AZE	20200317	3.00	1	0.00		2.00	1	4.00	1	0.00		0.00		0.00		3.00	0.00		0.00	0.00	0.00	2.00	1	2.00	1.00	0.00	0.00		19	0	52.78	52.78	53.57	53.57	45.51	45.51	53.79	53.79	0.00	0.00
Azerbaijan	AZE	20200318	3.00	1	0.00		2.00	1	4.00	1	0.00		0.00		0.00		3.00	0.00		0.00	0.00	0.00	2.00	1	2.00	1.00	0.00	0.00		28	0	52.78	52.78	53.57	53.57	45.51	45.51	53.79	53.79	0.00	0.00
Azerbaijan	AZE	20200319	3.00	1	0.00		2.00	1	4.00	1	0.00		0.00		2.00	0	3.00	0.00		0.00	588235290.00	0.00	2.00	1	2.00	1.00	0.00	0.00		34	0	61.11	61.11	63.10	63.10	51.28	51.28	60.61	60.61	0.00	0.00
Azerbaijan	AZE	20200320	3.00	1	0.00		2.00	1	4.00	1	0.00		0.00		2.00	0	3.00	0.00		0.00	0.00	0.00	2.00	1	2.00	1.00	0.00	0.00		44	0	61.11	61.11	63.10	63.10	51.28	51.28	60.61	60.61	0.00	0.00
Azerbaijan	AZE	20200321	3.00	1	0.00		2.00	1	4.00	1	0.00		0.00		2.00	0	3.00	0.00		0.00	11989705.90	0.00	2.00	1	2.00	1.00	0.00	0.00		44	1	61.11	61.11	63.10	63.10	51.28	51.28	60.61	60.61	0.00	0.00
Azerbaijan	AZE	20200322	3.00	1	0.00		2.00	1	4.00	1	0.00		0.00		2.00	0	3.00	0.00		0.00	0.00	0.00	2.00	1	2.00	1.00	0.00	0.00		53	1	61.11	61.11	63.10	63.10	51.28	51.28	60.61	60.61	0.00	0.00
Azerbaijan	AZE	20200323	3.00	1	2.00	1	2.00	1	4.00	1	0.00		0.00		2.00	0	3.00	0.00		0.00	0.00	0.00	2.00	1	2.00	1.00	0.00	0.00		65	1	68.52	68.52	73.81	73.81	56.41	56.41	66.67	66.67	0.00	0.00
Azerbaijan	AZE	20200324	3.00	1	2.00	1	2.00	1	4.00	1	0.00		0.00		2.00	0	3.00	0.00		0.00	0.00	0.00	2.00	1	2.00	1.00	0.00	0.00		72	1	68.52	68.52	73.81	73.81	56.41	56.41	66.67	66.67	0.00	0.00
Azerbaijan	AZE	20200325	3.00	1	2.00	1	2.00	1	4.00	1	0.00		0.00		2.00	0	3.00	0.00		0.00	0.00	0.00	2.00	1	2.00	1.00	0.00	0.00		87	1	68.52	68.52	73.81	73.81	56.41	56.41	66.67	66.67	0.00	0.00
Azerbaijan	AZE	20200326	3.00	1	2.00	1	2.00	1	4.00	1	0.00		0.00		2.00	0	3.00	0.00		0.00	0.00	0.00	2.00	1	2.00	1.00	0.00	0.00		93	2	68.52	68.52	73.81	73.81	56.41	56.41	66.67	66.67	0.00	0.00
Azerbaijan	AZE	20200327	3.00	1	2.00	1	2.00	1	4.00	1	0.00		0.00		2.00	0	3.00	0.00		0.00	0.00	0.00	2.00	1	2.00	1.00	0.00	0.00		122	3	68.52	68.52	73.81	73.81	56.41	56.41	66.67	66.67	0.00	0.00
Azerbaijan	AZE	20200328	3.00	1	2.00	1	2.00	1	4.00	1	0.00		0.00		2.00	0	3.00	0.00		0.00	0.00	0.00	2.00	1	2.00	1.00	0.00	0.00		165	3	68.52	68.52	73.81	73.81	56.41	56.41	66.67	66.67	0.00	0.00
Azerbaijan	AZE	20200329	3.00	1	2.00	1	2.00	1	4.00	1	0.00		0.00		2.00	0	3.00	0.00		0.00	0.00	0.00	2.00	1	2.00	1.00	0.00	0.00		182	4	68.52	68.52	73.81	73.81	56.41	56.41	66.67	66.67	0.00	0.00
Azerbaijan	AZE	20200330	3.00	1	2.00	1	2.00	1	4.00	1	0.00		0.00		2.00	0	3.00	0.00		0.00	0.00	0.00	2.00	1	2.00	1.00	0.00	0.00		209	4	68.52	68.52	73.81	73.81	56.41	56.41	66.67	66.67	0.00	0.00
Azerbaijan	AZE	20200331	3.00	1	3.00	1	2.00	1	4.00	1	1.00	0	3.00	1	2.00	1	3.00	0.00		0.00	0.00	0.00	2.00	1	2.00	1.00	0.00	0.00		273	4	88.89	88.89	86.90	86.90	70.51	70.51	83.33	83.33	0.00	0.00
Azerbaijan	AZE	20200401	3.00	1	3.00	1	2.00	1	4.00	1	1.00	0	3.00	1	2.00	1	3.00	0.00		0.00	0.00	0.00	2.00	1	2.00	1.00	0.00	0.00		298	5	88.89	88.89	86.90	86.90	70.51	70.51	83.33	83.33	0.00	0.00
Azerbaijan	AZE	20200402	3.00	1	3.00	1	2.00	1	4.00	1	1.00	0	3.00	1	2.00	1	3.00	0.00		0.00	0.00	0.00	2.00	1	2.00	1.00	0.00	0.00		359	5	88.89	88.89	86.90	86.90	70.51	70.51	83.33	83.33	0.00	0.00
Azerbaijan	AZE	20200403	3.00	1	3.00	1	2.00	1	4.00	1	1.00	0	3.00	1	2.00	1	3.00	0.00		0.00	0.00	0.00	2.00	1	2.00	1.00	0.00	0.00		400	5	88.89	88.89	86.90	86.90	70.51	70.51	83.33	83.33	0.00	0.00
Azerbaijan	AZE	20200404	3.00	1	3.00	1	2.00	1	4.00	1	1.00	0	3.00	1	2.00	1	3.00	0.00		0.00	0.00	0.00	2.00	1	2.00	1.00	0.00	0.00		443	5	88.89	88.89	86.90	86.90	70.51	70.51	83.33	83.33	0.00	0.00
Azerbaijan	AZE	20200405	3.00	1	3.00	1	2.00	1	4.00	1	1.00	0	3.00	1	2.00	1	3.00	0.00		0.00	0.00	0.00	2.00	1	2.00	1.00	0.00	0.00		521	5	88.89	88.89	86.90	86.90	70.51	70.51	83.33	83.33	0.00	0.00
Azerbaijan	AZE	20200406	3.00	1	3.00	1	2.00	1	4.00	1	1.00	0	3.00	1	2.00	1	3.00	0.00		0.00	0.00	0.00	2.00	1	2.00	1.00	0.00	0.00		584	7	88.89	88.89	86.90	86.90	70.51	70.51	83.33	83.33	0.00	0.00
Azerbaijan	AZE	20200407	3.00	1	3.00	1	2.00	1	4.00	1	1.00	0	3.00	1	2.00	1	3.00	0.00		0.00	0.00	0.00	2.00	1	2.00	1.00	0.00	0.00		641	7	88.89	88.89	86.90	86.90	70.51	70.51	83.33	83.33	0.00	0.00
Azerbaijan	AZE	20200408	3.00	1	3.00	1	2.00	1	4.00	1	1.00	0	3.00	1	2.00	1	3.00	2.00	1	0.00	0.00	0.00	2.00	1	2.00	1.00	0.00	0.00		717	8	88.89	88.89	86.90	86.90	78.21	78.21	83.33	83.33	50.00	50.00
Azerbaijan	AZE	20200409	3.00	1	3.00	1	2.00	1	4.00	1	1.00	0	3.00	1	2.00	1	3.00	2.00	1	0.00	0.00	0.00	2.00	1	2.00	1.00	0.00	0.00		822	8	88.89	88.89	86.90	86.90	78.21	78.21	83.33	83.33	50.00	50.00
Azerbaijan	AZE	20200410	3.00	1	3.00	1	2.00	1	4.00	1	1.00	0	3.00	1	2.00	1	3.00	2.00	1	0.00	0.00	0.00	2.00	1	2.00	1.00	0.00	0.00		926	9	88.89	88.89	86.90	86.90	78.21	78.21	83.33	83.33	50.00	50.00
Azerbaijan	AZE	20200411	3.00	1	3.00	1	2.00	1	4.00	1	1.00	0	3.00	1	2.00	1	3.00	2.00	1	0.00	0.00	0.00	2.00	1	2.00	1.00	0.00	0.00		991	10	88.89	88.89	86.90	86.90	78.21	78.21	83.33	83.33	50.00	50.00
Azerbaijan	AZE	20200412	3.00	1	3.00	1	2.00	1	4.00	1	1.00	0	3.00	1	2.00	1	3.00	2.00	1	0.00	0.00	0.00	2.00	1	2.00	1.00	0.00	0.00		1058	11	88.89	88.89	86.90	86.90	78.21	78.21	83.33	83.33	50.00	50.00
Azerbaijan	AZE	20200413	3.00	1	3.00	1	2.00	1	4.00	1	1.00	0	3.00	1	2.00	1	3.00	2.00	1	0.00	0.00	0.00	2.00	1	2.00	1.00	0.00	0.00		1098	11	88.89	88.89	86.90	86.90	78.21	78.21	83.33	83.33	50.00	50.00
Azerbaijan	AZE	20200414	3.00	1	3.00	1	2.00	1	4.00	1	1.00	0	3.00	1	2.00	1	3.00	2.00	1	0.00	0.00	0.00	2.00	1	2.00	1.00	0.00	0.00		1148	12	88.89	88.89	86.90	86.90	78.21	78.21	83.33	83.33	50.00	50.00
Azerbaijan	AZE	20200415	3.00	1	3.00	1	2.00	1	4.00	1	1.00	0	3.00	1	2.00	1	3.00	2.00	1	0.00	0.00	0.00	2.00	1	2.00	1.00	0.00	0.00		1197	13	88.89	88.89	86.90	86.90	78.21	78.21	83.33	83.33	50.00	50.00
Azerbaijan	AZE	20200416	3.00	1	3.00	1	2.00	1	4.00	1	1.00	0	3.00	1	2.00	1	4.00	2.00	1	0.00	0.00	0.00	2.00	1	2.00	1.00	0.00	0.00		1253	13	91.67	91.67	90.48	90.48	80.13	80.13	85.61	85.61	50.00	50.00
Azerbaijan	AZE	20200417	3.00	1	3.00	1	2.00	1	4.00	1	1.00	0	3.00	1	2.00	1	4.00	2.00	1	0.00	0.00	0.00	2.00	1	2.00	1.00	0.00	0.00		1283	15	91.67	91.67	90.48	90.48	80.13	80.13	85.61	85.61	50.00	50.00
Azerbaijan	AZE	20200418	3.00	1	3.00	1	2.00	1	4.00	1	1.00	0	3.00	1	2.00	1	4.00	2.00	1	0.00	0.00	0.00	2.00	1	2.00	1.00	0.00	0.00		1340	15	91.67	91.67	90.48	90.48	80.13	80.13	85.61	85.61	50.00	50.00
Azerbaijan	AZE	20200419	3.00	1	3.00	1	2.00	1	4.00	1	1.00	0	3.00	1	2.00	1	4.00	2.00	1	0.00	0.00	0.00	2.00	1	2.00	1.00	0.00	0.00		1373	18	91.67	91.67	90.48	90.48	80.13	80.13	85.61	85.61	50.00	50.00
Azerbaijan	AZE	20200420	3.00	1	3.00	1	2.00	1	4.00	1	1.00	0	3.00	1	2.00	1	4.00	2.00	1	0.00	0.00	0.00	2.00	1	2.00	1.00	0.00	0.00		1398	19	91.67	91.67	90.48	90.48	80.13	80.13	85.61	85.61	50.00	50.00
Azerbaijan	AZE	20200421	3.00	1	3.00	1	2.00	1	4.00	1	1.00	0	3.00	1	2.00	1	4.00	2.00	1	0.00	0.00	0.00	2.00	1	2.00	1.00	0.00	0.00		1436	19	91.67	91.67	90.48	90.48	80.13	80.13	85.61	85.61	50.00	50.00
Azerbaijan	AZE	20200422	3.00	1	3.00	1	2.00	1	4.00	1	1.00	0	3.00	1	2.00	1	4.00	2.00	1	0.00	0.00	0.00	2.00	1	2.00	1.00	0.00	0.00		1480	20	91.67	91.67	90.48	90.48	80.13	80.13	85.61	85.61	50.00	50.00
Azerbaijan	AZE	20200423	3.00	1	3.00	1	2.00	1	4.00	1	1.00	0	3.00	1	2.00	1	4.00	2.00	1	0.00	0.00	0.00	2.00	1	2.00	1.00	0.00	0.00		1518	20	91.67	91.67	90.48	90.48	80.13	80.13	85.61	85.61	50.00	50.00
Azerbaijan	AZE	20200424	3.00	1	3.00	1	2.00	1	4.00	1	1.00	0	3.00	1	2.00	1	4.00	2.00	1	0.00	0.00	0.00	2.00	1	2.00	1.00	0.00	0.00		1548	20	91.67	91.67	90.48	90.48	80.13	80.13	85.61	85.61	50.00	50.00
Azerbaijan	AZE	20200425	3.00	1	3.00	1	2.00	1	4.00	1	1.00	0	3.00	1	2.00	1	4.00	2.00	1	0.00	0.00	0.00	2.00	1	2.00	1.00	0.00	0.00		1592	21	91.67	91.67	90.48	90.48	80.13	80.13	85.61	85.61	50.00	50.00
Azerbaijan	AZE	20200426	3.00	1	3.00	1	2.00	1	4.00	1	1.00	0	3.00	1	2.00	1	4.00	2.00	1	0.00	0.00	0.00	2.00	1	2.00	1.00	0.00	0.00		1617	21	91.67	91.67	90.48	90.48	80.13	80.13	85.61	85.61	50.00	50.00
Azerbaijan	AZE	20200427	3.00	1	2.00	1	2.00	1	4.00	1	1.00	0	3.00	1	2.00	1	4.00	2.00	1	0.00	0.00	0.00	2.00	1	2.00	1.00	0.00	0.00		1645	21	87.96	87.96	86.90	86.90	77.56	77.56	82.58	82.58	50.00	50.00
Azerbaijan	AZE	20200428	3.00	1	2.00	1	2.00	1	4.00	1	1.00	0	3.00	1	2.00	1	4.00	2.00	1	0.00	0.00	0.00	2.00	1	2.00	1.00	0.00	0.00		1678	22	87.96	87.96	86.90	86.90	77.56	77.56	82.58	82.58	50.00	50.00
Azerbaijan	AZE	20200429	3.00	1	2.00	1	2.00	1	4.00	1	1.00	0	3.00	1	2.00	1	4.00	2.00	1	0.00	0.00	0.00	2.00	1	2.00	1.00	0.00	0.00		1717	22	87.96	87.96	86.90	86.90	77.56	77.56	82.58	82.58	50.00	50.00
Azerbaijan	AZE	20200430	3.00	1	2.00	1	2.00	1	4.00	1	1.00	0	3.00	1	2.00	1	4.00	2.00	1	0.00	0.00	0.00	2.00	1	2.00	1.00	0.00	0.00		1766	23	87.96	87.96	86.90	86.90	77.56	77.56	82.58	82.58	50.00	50.00
Azerbaijan	AZE	20200501	3.00	1	2.00	1	2.00	1	4.00	1	1.00	0	3.00	1	2.00	1	4.00	2.00	1	0.00	0.00	0.00	2.00	1	2.00	1.00	0.00	0.00		1804	24	87.96	87.96	86.90	86.90	77.56	77.56	82.58	82.58	50.00	50.00
Azerbaijan	AZE	20200502	3.00	1	2.00	1	2.00	1	4.00	1	1.00	0	3.00	1	2.00	1	4.00	2.00	1	0.00	0.00	0.00	2.00	1	2.00	1.00	0.00	0.00		1854	25	87.96	87.96	86.90	86.90	77.56	77.56	82.58	82.58	50.00	50.00
Azerbaijan	AZE	20200503	3.00	1	2.00	1	2.00	1	4.00	1	1.00	0	3.00	1	2.00	1	4.00	2.00	1	0.00	0.00	0.00	2.00	1	2.00	1.00	0.00	0.00		1894	25	87.96	87.96	86.90	86.90	77.56	77.56	82.58	82.58	50.00	50.00
Azerbaijan	AZE	20200504	3.00	1	2.00	1	2.00	1	4.00	1	1.00	0	3.00	1	2.00	1	4.00	2.00	1	0.00	0.00	0.00	2.00	1	2.00	1.00	0.00	0.00		1932	25	87.96	87.96	86.90	86.90	77.56	77.56	82.58	82.58	50.00	50.00
Azerbaijan	AZE	20200505	3.00	1	2.00	1	2.00	1	4.00	1	1.00	0	3.00	1	2.00	1	4.00	2.00	1	0.00	0.00	0.00	2.00	1	2.00	1.00	0.00	0.00		1984	26	87.96	87.96	86.90	86.90	77.56	77.56	82.58	82.58	50.00	50.00
Azerbaijan	AZE	20200506	3.00	1	2.00	1	2.00	1	4.00	1	1.00	0	3.00	1	2.00	1	4.00	2.00	1	0.00	0.00	0.00	2.00	1	2.00	1.00	0.00	0.00		2060	26	87.96	87.96	86.90	86.90	77.56	77.56	82.58	82.58	50.00	50.00
Azerbaijan	AZE	20200507	3.00	1	2.00	1	2.00	1	4.00	1	1.00	0	3.00	1	2.00	1	4.00	2.00	1	0.00	0.00	0.00	2.00	1	2.00	1.00	0.00	0.00		2127	28	87.96	87.96	86.90	86.90	77.56	77.56	82.58	82.58	50.00	50.00
Azerbaijan	AZE	20200508	3.00	1	2.00	1	2.00	1	4.00	1	1.00	0	3.00	1	2.00	1	4.00	2.00	1	0.00	0.00	0.00	2.00	1	2.00	1.00	0.00	0.00		2204	28	87.96	87.96	86.90	86.90	77.56	77.56	82.58	82.58	50.00	50.00
Azerbaijan	AZE	20200509	3.00	1	2.00	1	2.00	1	4.00	1	0.00		3.00	1	2.00	1	4.00	2.00	1	0.00	0.00	0.00	2.00	1	2.00	1.00	0.00	0.00		2279	28	85.19	85.19	82.14	82.14	75.64	75.64	80.30	80.30	50.00	50.00
Azerbaijan	AZE	20200510	3.00	1	2.00	1	2.00	1	4.00	1	0.00		3.00	1	2.00	1	4.00	2.00	1	0.00	0.00	0.00	2.00	1	2.00	1.00	0.00	0.00		2422	31	85.19	85.19	82.14	82.14	75.64	75.64	80.30	80.30	50.00	50.00
Azerbaijan	AZE	20200511	3.00	1	2.00	1	2.00	1	4.00	1	0.00		3.00	1	2.00	1	4.00	2.00	1	0.00	0.00	0.00	2.00	1	2.00	1.00	0.00	0.00		2519	32	85.19	85.19	82.14	82.14	75.64	75.64	80.30	80.30	50.00	50.00
Azerbaijan	AZE	20200512	3.00	1	2.00	1	2.00	1	4.00	1	0.00		3.00	1	2.00	1	4.00	2.00	1	0.00	0.00	0.00	2.00	1	2.00	1.00	0.00	0.00		2589	32	85.19	85.19	82.14	82.14	75.64	75.64	80.30	80.30	50.00	50.00
Azerbaijan	AZE	20200513	3.00	1	2.00	1	2.00	1	4.00	1	0.00		3.00	1	2.00	1	4.00	2.00	1	0.00	0.00	0.00	2.00	1	2.00	1.00	0.00	0.00		2693	33	85.19	85.19	82.14	82.14	75.64	75.64	80.30	80.30	50.00	50.00
Azerbaijan	AZE	20200514	3.00	1	2.00	1	2.00	1	4.00	1	0.00		3.00	1	2.00	1	4.00	2.00	1	0.00	0.00	0.00	2.00	1	2.00	1.00	0.00	0.00		2758	35	85.19	85.19	82.14	82.14	75.64	75.64	80.30	80.30	50.00	50.00
Azerbaijan	AZE	20200515	3.00	1	2.00	1	2.00	1	4.00	1	0.00		3.00	1	2.00	1	4.00	2.00	1	0.00	0.00	0.00	2.00	1	2.00	1.00	0.00	0.00		2879	35	85.19	85.19	82.14	82.14	75.64	75.64	80.30	80.30	50.00	50.00
Azerbaijan	AZE	20200516	3.00	1	2.00	1	2.00	1	4.00	1	0.00		3.00	1	2.00	1	4.00	2.00	1	0.00	0.00	0.00	2.00	1	2.00	1.00	0.00	0.00		2980	36	85.19	85.19	82.14	82.14	75.64	75.64	80.30	80.30	50.00	50.00
Azerbaijan	AZE	20200517	3.00	1	2.00	1	2.00	1	4.00	1	0.00		3.00	1	2.00	1	4.00	2.00	1	0.00	0.00	0.00	2.00	1	2.00	1.00	0.00	0.00		3138	36	85.19	85.19	82.14	82.14	75.64	75.64	80.30	80.30	50.00	50.00
Azerbaijan	AZE	20200518	3.00	1	2.00	1	2.00	1	4.00	1	0.00		1.00	1	2.00	1	4.00	2.00	1	0.00	0.00	0.00	2.00	1	2.00	1.00	0.00	0.00		3274	39	77.78	77.78	82.14	82.14	70.51	70.51	74.24	74.24	50.00	50.00
Azerbaijan	AZE	20200519	3.00	1	2.00	1	2.00	1	4.00	1	0.00		1.00	1	2.00	1	4.00	2.00	1	0.00	0.00	0.00	2.00	1	2.00	1.00	0.00	0.00		3287	40	77.78	77.78	82.14	82.14	70.51	70.51	74.24	74.24	50.00	50.00
Azerbaijan	AZE	20200520	3.00	1	2.00	1	2.00	1	4.00	1	0.00		1.00	1	2.00	1	4.00	2.00	1	0.00	0.00	0.00	2.00	1	2.00	1.00	0.00	0.00		3518	41	77.78	77.78	82.14	82.14	70.51	70.51	74.24	74.24	50.00	50.00
Azerbaijan	AZE	20200521	3.00	1	2.00	1	2.00	1	4.00	1	0.00		1.00	1	2.00	1	4.00	2.00	1	0.00	0.00	0.00	2.00	1	2.00	1.00	0.00	0.00		3631	43	77.78	77.78	82.14	82.14	70.51	70.51	74.24	74.24	50.00	50.00
Azerbaijan	AZE	20200522	3.00	1	2.00	1	2.00	1	4.00	1	0.00		1.00	1	2.00	1	4.00	2.00	1	0.00	0.00	0.00	2.00	1	2.00	1.00	0.00	0.00		3749	44	77.78	77.78	82.14	82.14	70.51	70.51	74.24	74.24	50.00	50.00
Azerbaijan	AZE	20200523	3.00	1	2.00	1	2.00	1	4.00	1	0.00		1.00	1	2.00	1	4.00	2.00	1	0.00	0.00	0.00	2.00	1	2.00	1.00	0.00	0.00		3855	46	77.78	77.78	82.14	82.14	70.51	70.51	74.24	74.24	50.00	50.00
Azerbaijan	AZE	20200524	3.00	1	2.00	1	2.00	1	4.00	1	0.00		1.00	1	2.00	1	4.00	2.00	1	0.00	0.00	0.00	2.00	1	2.00	1.00	0.00	0.00		3982	49	77.78	77.78	82.14	82.14	70.51	70.51	74.24	74.24	50.00	50.00
Azerbaijan	AZE	20200525	3.00	1	2.00	1	2.00	1	4.00	1	0.00		1.00	1	2.00	1	4.00	2.00	1	0.00	0.00	0.00	2.00	1	2.00	1.00	0.00	0.00		4122	49	77.78	77.78	82.14	82.14	70.51	70.51	74.24	74.24	50.00	50.00
Azerbaijan	AZE	20200526	3.00	1	2.00	1	2.00	1	4.00	1	0.00		1.00	1	2.00	1	4.00	2.00	1	0.00	0.00	0.00	2.00	1	2.00	1.00	0.00	0.00		4271	51	77.78	77.78	82.14	82.14	70.51	70.51	74.24	74.24	50.00	50.00
Azerbaijan	AZE	20200527	3.00	1	2.00	1	2.00	1	4.00	1	0.00		1.00	1	2.00	1	4.00	2.00	1	0.00	0.00	0.00	2.00	1	2.00	1.00	0.00	0.00		4403	52	77.78	77.78	82.14	82.14	70.51	70.51	74.24	74.24	50.00	50.00
Azerbaijan	AZE	20200528	3.00	1	2.00	1	2.00	1	4.00	1	0.00		1.00	1	2.00	1	4.00	2.00	1	0.00	0.00	0.00	2.00	1	2.00	1.00	0.00	0.00		4568	54	77.78	77.78	82.14	82.14	70.51	70.51	74.24	74.24	50.00	50.00
Azerbaijan	AZE	20200529	3.00	1	2.00	1	2.00	1	4.00	1	0.00		1.00	1	2.00	1	4.00	2.00	1	0.00	0.00	0.00	2.00	1	2.00	1.00	0.00	0.00		4759	56	77.78	77.78	82.14	82.14	70.51	70.51	74.24	74.24	50.00	50.00
Azerbaijan	AZE	20200530	3.00	1	2.00	1	2.00	1	4.00	1	0.00		1.00	1	2.00	1	4.00	2.00	1	0.00	0.00	0.00	2.00	1	2.00	1.00	0.00	0.00		4989	58	77.78	77.78	82.14	82.14	70.51	70.51	74.24	74.24	50.00	50.00
Azerbaijan	AZE	20200531	3.00	1	2.00	1	2.00	1	4.00	1	0.00		1.00	1	2.00	1	4.00	2.00	1	0.00	0.00	0.00	2.00	1	2.00	1.00	0.00	0.00		5246	61	77.78	77.78	82.14	82.14	70.51	70.51	74.24	74.24	50.00	50.00
Azerbaijan	AZE	20200601	3.00	1	2.00	1	2.00	1	4.00	1	0.00		1.00	1	2.00	1	4.00	2.00	1	0.00	0.00	0.00	2.00	1	2.00	1.00				5494	63	77.78	77.78	82.14	82.14	70.51	70.51	74.24	74.24	50.00	50.00
Azerbaijan	AZE	20200602	3.00	1	2.00	1	2.00	1	4.00	1	0.00		1.00	1	2.00	1	4.00	2.00	1	0.00	0.00	0.00	2.00	1	2.00	1.00				5662	68	77.78	77.78	82.14	82.14	70.51	70.51	74.24	74.24	50.00	50.00
Azerbaijan	AZE	20200603	3.00	1	2.00	1	2.00	1	4.00	1	0.00		3.00	1	2.00	1	4.00	2.00	1	0.00	0.00	0.00	2.00	1	2.00	1.00				5935	71	85.19	85.19	82.14	82.14	75.64	75.64	80.30	80.30	50.00	50.00
Azerbaijan	AZE	20200604	3.00	1	2.00	1	2.00	1	4.00	1	0.00		3.00	1	2.00	1	4.00	2.00	1	0.00	0.00	0.00	2.00	1	2.00	1.00				6260	76	85.19	85.19	82.14	82.14	75.64	75.64	80.30	80.30	50.00	50.00
Azerbaijan	AZE	20200605																												6522	78
Azerbaijan	AZE	20200606																												6860	82
Azerbaijan	AZE	20200607																												7239	84
Azerbaijan	AZE	20200608																												7553	88
Azerbaijan	AZE	20200609																												7876	93		85.19		82.14		75.64		80.30		50.00
Azerbaijan	AZE	20200610																												8191	98		85.19		82.14		75.64		80.30		50.00
Azerbaijan	AZE	20200611																												8530	102		85.19		82.14		75.64		80.30		50.00
Azerbaijan	AZE	20200612																												8882	108		85.19		82.14		75.64		80.30		50.00
Azerbaijan	AZE	20200613																												9218	113		85.19		82.14		75.64		80.30		50.00
Azerbaijan	AZE	20200614																												9570	115		85.19		82.14		75.64		80.30		50.00
Azerbaijan	AZE	20200615																												9957	119		85.19		82.14		75.64		80.30		50.00
Burundi	BDI	20200101	0.00		0.00		0.00		0.00		0.00		0.00		0.00		0.00	0.00		0.00	0.00	0.00	0.00		0.00	0.00	0.00	0.00				0.00	0.00	0.00	0.00	0.00	0.00	0.00	0.00	0.00	0.00
Burundi	BDI	20200102	0.00		0.00		0.00		0.00		0.00		0.00		0.00		0.00	0.00		0.00	0.00	0.00	0.00		0.00	0.00	0.00	0.00				0.00	0.00	0.00	0.00	0.00	0.00	0.00	0.00	0.00	0.00
Burundi	BDI	20200103	0.00		0.00		0.00		0.00		0.00		0.00		0.00		0.00	0.00		0.00	0.00	0.00	0.00		0.00	0.00	0.00	0.00				0.00	0.00	0.00	0.00	0.00	0.00	0.00	0.00	0.00	0.00
Burundi	BDI	20200104	0.00		0.00		0.00		0.00		0.00		0.00		0.00		0.00	0.00		0.00	0.00	0.00	0.00		0.00	0.00	0.00	0.00				0.00	0.00	0.00	0.00	0.00	0.00	0.00	0.00	0.00	0.00
Burundi	BDI	20200105	0.00		0.00		0.00		0.00		0.00		0.00		0.00		0.00	0.00		0.00	0.00	0.00	0.00		0.00	0.00	0.00	0.00				0.00	0.00	0.00	0.00	0.00	0.00	0.00	0.00	0.00	0.00
Burundi	BDI	20200106	0.00		0.00		0.00		0.00		0.00		0.00		0.00		0.00	0.00		0.00	0.00	0.00	0.00		0.00	0.00	0.00	0.00				0.00	0.00	0.00	0.00	0.00	0.00	0.00	0.00	0.00	0.00
Burundi	BDI	20200107	0.00		0.00		0.00		0.00		0.00		0.00		0.00		0.00	0.00		0.00	0.00	0.00	0.00		0.00	0.00	0.00	0.00				0.00	0.00	0.00	0.00	0.00	0.00	0.00	0.00	0.00	0.00
Burundi	BDI	20200108	0.00		0.00		0.00		0.00		0.00		0.00		0.00		0.00	0.00		0.00	0.00	0.00	0.00		0.00	0.00	0.00	0.00				0.00	0.00	0.00	0.00	0.00	0.00	0.00	0.00	0.00	0.00
Burundi	BDI	20200109	0.00		0.00		0.00		0.00		0.00		0.00		0.00		0.00	0.00		0.00	0.00	0.00	0.00		0.00	0.00	0.00	0.00				0.00	0.00	0.00	0.00	0.00	0.00	0.00	0.00	0.00	0.00
Burundi	BDI	20200110	0.00		0.00		0.00		0.00		0.00		0.00		0.00		0.00	0.00		0.00	0.00	0.00	0.00		0.00	0.00	0.00	0.00				0.00	0.00	0.00	0.00	0.00	0.00	0.00	0.00	0.00	0.00
Burundi	BDI	20200111	0.00		0.00		0.00		0.00		0.00		0.00		0.00		0.00	0.00		0.00	0.00	0.00	0.00		0.00	0.00	0.00	0.00				0.00	0.00	0.00	0.00	0.00	0.00	0.00	0.00	0.00	0.00
Burundi	BDI	20200112	0.00		0.00		0.00		0.00		0.00		0.00		0.00		0.00	0.00		0.00	0.00	0.00	0.00		0.00	0.00	0.00	0.00				0.00	0.00	0.00	0.00	0.00	0.00	0.00	0.00	0.00	0.00
Burundi	BDI	20200113	0.00		0.00		0.00		0.00		0.00		0.00		0.00		0.00	0.00		0.00	0.00	0.00	0.00		0.00	0.00	0.00	0.00				0.00	0.00	0.00	0.00	0.00	0.00	0.00	0.00	0.00	0.00
Burundi	BDI	20200114	0.00		0.00		0.00		0.00		0.00		0.00		0.00		0.00	0.00		0.00	0.00	0.00	0.00		0.00	0.00	0.00	0.00				0.00	0.00	0.00	0.00	0.00	0.00	0.00	0.00	0.00	0.00
Burundi	BDI	20200115	0.00		0.00		0.00		0.00		0.00		0.00		0.00		0.00	0.00		0.00	0.00	0.00	0.00		0.00	0.00	0.00	0.00				0.00	0.00	0.00	0.00	0.00	0.00	0.00	0.00	0.00	0.00
Burundi	BDI	20200116	0.00		0.00		0.00		0.00		0.00		0.00		0.00		0.00	0.00		0.00	0.00	0.00	0.00		0.00	0.00	0.00	0.00				0.00	0.00	0.00	0.00	0.00	0.00	0.00	0.00	0.00	0.00
Burundi	BDI	20200117	0.00		0.00		0.00		0.00		0.00		0.00		0.00		0.00	0.00		0.00	0.00	0.00	0.00		0.00	0.00	0.00	0.00				0.00	0.00	0.00	0.00	0.00	0.00	0.00	0.00	0.00	0.00
Burundi	BDI	20200118	0.00		0.00		0.00		0.00		0.00		0.00		0.00		0.00	0.00		0.00	0.00	0.00	0.00		0.00	0.00	0.00	0.00				0.00	0.00	0.00	0.00	0.00	0.00	0.00	0.00	0.00	0.00
Burundi	BDI	20200119	0.00		0.00		0.00		0.00		0.00		0.00		0.00		0.00	0.00		0.00	0.00	0.00	0.00		0.00	0.00	0.00	0.00				0.00	0.00	0.00	0.00	0.00	0.00	0.00	0.00	0.00	0.00
Burundi	BDI	20200120	0.00		0.00		0.00		0.00		0.00		0.00		0.00		0.00	0.00		0.00	0.00	0.00	0.00		0.00	0.00	0.00	0.00				0.00	0.00	0.00	0.00	0.00	0.00	0.00	0.00	0.00	0.00
Burundi	BDI	20200121	0.00		0.00		0.00		0.00		0.00		0.00		0.00		0.00	0.00		0.00	0.00	0.00	0.00		0.00	0.00	0.00	0.00				0.00	0.00	0.00	0.00	0.00	0.00	0.00	0.00	0.00	0.00
Burundi	BDI	20200122	0.00		0.00		0.00		0.00		0.00		0.00		0.00		0.00	0.00		0.00	0.00	0.00	0.00		0.00	0.00	0.00	0.00				0.00	0.00	0.00	0.00	0.00	0.00	0.00	0.00	0.00	0.00
Burundi	BDI	20200123	0.00		0.00		0.00		0.00		0.00		0.00		0.00		0.00	0.00		0.00	0.00	0.00	0.00		0.00	0.00	0.00	0.00				0.00	0.00	0.00	0.00	0.00	0.00	0.00	0.00	0.00	0.00
Burundi	BDI	20200124	0.00		0.00		0.00		0.00		0.00		0.00		0.00		0.00	0.00		0.00	0.00	0.00	0.00		0.00	0.00	0.00	0.00				0.00	0.00	0.00	0.00	0.00	0.00	0.00	0.00	0.00	0.00
Burundi	BDI	20200125	0.00		0.00		0.00		0.00		0.00		0.00		0.00		0.00	0.00		0.00	0.00	0.00	0.00		0.00	0.00	0.00	0.00				0.00	0.00	0.00	0.00	0.00	0.00	0.00	0.00	0.00	0.00
Burundi	BDI	20200126	0.00		0.00		0.00		0.00		0.00		0.00		0.00		0.00	0.00		0.00	0.00	0.00	0.00		0.00	0.00	0.00	0.00				0.00	0.00	0.00	0.00	0.00	0.00	0.00	0.00	0.00	0.00
Burundi	BDI	20200127	0.00		0.00		0.00		0.00		0.00		0.00		0.00		0.00	0.00		0.00	0.00	0.00	0.00		0.00	0.00	0.00	0.00				0.00	0.00	0.00	0.00	0.00	0.00	0.00	0.00	0.00	0.00
Burundi	BDI	20200128	0.00		0.00		0.00		0.00		0.00		0.00		0.00		0.00	0.00		0.00	0.00	0.00	0.00		0.00	0.00	0.00	0.00				0.00	0.00	0.00	0.00	0.00	0.00	0.00	0.00	0.00	0.00
Burundi	BDI	20200129	0.00		0.00		0.00		0.00		0.00		0.00		0.00		0.00	0.00		0.00	0.00	0.00	0.00		0.00	0.00	0.00	0.00				0.00	0.00	0.00	0.00	0.00	0.00	0.00	0.00	0.00	0.00
Burundi	BDI	20200130	0.00		0.00		0.00		0.00		0.00		0.00		0.00		0.00	0.00		0.00	0.00	0.00	0.00		0.00	0.00	0.00	0.00				0.00	0.00	0.00	0.00	0.00	0.00	0.00	0.00	0.00	0.00
Burundi	BDI	20200131	0.00		0.00		0.00		0.00		0.00		0.00		0.00		0.00	0.00		0.00	0.00	0.00	0.00		0.00	0.00	0.00	0.00				0.00	0.00	0.00	0.00	0.00	0.00	0.00	0.00	0.00	0.00
Burundi	BDI	20200201	0.00		0.00		0.00		0.00		0.00		0.00		0.00		0.00	0.00		0.00	0.00	0.00	1.00	1	0.00	0.00	0.00	0.00				5.56	5.56	9.52	9.52	3.85	3.85	4.55	4.55	0.00	0.00
Burundi	BDI	20200202	0.00		0.00		0.00		0.00		0.00		0.00		0.00		0.00	0.00		0.00	0.00	0.00	1.00	1	0.00	0.00	0.00	0.00				5.56	5.56	9.52	9.52	3.85	3.85	4.55	4.55	0.00	0.00
Burundi	BDI	20200203	0.00		0.00		0.00		0.00		0.00		0.00		0.00		0.00	0.00		0.00	0.00	0.00	1.00	1	0.00	0.00	0.00	0.00				5.56	5.56	9.52	9.52	3.85	3.85	4.55	4.55	0.00	0.00
Burundi	BDI	20200204	0.00		0.00		0.00		0.00		0.00		0.00		0.00		0.00	0.00		0.00	0.00	0.00	1.00	1	0.00	0.00	0.00	0.00				5.56	5.56	9.52	9.52	3.85	3.85	4.55	4.55	0.00	0.00
Burundi	BDI	20200205	0.00		0.00		0.00		0.00		0.00		0.00		0.00		0.00	0.00		0.00	0.00	0.00	1.00	1	0.00	0.00	0.00	0.00				5.56	5.56	9.52	9.52	3.85	3.85	4.55	4.55	0.00	0.00
Burundi	BDI	20200206	0.00		0.00		0.00		0.00		0.00		0.00		0.00		0.00	0.00		0.00	0.00	0.00	1.00	1	0.00	0.00	0.00	0.00				5.56	5.56	9.52	9.52	3.85	3.85	4.55	4.55	0.00	0.00
Burundi	BDI	20200207	0.00		0.00		0.00		0.00		0.00		0.00		0.00		0.00	0.00		0.00	0.00	0.00	1.00	1	0.00	0.00	0.00	0.00				5.56	5.56	9.52	9.52	3.85	3.85	4.55	4.55	0.00	0.00
Burundi	BDI	20200208	0.00		0.00		0.00		0.00		0.00		0.00		0.00		0.00	0.00		0.00	0.00	0.00	1.00	1	0.00	0.00	0.00	0.00				5.56	5.56	9.52	9.52	3.85	3.85	4.55	4.55	0.00	0.00
Burundi	BDI	20200209	0.00		0.00		0.00		0.00		0.00		0.00		0.00		0.00	0.00		0.00	0.00	0.00	1.00	1	0.00	0.00	0.00	0.00				5.56	5.56	9.52	9.52	3.85	3.85	4.55	4.55	0.00	0.00
Burundi	BDI	20200210	0.00		0.00		0.00		0.00		0.00		0.00		0.00		0.00	0.00		0.00	0.00	0.00	1.00	1	0.00	0.00	0.00	0.00				5.56	5.56	9.52	9.52	3.85	3.85	4.55	4.55	0.00	0.00
Burundi	BDI	20200211	0.00		0.00		0.00		0.00		0.00		0.00		0.00		0.00	0.00		0.00	0.00	0.00	1.00	1	0.00	0.00	0.00	0.00				5.56	5.56	9.52	9.52	3.85	3.85	4.55	4.55	0.00	0.00
Burundi	BDI	20200212	0.00		0.00		0.00		0.00		0.00		0.00		0.00		0.00	0.00		0.00	0.00	0.00	1.00	1	0.00	0.00	0.00	0.00				5.56	5.56	9.52	9.52	3.85	3.85	4.55	4.55	0.00	0.00
Burundi	BDI	20200213	0.00		0.00		0.00		0.00		0.00		0.00		0.00		0.00	0.00		0.00	0.00	0.00	1.00	1	0.00	0.00	0.00	0.00				5.56	5.56	9.52	9.52	3.85	3.85	4.55	4.55	0.00	0.00
Burundi	BDI	20200214	0.00		0.00		0.00		0.00		0.00		0.00		0.00		0.00	0.00		0.00	0.00	0.00	1.00	1	0.00	0.00	0.00	0.00				5.56	5.56	9.52	9.52	3.85	3.85	4.55	4.55	0.00	0.00
Burundi	BDI	20200215	0.00		0.00		0.00		0.00		0.00		0.00		0.00		0.00	0.00		0.00	0.00	0.00	1.00	1	0.00	0.00	0.00	0.00				5.56	5.56	9.52	9.52	3.85	3.85	4.55	4.55	0.00	0.00
Burundi	BDI	20200216	0.00		0.00		0.00		0.00		0.00		0.00		0.00		0.00	0.00		0.00	0.00	0.00	1.00	1	0.00	0.00	0.00	0.00				5.56	5.56	9.52	9.52	3.85	3.85	4.55	4.55	0.00	0.00
Burundi	BDI	20200217	0.00		0.00		0.00		0.00		0.00		0.00		0.00		0.00	0.00		0.00	0.00	0.00	1.00	1	0.00	0.00	0.00	0.00				5.56	5.56	9.52	9.52	3.85	3.85	4.55	4.55	0.00	0.00
Burundi	BDI	20200218	0.00		0.00		0.00		0.00		0.00		0.00		0.00		0.00	0.00		0.00	0.00	0.00	1.00	1	0.00	0.00	0.00	0.00				5.56	5.56	9.52	9.52	3.85	3.85	4.55	4.55	0.00	0.00
Burundi	BDI	20200219	0.00		0.00		0.00		0.00		0.00		0.00		0.00		0.00	0.00		0.00	0.00	0.00	1.00	1	0.00	0.00	0.00	0.00				5.56	5.56	9.52	9.52	3.85	3.85	4.55	4.55	0.00	0.00
Burundi	BDI	20200220	0.00		0.00		0.00		0.00		0.00		0.00		0.00		0.00	0.00		0.00	0.00	0.00	1.00	1	0.00	0.00	0.00	0.00				5.56	5.56	9.52	9.52	3.85	3.85	4.55	4.55	0.00	0.00
Burundi	BDI	20200221	0.00		0.00		0.00		0.00		0.00		0.00		0.00		0.00	0.00		0.00	0.00	0.00	1.00	1	0.00	0.00	0.00	0.00				5.56	5.56	9.52	9.52	3.85	3.85	4.55	4.55	0.00	0.00
Burundi	BDI	20200222	0.00		0.00		0.00		0.00		0.00		0.00		0.00		0.00	0.00		0.00	0.00	0.00	1.00	1	0.00	0.00	0.00	0.00				5.56	5.56	9.52	9.52	3.85	3.85	4.55	4.55	0.00	0.00
Burundi	BDI	20200223	0.00		0.00		0.00		0.00		0.00		0.00		0.00		0.00	0.00		0.00	0.00	0.00	1.00	1	0.00	0.00	0.00	0.00				5.56	5.56	9.52	9.52	3.85	3.85	4.55	4.55	0.00	0.00
Burundi	BDI	20200224	0.00		0.00		0.00		0.00		0.00		0.00		0.00		0.00	0.00		0.00	0.00	0.00	1.00	1	0.00	0.00	0.00	0.00				5.56	5.56	9.52	9.52	3.85	3.85	4.55	4.55	0.00	0.00
Burundi	BDI	20200225	0.00		0.00		0.00		0.00		0.00		0.00		0.00		0.00	0.00		0.00	0.00	0.00	1.00	1	0.00	0.00	0.00	0.00				5.56	5.56	9.52	9.52	3.85	3.85	4.55	4.55	0.00	0.00
Burundi	BDI	20200226	0.00		0.00		0.00		0.00		0.00		0.00		0.00		0.00	0.00		0.00	0.00	0.00	1.00	1	0.00	0.00	0.00	0.00				5.56	5.56	9.52	9.52	3.85	3.85	4.55	4.55	0.00	0.00
Burundi	BDI	20200227	0.00		0.00		0.00		0.00		0.00		0.00		0.00		0.00	0.00		0.00	0.00	0.00	1.00	1	0.00	0.00	0.00	0.00				5.56	5.56	9.52	9.52	3.85	3.85	4.55	4.55	0.00	0.00
Burundi	BDI	20200228	0.00		0.00		0.00		0.00		0.00		0.00		0.00		0.00	0.00		0.00	0.00	0.00	1.00	1	0.00	0.00	0.00	0.00				5.56	5.56	9.52	9.52	3.85	3.85	4.55	4.55	0.00	0.00
Burundi	BDI	20200229	0.00		0.00		0.00		0.00		0.00		0.00		0.00		0.00	0.00		0.00	0.00	0.00	1.00	1	0.00	0.00	0.00	0.00				5.56	5.56	9.52	9.52	3.85	3.85	4.55	4.55	0.00	0.00
Burundi	BDI	20200301	0.00		0.00		0.00		0.00		0.00		0.00		0.00		0.00	0.00		0.00	0.00	0.00	1.00	1	0.00	0.00	0.00	0.00				5.56	5.56	9.52	9.52	3.85	3.85	4.55	4.55	0.00	0.00
Burundi	BDI	20200302	0.00		0.00		0.00		0.00		0.00		0.00		0.00		0.00	0.00		0.00	0.00	0.00	1.00	1	0.00	0.00	0.00	0.00				5.56	5.56	9.52	9.52	3.85	3.85	4.55	4.55	0.00	0.00
Burundi	BDI	20200303	0.00		0.00		0.00		0.00		0.00		0.00		0.00		0.00	0.00		0.00	0.00	0.00	1.00	1	0.00	0.00	0.00	0.00				5.56	5.56	9.52	9.52	3.85	3.85	4.55	4.55	0.00	0.00
Burundi	BDI	20200304	0.00		0.00		0.00		0.00		0.00		0.00		0.00		0.00	0.00		0.00	0.00	0.00	1.00	1	0.00	0.00	0.00	0.00				5.56	5.56	9.52	9.52	3.85	3.85	4.55	4.55	0.00	0.00
Burundi	BDI	20200305	0.00		0.00		0.00		0.00		0.00		0.00		0.00		2.00	0.00		0.00	0.00	0.00	1.00	1	0.00	0.00	0.00	0.00				11.11	11.11	16.67	16.67	7.69	7.69	9.09	9.09	0.00	0.00
Burundi	BDI	20200306	0.00		0.00		0.00		0.00		0.00		0.00		0.00		2.00	0.00		0.00	0.00	0.00	1.00	1	0.00	0.00	0.00	0.00				11.11	11.11	16.67	16.67	7.69	7.69	9.09	9.09	0.00	0.00
Burundi	BDI	20200307	0.00		0.00		0.00		0.00		0.00		0.00		0.00		2.00	0.00		0.00	0.00	0.00	1.00	1	0.00	0.00	0.00	0.00				11.11	11.11	16.67	16.67	7.69	7.69	9.09	9.09	0.00	0.00
Burundi	BDI	20200308	0.00		0.00		0.00		0.00		0.00		0.00		0.00		2.00	0.00		0.00	0.00	0.00	1.00	1	0.00	0.00	0.00	0.00				11.11	11.11	16.67	16.67	7.69	7.69	9.09	9.09	0.00	0.00
Burundi	BDI	20200309	0.00		0.00		0.00		0.00		0.00		0.00		0.00		2.00	0.00		0.00	0.00	0.00	1.00	1	0.00	0.00	0.00	0.00				11.11	11.11	16.67	16.67	7.69	7.69	9.09	9.09	0.00	0.00
Burundi	BDI	20200310	0.00		0.00		0.00		0.00		0.00		0.00		0.00		2.00	0.00		0.00	0.00	0.00	1.00	1	0.00	0.00	0.00	0.00				11.11	11.11	16.67	16.67	7.69	7.69	9.09	9.09	0.00	0.00
Burundi	BDI	20200311	0.00		0.00		0.00		0.00		0.00		0.00		0.00		2.00	0.00		0.00	0.00	0.00	1.00	1	0.00	0.00	0.00	0.00				11.11	11.11	16.67	16.67	7.69	7.69	9.09	9.09	0.00	0.00
Burundi	BDI	20200312	0.00		0.00		0.00		0.00		0.00		0.00		0.00		2.00	0.00		0.00	0.00	0.00	1.00	1	0.00	0.00	0.00	0.00				11.11	11.11	16.67	16.67	7.69	7.69	9.09	9.09	0.00	0.00
Burundi	BDI	20200313	0.00		0.00		0.00		0.00		0.00		0.00		0.00		2.00	0.00		0.00	0.00	0.00	1.00	1	0.00	0.00	0.00	0.00				11.11	11.11	16.67	16.67	7.69	7.69	9.09	9.09	0.00	0.00
Burundi	BDI	20200314	0.00		0.00		0.00		0.00		0.00		0.00		0.00		2.00	0.00		0.00	0.00	0.00	1.00	1	0.00	0.00	0.00	0.00				11.11	11.11	16.67	16.67	7.69	7.69	9.09	9.09	0.00	0.00
Burundi	BDI	20200315	0.00		0.00		0.00		0.00		0.00		0.00		0.00		2.00	0.00		0.00	0.00	0.00	1.00	1	0.00	0.00	0.00	0.00				11.11	11.11	16.67	16.67	7.69	7.69	9.09	9.09	0.00	0.00
Burundi	BDI	20200316	0.00		0.00		0.00		0.00		0.00		0.00		0.00		2.00	0.00		0.00	0.00	0.00	1.00	1	0.00	0.00	0.00	0.00				11.11	11.11	16.67	16.67	7.69	7.69	9.09	9.09	0.00	0.00
Burundi	BDI	20200317	0.00		0.00		0.00		0.00		0.00		0.00		0.00		2.00	0.00		0.00	0.00	0.00	1.00	1	0.00	0.00	0.00	0.00				11.11	11.11	16.67	16.67	7.69	7.69	9.09	9.09	0.00	0.00
Burundi	BDI	20200318	0.00		0.00		0.00		0.00		0.00		0.00		0.00		2.00	0.00		0.00	0.00	0.00	1.00	1	0.00	0.00	0.00	0.00				11.11	11.11	16.67	16.67	7.69	7.69	9.09	9.09	0.00	0.00
Burundi	BDI	20200319	0.00		0.00		0.00		0.00		0.00		0.00		0.00		2.00	0.00		0.00	0.00	0.00	1.00	1	0.00	0.00	0.00	0.00				11.11	11.11	16.67	16.67	7.69	7.69	9.09	9.09	0.00	0.00
Burundi	BDI	20200320	0.00		0.00		0.00		0.00		0.00		0.00		0.00		2.00	0.00		0.00	0.00	0.00	1.00	1	0.00	0.00	0.00	0.00				11.11	11.11	16.67	16.67	7.69	7.69	9.09	9.09	0.00	0.00
Burundi	BDI	20200321	0.00		0.00		0.00		0.00		0.00		0.00		0.00		2.00	0.00		0.00	0.00	0.00	1.00	1	0.00	0.00	0.00	0.00				11.11	11.11	16.67	16.67	7.69	7.69	9.09	9.09	0.00	0.00
Burundi	BDI	20200322	0.00		0.00		0.00		0.00		0.00		0.00		0.00		3.00	0.00		0.00	0.00	0.00	1.00	1	0.00	0.00	0.00	0.00				13.89	13.89	20.24	20.24	9.62	9.62	11.36	11.36	0.00	0.00
Burundi	BDI	20200323	0.00		0.00		0.00		0.00		0.00		0.00		0.00		3.00	0.00		0.00	0.00	0.00	1.00	1	0.00	0.00	0.00	0.00				13.89	13.89	20.24	20.24	9.62	9.62	11.36	11.36	0.00	0.00
Burundi	BDI	20200324	0.00		0.00		0.00		0.00		0.00		0.00		0.00		3.00	0.00		0.00	0.00	0.00	1.00	1	0.00	0.00	0.00	0.00				13.89	13.89	20.24	20.24	9.62	9.62	11.36	11.36	0.00	0.00
Burundi	BDI	20200325	0.00		0.00		0.00		0.00		0.00		0.00		0.00		3.00	0.00		0.00	0.00	0.00	1.00	1	0.00	0.00	0.00	0.00				13.89	13.89	20.24	20.24	9.62	9.62	11.36	11.36	0.00	0.00
Burundi	BDI	20200326	0.00		0.00		0.00		0.00		0.00		0.00		0.00		3.00	0.00		0.00	0.00	0.00	1.00	1	0.00	0.00	0.00	0.00				13.89	13.89	20.24	20.24	9.62	9.62	11.36	11.36	0.00	0.00
Burundi	BDI	20200327	0.00		0.00		0.00		0.00		0.00		0.00		0.00		3.00	0.00		0.00	0.00	0.00	1.00	1	0.00	0.00	0.00	0.00				13.89	13.89	20.24	20.24	9.62	9.62	11.36	11.36	0.00	0.00
Burundi	BDI	20200328	0.00		0.00		0.00		0.00		0.00		0.00		0.00		3.00	0.00		0.00	0.00	0.00	1.00	1	0.00	0.00	0.00	0.00				13.89	13.89	20.24	20.24	9.62	9.62	11.36	11.36	0.00	0.00
Burundi	BDI	20200329	0.00		0.00		0.00		0.00		0.00		0.00		0.00		3.00	0.00		0.00	0.00	0.00	1.00	1	0.00	0.00	0.00	0.00				13.89	13.89	20.24	20.24	9.62	9.62	11.36	11.36	0.00	0.00
Burundi	BDI	20200330	0.00		0.00		0.00		0.00		0.00		0.00		0.00		3.00	0.00		0.00	0.00	0.00	1.00	1	0.00	0.00	0.00	0.00				13.89	13.89	20.24	20.24	9.62	9.62	11.36	11.36	0.00	0.00
Burundi	BDI	20200331	0.00		0.00		0.00		0.00		0.00		0.00		0.00		3.00	0.00		0.00	0.00	0.00	1.00	1	1.00	0.00	0.00	0.00				13.89	13.89	20.24	20.24	12.18	12.18	14.39	14.39	0.00	0.00
Burundi	BDI	20200401	0.00		0.00		0.00		0.00		0.00		0.00		0.00		3.00	0.00		0.00	0.00	0.00	1.00	1	1.00	2.00	0.00	0.00		2	0	13.89	13.89	20.24	20.24	19.87	19.87	23.48	23.48	0.00	0.00
Burundi	BDI	20200402	0.00		0.00		0.00		0.00		0.00		0.00		0.00		3.00	0.00		0.00	0.00	0.00	1.00	1	1.00	2.00	0.00	0.00		2	0	13.89	13.89	20.24	20.24	19.87	19.87	23.48	23.48	0.00	0.00
Burundi	BDI	20200403	0.00		0.00		0.00		0.00		0.00		0.00		0.00		3.00	0.00		0.00	0.00	0.00	1.00	1	1.00	2.00	0.00	0.00		3	0	13.89	13.89	20.24	20.24	19.87	19.87	23.48	23.48	0.00	0.00
Burundi	BDI	20200404	0.00		0.00		0.00		0.00		0.00		0.00		0.00		4.00	0.00		0.00	0.00	0.00	1.00	1	1.00	2.00	0.00	0.00		3	0	16.67	16.67	23.81	23.81	21.79	21.79	25.76	25.76	0.00	0.00
Burundi	BDI	20200405	0.00		0.00		0.00		0.00		0.00		0.00		0.00		4.00	0.00		0.00	0.00	0.00	1.00	1	1.00	2.00	0.00	0.00		3	0	16.67	16.67	23.81	23.81	21.79	21.79	25.76	25.76	0.00	0.00
Burundi	BDI	20200406	0.00		0.00		0.00		0.00		0.00		0.00		0.00		4.00	0.00		0.00	0.00	0.00	1.00	1	1.00	2.00	0.00	0.00		3	0	16.67	16.67	23.81	23.81	21.79	21.79	25.76	25.76	0.00	0.00
Burundi	BDI	20200407	0.00		0.00		0.00		0.00		0.00		0.00		0.00		4.00	0.00		0.00	0.00	0.00	1.00	1	1.00	2.00	0.00	0.00		3	0	16.67	16.67	23.81	23.81	21.79	21.79	25.76	25.76	0.00	0.00
Burundi	BDI	20200408	0.00		0.00		0.00		0.00		0.00		0.00		0.00		4.00	0.00		0.00	0.00	0.00	1.00	1	1.00	2.00	0.00	0.00		3	0	16.67	16.67	23.81	23.81	21.79	21.79	25.76	25.76	0.00	0.00
Burundi	BDI	20200409	0.00		0.00		0.00		0.00		0.00		0.00		0.00		4.00	0.00		0.00	0.00	0.00	1.00	1	1.00	2.00	0.00	0.00		3	0	16.67	16.67	23.81	23.81	21.79	21.79	25.76	25.76	0.00	0.00
Burundi	BDI	20200410	0.00		0.00		0.00		0.00		0.00		0.00		0.00		4.00	0.00		0.00	0.00	0.00	1.00	1	1.00	2.00	0.00	0.00		3	0	16.67	16.67	23.81	23.81	21.79	21.79	25.76	25.76	0.00	0.00
Burundi	BDI	20200411	0.00		0.00		0.00		0.00		0.00		0.00		0.00		4.00	0.00		0.00	0.00	0.00	1.00	1	1.00	2.00	0.00	0.00		3	0	16.67	16.67	23.81	23.81	21.79	21.79	25.76	25.76	0.00	0.00
Burundi	BDI	20200412	0.00		0.00		0.00		0.00		0.00		0.00		0.00		4.00	0.00		0.00	0.00	0.00	1.00	1	1.00	2.00	0.00	0.00		5	0	16.67	16.67	23.81	23.81	21.79	21.79	25.76	25.76	0.00	0.00
Burundi	BDI	20200413	0.00		0.00		0.00		0.00		0.00		0.00		0.00		4.00	0.00		0.00	0.00	0.00	1.00	1	1.00	2.00	0.00	0.00		5	0	16.67	16.67	23.81	23.81	21.79	21.79	25.76	25.76	0.00	0.00
Burundi	BDI	20200414	0.00		0.00		0.00		0.00		0.00		0.00		0.00		4.00	0.00		0.00	0.00	0.00	2.00	1	1.00	2.00	0.00	0.00		5	0	22.22	22.22	28.57	28.57	25.64	25.64	30.30	30.30	0.00	0.00
Burundi	BDI	20200415	0.00		0.00		0.00		0.00		0.00		0.00		0.00		4.00	0.00		0.00	0.00	0.00	2.00	1	1.00	2.00	0.00	0.00		5	1	22.22	22.22	28.57	28.57	25.64	25.64	30.30	30.30	0.00	0.00
Burundi	BDI	20200416	0.00		0.00		0.00		0.00		0.00		0.00		0.00		4.00	0.00		0.00	0.00	0.00	2.00	1	1.00	2.00	0.00	0.00		5	1	22.22	22.22	28.57	28.57	25.64	25.64	30.30	30.30	0.00	0.00
Burundi	BDI	20200417	0.00		0.00		0.00		0.00		0.00		0.00		0.00		4.00	0.00		0.00	0.00	0.00	2.00	1	1.00	2.00	0.00	0.00		5	1	22.22	22.22	28.57	28.57	25.64	25.64	30.30	30.30	0.00	0.00
Burundi	BDI	20200418	0.00		0.00		0.00		0.00		0.00		0.00		0.00		4.00	0.00		0.00	0.00	0.00	2.00	1	1.00	2.00	0.00	0.00		6	1	22.22	22.22	28.57	28.57	25.64	25.64	30.30	30.30	0.00	0.00
Burundi	BDI	20200419	0.00		0.00		0.00		0.00		0.00		0.00		0.00		4.00	0.00		0.00	0.00	0.00	2.00	1	1.00	2.00	0.00	0.00		6	1	22.22	22.22	28.57	28.57	25.64	25.64	30.30	30.30	0.00	0.00
Burundi	BDI	20200420	0.00		0.00		0.00		0.00		0.00		0.00		0.00		4.00	0.00		0.00	0.00	0.00	2.00	1	1.00	2.00	0.00	0.00		6	1	22.22	22.22	28.57	28.57	25.64	25.64	30.30	30.30	0.00	0.00
Burundi	BDI	20200421	0.00		0.00		0.00		0.00		0.00		0.00		0.00		4.00	0.00		0.00	0.00	0.00	2.00	1	1.00	2.00	0.00	0.00		6	1	22.22	22.22	28.57	28.57	25.64	25.64	30.30	30.30	0.00	0.00
Burundi	BDI	20200422	0.00		0.00		0.00		0.00		0.00		0.00		0.00		4.00	0.00		0.00	0.00	0.00	2.00	1	1.00	2.00	0.00	0.00		6	1	22.22	22.22	28.57	28.57	25.64	25.64	30.30	30.30	0.00	0.00
Burundi	BDI	20200423	0.00		0.00		0.00		0.00		0.00		0.00		0.00		4.00	0.00		0.00	0.00	0.00	2.00	1	1.00	2.00	0.00	0.00		11	1	22.22	22.22	28.57	28.57	25.64	25.64	30.30	30.30	0.00	0.00
Burundi	BDI	20200424	0.00		0.00		0.00		0.00		0.00		0.00		0.00		4.00	0.00		0.00	0.00	0.00	2.00	1	1.00	2.00	0.00	0.00		11	1	22.22	22.22	28.57	28.57	25.64	25.64	30.30	30.30	0.00	0.00
Burundi	BDI	20200425	0.00		0.00		0.00		0.00		0.00		0.00		0.00		4.00	0.00		0.00	0.00	0.00	2.00	1	1.00	2.00	0.00	0.00		12	1	22.22	22.22	28.57	28.57	25.64	25.64	30.30	30.30	0.00	0.00
Burundi	BDI	20200426	0.00		0.00		0.00		0.00		0.00		0.00		0.00		4.00	0.00		0.00	0.00	0.00	2.00	1	1.00	2.00	0.00	0.00		15	1	22.22	22.22	28.57	28.57	25.64	25.64	30.30	30.30	0.00	0.00
Burundi	BDI	20200427	0.00		0.00		0.00		0.00		0.00		0.00		0.00		4.00	0.00		0.00	0.00	0.00	2.00	1	1.00	2.00	0.00	0.00		15	1	22.22	22.22	28.57	28.57	25.64	25.64	30.30	30.30	0.00	0.00
Burundi	BDI	20200428	0.00		0.00		0.00		0.00		0.00		0.00		0.00		4.00	0.00		0.00	0.00	0.00	2.00	1	1.00	2.00	0.00	0.00		15	1	22.22	22.22	28.57	28.57	25.64	25.64	30.30	30.30	0.00	0.00
Burundi	BDI	20200429	0.00		0.00		0.00		0.00		0.00		0.00		0.00		4.00	0.00		0.00	0.00	0.00	2.00	1	1.00	2.00	0.00	0.00		15	1	22.22	22.22	28.57	28.57	25.64	25.64	30.30	30.30	0.00	0.00
Burundi	BDI	20200430	0.00		0.00		0.00		0.00		0.00		0.00		0.00		4.00	0.00		0.00	0.00	0.00	2.00	1	1.00	2.00	0.00	0.00		15	1	22.22	22.22	28.57	28.57	25.64	25.64	30.30	30.30	0.00	0.00
Burundi	BDI	20200501	0.00		0.00		0.00		0.00		0.00		0.00		0.00		4.00	0.00		0.00	0.00	0.00	2.00	1	1.00	2.00	0.00	0.00		15	1	22.22	22.22	28.57	28.57	25.64	25.64	30.30	30.30	0.00	0.00
Burundi	BDI	20200502	0.00		0.00		0.00		0.00		0.00		0.00		0.00		4.00	0.00		0.00	0.00	0.00	2.00	1	1.00	2.00	0.00	0.00		15	1	22.22	22.22	28.57	28.57	25.64	25.64	30.30	30.30	0.00	0.00
Burundi	BDI	20200503	0.00		0.00		0.00		0.00		0.00		0.00		0.00		4.00	0.00		0.00	0.00	0.00	2.00	1	1.00	2.00	0.00	0.00		19	1	22.22	22.22	28.57	28.57	25.64	25.64	30.30	30.30	0.00	0.00
Burundi	BDI	20200504	0.00		0.00		0.00		0.00		0.00		0.00		0.00		4.00	0.00		0.00	0.00	0.00	2.00	1	1.00	2.00	0.00	0.00		19	1	22.22	22.22	28.57	28.57	25.64	25.64	30.30	30.30	0.00	0.00
Burundi	BDI	20200505	0.00		0.00		0.00		0.00		0.00		0.00		0.00		4.00	0.00		0.00	0.00	0.00	2.00	1	1.00	2.00	0.00	0.00		19	1	22.22	22.22	28.57	28.57	25.64	25.64	30.30	30.30	0.00	0.00
Burundi	BDI	20200506	0.00		0.00		0.00		0.00		0.00		0.00		0.00		4.00	0.00		0.00	0.00	0.00	2.00	1	1.00	2.00	0.00	0.00		19	1	22.22	22.22	28.57	28.57	25.64	25.64	30.30	30.30	0.00	0.00
Burundi	BDI	20200507	0.00		0.00		0.00		0.00		0.00		0.00		0.00		4.00	0.00		0.00	0.00	0.00	2.00	1	1.00	2.00	0.00	0.00		19	1	22.22	22.22	28.57	28.57	25.64	25.64	30.30	30.30	0.00	0.00
Burundi	BDI	20200508	0.00		0.00		0.00		0.00		0.00		0.00		0.00		4.00	0.00		0.00	0.00	0.00	2.00	1	1.00	1.00	0.00	0.00		19	1	22.22	22.22	28.57	28.57	21.79	21.79	25.76	25.76	0.00	0.00
Burundi	BDI	20200509	0.00		0.00		0.00		0.00		0.00		0.00		0.00		4.00	0.00		0.00	0.00	0.00	2.00	1	1.00	1.00	0.00	0.00		19	1	22.22	22.22	28.57	28.57	21.79	21.79	25.76	25.76	0.00	0.00
Burundi	BDI	20200510	0.00		0.00		0.00		0.00		0.00		0.00		0.00		4.00	0.00		0.00	0.00	0.00	2.00	1	1.00	1.00	0.00	0.00		19	1	22.22	22.22	28.57	28.57	21.79	21.79	25.76	25.76	0.00	0.00
Burundi	BDI	20200511	0.00		0.00		0.00		0.00		0.00		0.00		0.00		4.00	0.00		0.00	0.00	0.00	2.00	1	1.00	1.00	0.00	0.00		19	1	22.22	22.22	28.57	28.57	21.79	21.79	25.76	25.76	0.00	0.00
Burundi	BDI	20200512	0.00		0.00		0.00		0.00		0.00		0.00		0.00		4.00	0.00		0.00	0.00	0.00	2.00	1	1.00	1.00	0.00	0.00		19	1	22.22	22.22	28.57	28.57	21.79	21.79	25.76	25.76	0.00	0.00
Burundi	BDI	20200513	0.00		0.00		0.00		0.00		0.00		0.00		0.00		4.00	0.00		0.00	0.00	0.00	2.00	1	1.00	1.00	0.00	0.00		27	1	22.22	22.22	28.57	28.57	21.79	21.79	25.76	25.76	0.00	0.00
Burundi	BDI	20200514	0.00		0.00		0.00		0.00		0.00		0.00		0.00		4.00	0.00		0.00	0.00	0.00	2.00	1	1.00	1.00	0.00	0.00		27	1	22.22	22.22	28.57	28.57	21.79	21.79	25.76	25.76	0.00	0.00
Burundi	BDI	20200515	0.00		0.00		0.00		0.00		0.00		0.00		0.00		4.00	0.00		0.00	0.00	0.00	2.00	1	1.00	1.00	0.00	0.00		27	1	22.22	22.22	28.57	28.57	21.79	21.79	25.76	25.76	0.00	0.00
Burundi	BDI	20200516	0.00		0.00		0.00		0.00		0.00		0.00		0.00		4.00	0.00		0.00	0.00	0.00	2.00	1	1.00	1.00	0.00	0.00		27	1	22.22	22.22	28.57	28.57	21.79	21.79	25.76	25.76	0.00	0.00
Burundi	BDI	20200517	0.00		0.00		0.00		0.00		0.00		0.00		0.00		4.00	0.00		0.00	0.00	0.00	2.00	1	1.00	1.00	0.00	0.00		27	1	22.22	22.22	28.57	28.57	21.79	21.79	25.76	25.76	0.00	0.00
Burundi	BDI	20200518	0.00		0.00		0.00		0.00		0.00		0.00		0.00		4.00	0.00		0.00	0.00	0.00	2.00	1	1.00	1.00	0.00	0.00		42	1	22.22	22.22	28.57	28.57	21.79	21.79	25.76	25.76	0.00	0.00
Burundi	BDI	20200519	0.00		0.00		0.00		0.00		0.00		0.00		0.00		4.00	0.00		0.00	0.00	0.00	2.00	1	1.00	1.00	0.00	0.00		42	1	22.22	22.22	28.57	28.57	21.79	21.79	25.76	25.76	0.00	0.00
Burundi	BDI	20200520	0.00		0.00		0.00		0.00		0.00		0.00		0.00		4.00	0.00		0.00	0.00	0.00	2.00	1	1.00	1.00	0.00	0.00		42	1	22.22	22.22	28.57	28.57	21.79	21.79	25.76	25.76	0.00	0.00
Burundi	BDI	20200521	0.00		0.00		0.00		0.00		0.00		0.00		0.00		4.00	0.00		0.00	0.00	0.00	2.00	1	1.00	1.00	0.00	0.00		42	1	22.22	22.22	28.57	28.57	21.79	21.79	25.76	25.76	0.00	0.00
Burundi	BDI	20200522	0.00		0.00		0.00		0.00		0.00		0.00		0.00		4.00	0.00		0.00	0.00	0.00	2.00	1	1.00	1.00	0.00	0.00		42	1	22.22	22.22	28.57	28.57	21.79	21.79	25.76	25.76	0.00	0.00
Burundi	BDI	20200523	0.00		0.00		0.00		0.00		0.00		0.00		0.00		4.00	0.00		0.00	0.00	0.00	2.00	1	1.00	1.00	0.00	0.00		42	1	22.22	22.22	28.57	28.57	21.79	21.79	25.76	25.76	0.00	0.00
Burundi	BDI	20200524	0.00		0.00		0.00		0.00		0.00		0.00		0.00		4.00	0.00		0.00	0.00	0.00	2.00	1	1.00	1.00	0.00	0.00		42	1	22.22	22.22	28.57	28.57	21.79	21.79	25.76	25.76	0.00	0.00
Burundi	BDI	20200525	0.00		0.00		0.00		0.00		0.00		0.00		0.00		4.00	0.00		0.00	0.00	0.00	2.00	1	1.00	1.00	0.00	0.00		42	1	22.22	22.22	28.57	28.57	21.79	21.79	25.76	25.76	0.00	0.00
Burundi	BDI	20200526	0.00		0.00		0.00		0.00		0.00		0.00		0.00		4.00	0.00		0.00	0.00	0.00	2.00	1	1.00	1.00	0.00	0.00		42	1	22.22	22.22	28.57	28.57	21.79	21.79	25.76	25.76	0.00	0.00
Burundi	BDI	20200527	0.00		0.00		0.00		0.00		0.00		0.00		0.00		4.00	0.00		0.00	0.00	0.00	2.00	1	1.00	1.00	0.00	0.00		42	1	22.22	22.22	28.57	28.57	21.79	21.79	25.76	25.76	0.00	0.00
Burundi	BDI	20200528	0.00		0.00		0.00		0.00		0.00		0.00		0.00		4.00	0.00		0.00	0.00	0.00	2.00	1	1.00	1.00	0.00	0.00		42	1	22.22	22.22	28.57	28.57	21.79	21.79	25.76	25.76	0.00	0.00
Burundi	BDI	20200529	0.00		0.00		0.00		0.00		0.00		0.00		0.00		4.00	0.00		0.00	0.00	0.00	2.00	1	1.00	1.00	0.00	0.00		42	1	22.22	22.22	28.57	28.57	21.79	21.79	25.76	25.76	0.00	0.00
Burundi	BDI	20200530	0.00		0.00		0.00		0.00		0.00		0.00		0.00		4.00	0.00		0.00	0.00	0.00	2.00	1	1.00	1.00	0.00	0.00		42	1	22.22	22.22	28.57	28.57	21.79	21.79	25.76	25.76	0.00	0.00
Burundi	BDI	20200531	0.00		0.00		0.00		0.00		0.00		0.00		0.00		4.00	0.00		0.00	0.00	0.00	2.00	1	1.00	1.00	0.00	0.00		42	1	22.22	22.22	28.57	28.57	21.79	21.79	25.76	25.76	0.00	0.00
Burundi	BDI	20200601	0.00		0.00		0.00		0.00		0.00		0.00		0.00		4.00	0.00		0.00	0.00	0.00	2.00	1	1.00	1.00	0.00	0.00		63	1	22.22	22.22	28.57	28.57	21.79	21.79	25.76	25.76	0.00	0.00
Burundi	BDI	20200602	0.00		0.00		0.00		0.00		0.00		0.00		0.00		4.00	0.00		0.00	0.00	0.00	2.00	1	1.00	1.00	0.00	0.00		63	1	22.22	22.22	28.57	28.57	21.79	21.79	25.76	25.76	0.00	0.00
Burundi	BDI	20200603	0.00		0.00		0.00		0.00		0.00		0.00		0.00		4.00	0.00		0.00	0.00	0.00	2.00	1	1.00	1.00	0.00	0.00		63	1	22.22	22.22	28.57	28.57	21.79	21.79	25.76	25.76	0.00	0.00
Burundi	BDI	20200604	0.00		0.00		0.00		0.00		0.00		0.00		0.00		4.00	0.00		0.00	0.00	0.00	2.00	1	1.00	1.00	0.00	0.00		63	1	22.22	22.22	28.57	28.57	21.79	21.79	25.76	25.76	0.00	0.00
Burundi	BDI	20200605	0.00		0.00		0.00		0.00		0.00		0.00		0.00		4.00	0.00		0.00	0.00	0.00	2.00	1	1.00	1.00	0.00	0.00		63	1	22.22	22.22	28.57	28.57	21.79	21.79	25.76	25.76	0.00	0.00
Burundi	BDI	20200606	0.00		0.00		0.00		0.00		0.00		0.00		0.00		4.00	0.00		0.00	0.00	0.00	2.00	1	1.00	1.00	0.00	0.00		63	1	22.22	22.22	28.57	28.57	21.79	21.79	25.76	25.76	0.00	0.00
Burundi	BDI	20200607	0.00		0.00		0.00		0.00		0.00		0.00		0.00		4.00	0.00		0.00	0.00	0.00	2.00	1	1.00	1.00	0.00	0.00		83	1	22.22	22.22	28.57	28.57	21.79	21.79	25.76	25.76	0.00	0.00
Burundi	BDI	20200608	0.00		0.00		0.00		0.00		0.00		0.00		0.00		4.00	0.00		0.00	0.00	0.00	2.00	1	1.00	1.00	0.00	0.00		83	1	22.22	22.22	28.57	28.57	21.79	21.79	25.76	25.76	0.00	0.00
Burundi	BDI	20200609	0.00		0.00		0.00		0.00		0.00		0.00		0.00		4.00	0.00		0.00	0.00	0.00	2.00	1	1.00	1.00	0.00	0.00		83	1	22.22	22.22	28.57	28.57	21.79	21.79	25.76	25.76	0.00	0.00
Burundi	BDI	20200610	0.00		0.00		0.00		0.00		0.00		0.00		0.00		4.00	0.00		0.00	0.00	0.00	2.00	1	1.00	1.00	0.00	0.00		83	1	22.22	22.22	28.57	28.57	21.79	21.79	25.76	25.76	0.00	0.00
Burundi	BDI	20200611																												83	1		22.22		28.57		21.79		25.76		0.00
Burundi	BDI	20200612																												94	1		22.22		28.57		21.79		25.76		0.00
Burundi	BDI	20200613																												94	1		22.22		28.57		21.79		25.76		0.00
Burundi	BDI	20200614																												94	1		22.22		28.57		21.79		25.76		0.00
Burundi	BDI	20200615																												94	1		22.22		28.57		21.79		25.76		0.00
Belgium	BEL	20200101	0.00		0.00		0.00		0.00		0.00		0.00		0.00		0.00	0.00		0.00	0.00	0.00	0.00		0.00	0.00	0.00	0.00		0	0	0.00	0.00	0.00	0.00	0.00	0.00	0.00	0.00	0.00	0.00
Belgium	BEL	20200102	0.00		0.00		0.00		0.00		0.00		0.00		0.00		0.00	0.00		0.00	0.00	0.00	0.00		0.00	0.00	0.00	0.00		0	0	0.00	0.00	0.00	0.00	0.00	0.00	0.00	0.00	0.00	0.00
Belgium	BEL	20200103	0.00		0.00		0.00		0.00		0.00		0.00		0.00		0.00	0.00		0.00	0.00	0.00	0.00		0.00	0.00	0.00	0.00		0	0	0.00	0.00	0.00	0.00	0.00	0.00	0.00	0.00	0.00	0.00
Belgium	BEL	20200104	0.00		0.00		0.00		0.00		0.00		0.00		0.00		0.00	0.00		0.00	0.00	0.00	0.00		0.00	0.00	0.00	0.00		0	0	0.00	0.00	0.00	0.00	0.00	0.00	0.00	0.00	0.00	0.00
Belgium	BEL	20200105	0.00		0.00		0.00		0.00		0.00		0.00		0.00		0.00	0.00		0.00	0.00	0.00	0.00		0.00	0.00	0.00	0.00		0	0	0.00	0.00	0.00	0.00	0.00	0.00	0.00	0.00	0.00	0.00
Belgium	BEL	20200106	0.00		0.00		0.00		0.00		0.00		0.00		0.00		0.00	0.00		0.00	0.00	0.00	0.00		0.00	0.00	0.00	0.00		0	0	0.00	0.00	0.00	0.00	0.00	0.00	0.00	0.00	0.00	0.00
Belgium	BEL	20200107	0.00		0.00		0.00		0.00		0.00		0.00		0.00		0.00	0.00		0.00	0.00	0.00	0.00		0.00	0.00	0.00	0.00		0	0	0.00	0.00	0.00	0.00	0.00	0.00	0.00	0.00	0.00	0.00
Belgium	BEL	20200108	0.00		0.00		0.00		0.00		0.00		0.00		0.00		0.00	0.00		0.00	0.00	0.00	0.00		0.00	0.00	0.00	0.00		0	0	0.00	0.00	0.00	0.00	0.00	0.00	0.00	0.00	0.00	0.00
Belgium	BEL	20200109	0.00		0.00		0.00		0.00		0.00		0.00		0.00		0.00	0.00		0.00	0.00	0.00	0.00		0.00	0.00	0.00	0.00		0	0	0.00	0.00	0.00	0.00	0.00	0.00	0.00	0.00	0.00	0.00
Belgium	BEL	20200110	0.00		0.00		0.00		0.00		0.00		0.00		0.00		0.00	0.00		0.00	0.00	0.00	0.00		0.00	0.00	0.00	0.00		0	0	0.00	0.00	0.00	0.00	0.00	0.00	0.00	0.00	0.00	0.00
Belgium	BEL	20200111	0.00		0.00		0.00		0.00		0.00		0.00		0.00		0.00	0.00		0.00	0.00	0.00	0.00		0.00	0.00	0.00	0.00		0	0	0.00	0.00	0.00	0.00	0.00	0.00	0.00	0.00	0.00	0.00
Belgium	BEL	20200112	0.00		0.00		0.00		0.00		0.00		0.00		0.00		0.00	0.00		0.00	0.00	0.00	0.00		0.00	0.00	0.00	0.00		0	0	0.00	0.00	0.00	0.00	0.00	0.00	0.00	0.00	0.00	0.00
Belgium	BEL	20200113	0.00		0.00		0.00		0.00		0.00		0.00		0.00		0.00	0.00		0.00	0.00	0.00	0.00		0.00	0.00	0.00	0.00		0	0	0.00	0.00	0.00	0.00	0.00	0.00	0.00	0.00	0.00	0.00
Belgium	BEL	20200114	0.00		0.00		0.00		0.00		0.00		0.00		0.00		0.00	0.00		0.00	0.00	0.00	0.00		0.00	0.00	0.00	0.00		0	0	0.00	0.00	0.00	0.00	0.00	0.00	0.00	0.00	0.00	0.00
Belgium	BEL	20200115	0.00		0.00		0.00		0.00		0.00		0.00		0.00		0.00	0.00		0.00	0.00	0.00	0.00		0.00	0.00	0.00	0.00		0	0	0.00	0.00	0.00	0.00	0.00	0.00	0.00	0.00	0.00	0.00
Belgium	BEL	20200116	0.00		0.00		0.00		0.00		0.00		0.00		0.00		0.00	0.00		0.00	0.00	0.00	0.00		0.00	0.00	0.00	0.00		0	0	0.00	0.00	0.00	0.00	0.00	0.00	0.00	0.00	0.00	0.00
Belgium	BEL	20200117	0.00		0.00		0.00		0.00		0.00		0.00		0.00		0.00	0.00		0.00	0.00	0.00	0.00		0.00	0.00	0.00	0.00		0	0	0.00	0.00	0.00	0.00	0.00	0.00	0.00	0.00	0.00	0.00
Belgium	BEL	20200118	0.00		0.00		0.00		0.00		0.00		0.00		0.00		0.00	0.00		0.00	0.00	0.00	0.00		0.00	0.00	0.00	0.00		0	0	0.00	0.00	0.00	0.00	0.00	0.00	0.00	0.00	0.00	0.00
Belgium	BEL	20200119	0.00		0.00		0.00		0.00		0.00		0.00		0.00		0.00	0.00		0.00	0.00	0.00	0.00		0.00	0.00	0.00	0.00		0	0	0.00	0.00	0.00	0.00	0.00	0.00	0.00	0.00	0.00	0.00
Belgium	BEL	20200120	0.00		0.00		0.00		0.00		0.00		0.00		0.00		0.00	0.00		0.00	0.00	0.00	0.00		0.00	0.00	0.00	0.00		0	0	0.00	0.00	0.00	0.00	0.00	0.00	0.00	0.00	0.00	0.00
Belgium	BEL	20200121	0.00		0.00		0.00		0.00		0.00		0.00		0.00		0.00	0.00		0.00	0.00	0.00	0.00		0.00	0.00	0.00	0.00		0	0	0.00	0.00	0.00	0.00	0.00	0.00	0.00	0.00	0.00	0.00
Belgium	BEL	20200122	0.00		0.00		0.00		0.00		0.00		0.00		0.00		0.00	0.00		0.00	0.00	0.00	0.00		0.00	0.00	0.00	0.00		0	0	0.00	0.00	0.00	0.00	0.00	0.00	0.00	0.00	0.00	0.00
Belgium	BEL	20200123	0.00		0.00		0.00		0.00		0.00		0.00		0.00		0.00	0.00		0.00	0.00	0.00	0.00		0.00	0.00	0.00	0.00		0	0	0.00	0.00	0.00	0.00	0.00	0.00	0.00	0.00	0.00	0.00
Belgium	BEL	20200124	0.00		0.00		0.00		0.00		0.00		0.00		0.00		0.00	0.00		0.00	0.00	0.00	0.00		0.00	0.00	0.00	0.00		0	0	0.00	0.00	0.00	0.00	0.00	0.00	0.00	0.00	0.00	0.00
Belgium	BEL	20200125	0.00		0.00		0.00		0.00		0.00		0.00		0.00		0.00	0.00		0.00	0.00	0.00	0.00		0.00	0.00	0.00	0.00		0	0	0.00	0.00	0.00	0.00	0.00	0.00	0.00	0.00	0.00	0.00
Belgium	BEL	20200126	0.00		0.00		0.00		0.00		0.00		0.00		0.00		0.00	0.00		0.00	0.00	0.00	0.00		0.00	0.00	0.00	0.00		0	0	0.00	0.00	0.00	0.00	0.00	0.00	0.00	0.00	0.00	0.00
Belgium	BEL	20200127	0.00		0.00		0.00		0.00		0.00		0.00		0.00		0.00	0.00		0.00	0.00	0.00	0.00		0.00	0.00	0.00	0.00		0	0	0.00	0.00	0.00	0.00	0.00	0.00	0.00	0.00	0.00	0.00
Belgium	BEL	20200128	0.00		0.00		0.00		0.00		0.00		0.00		0.00		0.00	0.00		0.00	0.00	0.00	1.00	1	0.00	0.00	0.00	0.00		0	0	5.56	5.56	9.52	9.52	3.85	3.85	4.55	4.55	0.00	0.00
Belgium	BEL	20200129	0.00		0.00		0.00		0.00		0.00		0.00		0.00		0.00	0.00		0.00	0.00	0.00	1.00	1	0.00	0.00	0.00	0.00		0	0	5.56	5.56	9.52	9.52	3.85	3.85	4.55	4.55	0.00	0.00
Belgium	BEL	20200130	0.00		0.00		0.00		0.00		0.00		0.00		0.00		0.00	0.00		0.00	0.00	0.00	1.00	1	0.00	0.00	0.00	0.00		0	0	5.56	5.56	9.52	9.52	3.85	3.85	4.55	4.55	0.00	0.00
Belgium	BEL	20200131	0.00		0.00		0.00		0.00		0.00		0.00		0.00		0.00	0.00		0.00	0.00	0.00	2.00	1	0.00	0.00	0.00	0.00		0	0	11.11	11.11	14.29	14.29	7.69	7.69	9.09	9.09	0.00	0.00
Belgium	BEL	20200201	0.00		0.00		0.00		0.00		0.00		0.00		0.00		0.00	0.00		0.00	0.00	0.00	2.00	1	0.00	0.00	0.00	0.00		0	0	11.11	11.11	14.29	14.29	7.69	7.69	9.09	9.09	0.00	0.00
Belgium	BEL	20200202	0.00		0.00		0.00		0.00		0.00		0.00		0.00		0.00	0.00		0.00	0.00	0.00	2.00	1	0.00	0.00	0.00	0.00		0	0	11.11	11.11	14.29	14.29	7.69	7.69	9.09	9.09	0.00	0.00
Belgium	BEL	20200203	0.00		0.00		0.00		0.00		0.00		0.00		0.00		0.00	0.00		0.00	0.00	0.00	2.00	1	0.00	0.00	0.00	0.00		0	0	11.11	11.11	14.29	14.29	7.69	7.69	9.09	9.09	0.00	0.00
Belgium	BEL	20200204	0.00		0.00		0.00		0.00		0.00		0.00		0.00		0.00	0.00		0.00	0.00	0.00	2.00	1	0.00	0.00	0.00	0.00		1	0	11.11	11.11	14.29	14.29	7.69	7.69	9.09	9.09	0.00	0.00
Belgium	BEL	20200205	0.00		0.00		0.00		0.00		0.00		0.00		0.00		0.00	0.00		0.00	0.00	0.00	2.00	1	0.00	0.00	0.00	0.00		1	0	11.11	11.11	14.29	14.29	7.69	7.69	9.09	9.09	0.00	0.00
Belgium	BEL	20200206	0.00		0.00		0.00		0.00		0.00		0.00		0.00		0.00	0.00		0.00	0.00	0.00	2.00	1	0.00	0.00	0.00	0.00		1	0	11.11	11.11	14.29	14.29	7.69	7.69	9.09	9.09	0.00	0.00
Belgium	BEL	20200207	0.00		0.00		0.00		0.00		0.00		0.00		0.00		0.00	0.00		0.00	0.00	0.00	2.00	1	0.00	0.00	0.00	0.00		1	0	11.11	11.11	14.29	14.29	7.69	7.69	9.09	9.09	0.00	0.00
Belgium	BEL	20200208	0.00		0.00		0.00		0.00		0.00		0.00		0.00		0.00	0.00		0.00	0.00	0.00	2.00	1	0.00	0.00	0.00	0.00		1	0	11.11	11.11	14.29	14.29	7.69	7.69	9.09	9.09	0.00	0.00
Belgium	BEL	20200209	0.00		0.00		0.00		0.00		0.00		0.00		0.00		0.00	0.00		0.00	0.00	0.00	2.00	1	0.00	0.00	0.00	0.00		1	0	11.11	11.11	14.29	14.29	7.69	7.69	9.09	9.09	0.00	0.00
Belgium	BEL	20200210	0.00		0.00		0.00		0.00		0.00		0.00		0.00		0.00	0.00		0.00	0.00	0.00	2.00	1	0.00	0.00	0.00	0.00		1	0	11.11	11.11	14.29	14.29	7.69	7.69	9.09	9.09	0.00	0.00
Belgium	BEL	20200211	0.00		0.00		0.00		0.00		0.00		0.00		0.00		0.00	0.00		0.00	0.00	0.00	2.00	1	0.00	0.00	0.00	0.00		1	0	11.11	11.11	14.29	14.29	7.69	7.69	9.09	9.09	0.00	0.00
Belgium	BEL	20200212	0.00		0.00		0.00		0.00		0.00		0.00		0.00		0.00	0.00		0.00	0.00	0.00	2.00	1	0.00	0.00	0.00	0.00		1	0	11.11	11.11	14.29	14.29	7.69	7.69	9.09	9.09	0.00	0.00
Belgium	BEL	20200213	0.00		0.00		0.00		0.00		0.00		0.00		0.00		0.00	0.00		0.00	0.00	0.00	2.00	1	0.00	0.00	0.00	0.00		1	0	11.11	11.11	14.29	14.29	7.69	7.69	9.09	9.09	0.00	0.00
Belgium	BEL	20200214	0.00		0.00		0.00		0.00		0.00		0.00		0.00		0.00	0.00		0.00	0.00	0.00	2.00	1	0.00	0.00	0.00	0.00		1	0	11.11	11.11	14.29	14.29	7.69	7.69	9.09	9.09	0.00	0.00
Belgium	BEL	20200215	0.00		0.00		0.00		0.00		0.00		0.00		0.00		0.00	0.00		0.00	0.00	0.00	2.00	1	0.00	0.00	0.00	0.00		1	0	11.11	11.11	14.29	14.29	7.69	7.69	9.09	9.09	0.00	0.00
Belgium	BEL	20200216	0.00		0.00		0.00		0.00		0.00		0.00		0.00		0.00	0.00		0.00	0.00	0.00	2.00	1	0.00	0.00	0.00	0.00		1	0	11.11	11.11	14.29	14.29	7.69	7.69	9.09	9.09	0.00	0.00
Belgium	BEL	20200217	0.00		0.00		0.00		0.00		0.00		0.00		0.00		0.00	0.00		0.00	0.00	0.00	2.00	1	0.00	0.00	0.00	0.00		1	0	11.11	11.11	14.29	14.29	7.69	7.69	9.09	9.09	0.00	0.00
Belgium	BEL	20200218	0.00		0.00		0.00		0.00		0.00		0.00		0.00		0.00	0.00		0.00	0.00	0.00	2.00	1	0.00	0.00	0.00	0.00		1	0	11.11	11.11	14.29	14.29	7.69	7.69	9.09	9.09	0.00	0.00
Belgium	BEL	20200219	0.00		0.00		0.00		0.00		0.00		0.00		0.00		0.00	0.00		0.00	0.00	0.00	2.00	1	0.00	0.00	0.00	0.00		1	0	11.11	11.11	14.29	14.29	7.69	7.69	9.09	9.09	0.00	0.00
Belgium	BEL	20200220	0.00		0.00		0.00		0.00		0.00		0.00		0.00		0.00	0.00		0.00	0.00	0.00	2.00	1	0.00	0.00	0.00	0.00		1	0	11.11	11.11	14.29	14.29	7.69	7.69	9.09	9.09	0.00	0.00
Belgium	BEL	20200221	0.00		0.00		0.00		0.00		0.00		0.00		0.00		0.00	0.00		0.00	0.00	0.00	2.00	1	0.00	0.00	0.00	0.00		1	0	11.11	11.11	14.29	14.29	7.69	7.69	9.09	9.09	0.00	0.00
Belgium	BEL	20200222	0.00		0.00		0.00		0.00		0.00		0.00		0.00		0.00	0.00		0.00	0.00	0.00	2.00	1	0.00	0.00	0.00	0.00		1	0	11.11	11.11	14.29	14.29	7.69	7.69	9.09	9.09	0.00	0.00
Belgium	BEL	20200223	0.00		0.00		0.00		0.00		0.00		0.00		0.00		0.00	0.00		0.00	0.00	0.00	2.00	1	0.00	0.00	0.00	0.00		1	0	11.11	11.11	14.29	14.29	7.69	7.69	9.09	9.09	0.00	0.00
Belgium	BEL	20200224	0.00		0.00		0.00		0.00		0.00		0.00		0.00		0.00	0.00		0.00	0.00	0.00	2.00	1	0.00	0.00	0.00	0.00		1	0	11.11	11.11	14.29	14.29	7.69	7.69	9.09	9.09	0.00	0.00
Belgium	BEL	20200225	0.00		0.00		0.00		0.00		0.00		0.00		0.00		0.00	0.00		0.00	0.00	0.00	2.00	1	0.00	0.00	0.00	0.00		1	0	11.11	11.11	14.29	14.29	7.69	7.69	9.09	9.09	0.00	0.00
Belgium	BEL	20200226	0.00		0.00		0.00		0.00		0.00		0.00		0.00		0.00	0.00		0.00	0.00	0.00	2.00	1	0.00	2.00	0.00	0.00		1	0	11.11	11.11	14.29	14.29	15.38	15.38	18.18	18.18	0.00	0.00
Belgium	BEL	20200227	0.00		0.00		0.00		0.00		0.00		0.00		0.00		0.00	0.00		0.00	0.00	0.00	2.00	1	0.00	2.00	0.00	0.00		1	0	11.11	11.11	14.29	14.29	15.38	15.38	18.18	18.18	0.00	0.00
Belgium	BEL	20200228	0.00		0.00		0.00		0.00		0.00		0.00		0.00		0.00	0.00		0.00	0.00	0.00	2.00	1	0.00	2.00	0.00	0.00		1	0	11.11	11.11	14.29	14.29	15.38	15.38	18.18	18.18	0.00	0.00
Belgium	BEL	20200229	0.00		0.00		0.00		0.00		0.00		0.00		0.00		0.00	0.00		0.00	0.00	0.00	2.00	1	0.00	2.00	0.00	0.00		1	0	11.11	11.11	14.29	14.29	15.38	15.38	18.18	18.18	0.00	0.00
Belgium	BEL	20200301	0.00		0.00		0.00		0.00		0.00		0.00		0.00		0.00	0.00		0.00	0.00	0.00	2.00	1	3.00	2.00	0.00	0.00		1	0	11.11	11.11	14.29	14.29	23.08	23.08	27.27	27.27	0.00	0.00
Belgium	BEL	20200302	0.00		0.00		0.00		0.00		0.00		0.00		0.00		0.00	0.00		0.00	0.00	0.00	2.00	1	3.00	2.00	0.00	0.00		2	0	11.11	11.11	14.29	14.29	23.08	23.08	27.27	27.27	0.00	0.00
Belgium	BEL	20200303	0.00		0.00		0.00		0.00		0.00		0.00		0.00		0.00	0.00		0.00	0.00	0.00	2.00	1	3.00	2.00	0.00	0.00		8	0	11.11	11.11	14.29	14.29	23.08	23.08	27.27	27.27	0.00	0.00
Belgium	BEL	20200304	0.00		0.00		0.00		0.00		0.00		0.00		0.00		1.00	0.00		0.00	0.00	0.00	2.00	1	3.00	2.00	0.00	0.00		13	0	13.89	13.89	17.86	17.86	25.00	25.00	29.55	29.55	0.00	0.00
Belgium	BEL	20200305	0.00		0.00		0.00		0.00		0.00		0.00		0.00		1.00	0.00		0.00	0.00	0.00	2.00	1	3.00	2.00	0.00	0.00		23	0	13.89	13.89	17.86	17.86	25.00	25.00	29.55	29.55	0.00	0.00
Belgium	BEL	20200306	0.00		0.00		0.00		0.00		0.00		0.00		0.00		1.00	2.00	0	2.00	0.00	0.00	2.00	1	3.00	2.00	0.00	0.00		50	0	13.89	13.89	17.86	17.86	38.46	38.46	29.55	29.55	87.50	87.50
Belgium	BEL	20200307	0.00		0.00		0.00		0.00		0.00		0.00		0.00		1.00	2.00	0	2.00	0.00	0.00	2.00	1	1.00	2.00	0.00	0.00		109	0	13.89	13.89	17.86	17.86	33.33	33.33	23.48	23.48	87.50	87.50
Belgium	BEL	20200308	0.00		0.00		0.00		0.00		0.00		0.00		0.00		1.00	2.00	0	2.00	0.00	0.00	2.00	1	1.00	2.00	0.00	0.00		169	0	13.89	13.89	17.86	17.86	33.33	33.33	23.48	23.48	87.50	87.50
Belgium	BEL	20200309	0.00		0.00		0.00		0.00		0.00		0.00		0.00		1.00	2.00	0	2.00	0.00	0.00	2.00	1	1.00	2.00	0.00	0.00		200	0	13.89	13.89	17.86	17.86	33.33	33.33	23.48	23.48	87.50	87.50
Belgium	BEL	20200310	0.00		0.00		1.00	1	0.00		0.00		0.00		0.00		1.00	2.00	0	2.00	0.00	0.00	2.00	1	1.00	2.00	0.00	0.00		239	0	19.44	19.44	27.38	27.38	37.18	37.18	28.03	28.03	87.50	87.50
Belgium	BEL	20200311	0.00		0.00		1.00	1	0.00		0.00		0.00		0.00		1.00	2.00	0	2.00	0.00	0.00	2.00	1	1.00	2.00	0.00	0.00		267	0	19.44	19.44	27.38	27.38	37.18	37.18	28.03	28.03	87.50	87.50
Belgium	BEL	20200312	0.00		0.00		1.00	1	0.00		0.00		0.00		0.00		1.00	2.00	0	2.00	0.00	0.00	2.00	1	1.00	2.00	0.00	0.00		314	3	19.44	19.44	27.38	27.38	37.18	37.18	28.03	28.03	87.50	87.50
Belgium	BEL	20200313	0.00		1.00	1	1.00	1	0.00		0.00		0.00		0.00		1.00	2.00	0	2.00	0.00	0.00	2.00	1	1.00	1.00	0.00	0.00		399	3	23.15	23.15	34.52	34.52	35.90	35.90	26.52	26.52	87.50	87.50
Belgium	BEL	20200314	2.00	1	2.00	1	2.00	1	0.00		0.00		0.00		2.00	1	1.00	2.00	0	2.00	0.00	0.00	2.00	1	1.00	1.00	0.00	0.00		559	3	50.93	50.93	67.86	67.86	55.13	55.13	49.24	49.24	87.50	87.50
Belgium	BEL	20200315	2.00	1	2.00	1	2.00	1	0.00		0.00		0.00		2.00	1	1.00	2.00	0	2.00	0.00	0.00	2.00	1	1.00	1.00	0.00	0.00		689	4	50.93	50.93	67.86	67.86	55.13	55.13	49.24	49.24	87.50	87.50
Belgium	BEL	20200316	2.00	1	2.00	1	2.00	1	0.00		0.00		0.00		2.00	1	1.00	2.00	0	2.00	0.00	0.00	2.00	1	1.00	1.00	0.00	0.00		886	4	50.93	50.93	67.86	67.86	55.13	55.13	49.24	49.24	87.50	87.50
Belgium	BEL	20200317	2.00	1	2.00	1	2.00	1	0.00		0.00		0.00		2.00	1	1.00	2.00	0	2.00	0.00	0.00	2.00	1	1.00	1.00	0.00	0.00		1085	5	50.93	50.93	67.86	67.86	55.13	55.13	49.24	49.24	87.50	87.50
Belgium	BEL	20200318	2.00	1	3.00	1	2.00	1	4.00	1	0.00		2.00	1	2.00	1	1.00	2.00	0	2.00	0.00	0.00	2.00	1	1.00	1.00	0.00	0.00		1243	5	73.15	73.15	71.43	71.43	70.51	70.51	67.42	67.42	87.50	87.50
Belgium	BEL	20200319	2.00	1	3.00	1	2.00	1	4.00	1	0.00		2.00	1	2.00	1	1.00	2.00	0	2.00	0.00	0.00	2.00	1	1.00	1.00	0.00	0.00		1486	14	73.15	73.15	71.43	71.43	70.51	70.51	67.42	67.42	87.50	87.50
Belgium	BEL	20200320	2.00	1	3.00	1	2.00	1	4.00	1	0.00		2.00	1	2.00	1	4.00	2.00	0	2.00	9608192466.00	0.00	2.00	1	1.00	1.00	1076350000.00	0.00		1795	21	81.48	81.48	82.14	82.14	76.28	76.28	74.24	74.24	87.50	87.50
Belgium	BEL	20200321	2.00	1	3.00	1	2.00	1	4.00	1	0.00		2.00	1	2.00	1	4.00	2.00	0	2.00	0.00	0.00	2.00	1	1.00	1.00	0.00	0.00		2257	37	81.48	81.48	82.14	82.14	76.28	76.28	74.24	74.24	87.50	87.50
Belgium	BEL	20200322	2.00	1	3.00	1	2.00	1	4.00	1	0.00		2.00	1	2.00	1	4.00	2.00	0	2.00	0.00	0.00	2.00	1	1.00	1.00	0.00	0.00		2815	67	81.48	81.48	82.14	82.14	76.28	76.28	74.24	74.24	87.50	87.50
Belgium	BEL	20200323	2.00	1	3.00	1	2.00	1	4.00	1	0.00		2.00	1	2.00	1	4.00	2.00	0	2.00	0.00	0.00	2.00	1	1.00	1.00	0.00	0.00		3401	75	81.48	81.48	82.14	82.14	76.28	76.28	74.24	74.24	87.50	87.50
Belgium	BEL	20200324	2.00	1	3.00	1	2.00	1	4.00	1	0.00		2.00	1	2.00	1	4.00	2.00	0	2.00	0.00	0.00	2.00	1	1.00	1.00	0.00	0.00		3743	88	81.48	81.48	82.14	82.14	76.28	76.28	74.24	74.24	87.50	87.50
Belgium	BEL	20200325	2.00	1	3.00	1	2.00	1	4.00	1	0.00		2.00	1	2.00	1	4.00	2.00	0	2.00	0.00	0.00	2.00	1	1.00	1.00	0.00	0.00		4269	122	81.48	81.48	82.14	82.14	76.28	76.28	74.24	74.24	87.50	87.50
Belgium	BEL	20200326	2.00	1	3.00	1	2.00	1	4.00	1	0.00		2.00	1	2.00	1	4.00	2.00	0	2.00	0.00	0.00	2.00	1	1.00	1.00	0.00	0.00		4937	178	81.48	81.48	82.14	82.14	76.28	76.28	74.24	74.24	87.50	87.50
Belgium	BEL	20200327	2.00	1	3.00	1	2.00	1	4.00	1	0.00		2.00	1	2.00	1	4.00	2.00	0	2.00	0.00	0.00	2.00	1	1.00	1.00	0.00	0.00		6235	220	81.48	81.48	82.14	82.14	76.28	76.28	74.24	74.24	87.50	87.50
Belgium	BEL	20200328	2.00	1	3.00	1	2.00	1	4.00	1	0.00		2.00	1	2.00	1	4.00	2.00	0	2.00	0.00	0.00	2.00	1	1.00	1.00	0.00	0.00		7284	289	81.48	81.48	82.14	82.14	76.28	76.28	74.24	74.24	87.50	87.50
Belgium	BEL	20200329	2.00	1	3.00	1	2.00	1	4.00	1	0.00		2.00	1	2.00	1	4.00	2.00	0	2.00	0.00	0.00	2.00	1	1.00	1.00	0.00	0.00		9134	353	81.48	81.48	82.14	82.14	76.28	76.28	74.24	74.24	87.50	87.50
Belgium	BEL	20200330	2.00	1	3.00	1	2.00	1	4.00	1	0.00		2.00	1	2.00	1	4.00	2.00	0	2.00	0.00	0.00	2.00	1	1.00	1.00	0.00	0.00		10836	431	81.48	81.48	82.14	82.14	76.28	76.28	74.24	74.24	87.50	87.50
Belgium	BEL	20200331	2.00	1	3.00	1	2.00	1	4.00	1	0.00		2.00	1	2.00	1	4.00	2.00	0	2.00	0.00	0.00	2.00	1	1.00	1.00	0.00	0.00		11899	513	81.48	81.48	82.14	82.14	76.28	76.28	74.24	74.24	87.50	87.50
Belgium	BEL	20200401	2.00	1	3.00	1	2.00	1	4.00	1	0.00		2.00	1	2.00	1	4.00	2.00	0	2.00	0.00	0.00	2.00	1	1.00	1.00	0.00	0.00		12775	705	81.48	81.48	82.14	82.14	76.28	76.28	74.24	74.24	87.50	87.50
Belgium	BEL	20200402	2.00	1	3.00	1	2.00	1	4.00	1	0.00		2.00	1	2.00	1	4.00	2.00	0	2.00	0.00	0.00	2.00	1	1.00	1.00	0.00	0.00		13964	828	81.48	81.48	82.14	82.14	76.28	76.28	74.24	74.24	87.50	87.50
Belgium	BEL	20200403	2.00	1	3.00	1	2.00	1	4.00	1	0.00		2.00	1	2.00	1	4.00	2.00	0	2.00	0.00	0.00	2.00	1	1.00	1.00	0.00	0.00		15348	1011	81.48	81.48	82.14	82.14	76.28	76.28	74.24	74.24	87.50	87.50
Belgium	BEL	20200404	2.00	1	3.00	1	2.00	1	4.00	1	0.00		2.00	1	2.00	1	4.00	2.00	0	2.00	0.00	0.00	2.00	1	1.00	1.00	0.00	0.00		16770	1143	81.48	81.48	82.14	82.14	76.28	76.28	74.24	74.24	87.50	87.50
Belgium	BEL	20200405	2.00	1	3.00	1	2.00	1	4.00	1	0.00		2.00	1	2.00	1	4.00	2.00	0	2.00	0.00	0.00	2.00	1	1.00	1.00	0.00	5427500.00		18431	1283	81.48	81.48	82.14	82.14	76.28	76.28	74.24	74.24	87.50	87.50
Belgium	BEL	20200406	2.00	1	3.00	1	2.00	1	4.00	1	0.00		2.00	1	2.00	1	4.00	2.00	0	2.00	0.00	0.00	2.00	1	1.00	1.00	0.00	0.00		19691	1447	81.48	81.48	82.14	82.14	76.28	76.28	74.24	74.24	87.50	87.50
Belgium	BEL	20200407	2.00	1	3.00	1	2.00	1	4.00	1	0.00		2.00	1	2.00	1	4.00	2.00	0	2.00	0.00	0.00	2.00	1	1.00	1.00	0.00	0.00		20814	1632	81.48	81.48	82.14	82.14	76.28	76.28	74.24	74.24	87.50	87.50
Belgium	BEL	20200408	2.00	1	3.00	1	2.00	1	4.00	1	0.00		2.00	1	2.00	1	4.00	2.00	0	2.00	0.00	0.00	2.00	1	1.00	1.00	0.00	0.00		22194	2035	81.48	81.48	82.14	82.14	76.28	76.28	74.24	74.24	87.50	87.50
Belgium	BEL	20200409	2.00	1	3.00	1	2.00	1	4.00	1	0.00		2.00	1	2.00	1	4.00	2.00	0	2.00	0.00	0.00	2.00	1	1.00	1.00	0.00	0.00		23403	2240	81.48	81.48	82.14	82.14	76.28	76.28	74.24	74.24	87.50	87.50
Belgium	BEL	20200410	2.00	1	3.00	1	2.00	1	4.00	1	0.00		2.00	1	2.00	1	4.00	2.00	0	2.00	0.00	0.00	2.00	1	1.00	1.00	0.00	0.00		24983	2523	81.48	81.48	82.14	82.14	76.28	76.28	74.24	74.24	87.50	87.50
Belgium	BEL	20200411	2.00	1	3.00	1	2.00	1	4.00	1	0.00		2.00	1	2.00	1	4.00	2.00	0	2.00	0.00	0.00	2.00	1	1.00	1.00	0.00	0.00		26667	3019	81.48	81.48	82.14	82.14	76.28	76.28	74.24	74.24	87.50	87.50
Belgium	BEL	20200412	2.00	1	3.00	1	2.00	1	4.00	1	0.00		2.00	1	2.00	1	4.00	2.00	0	2.00	0.00	0.00	2.00	1	1.00	1.00	0.00	0.00		28018	3346	81.48	81.48	82.14	82.14	76.28	76.28	74.24	74.24	87.50	87.50
Belgium	BEL	20200413	2.00	1	3.00	1	2.00	1	4.00	1	0.00		2.00	1	2.00	1	4.00	2.00	0	2.00	0.00	0.00	2.00	1	1.00	1.00	0.00	0.00		29647	3600	81.48	81.48	82.14	82.14	76.28	76.28	74.24	74.24	87.50	87.50
Belgium	BEL	20200414	2.00	1	3.00	1	2.00	1	4.00	1	0.00		2.00	1	2.00	1	4.00	2.00	0	2.00	0.00	0.00	2.00	1	1.00	1.00	0.00	0.00		30589	3903	81.48	81.48	82.14	82.14	76.28	76.28	74.24	74.24	87.50	87.50
Belgium	BEL	20200415	2.00	1	3.00	1	2.00	1	4.00	1	0.00		2.00	1	2.00	1	4.00	2.00	0	2.00	0.00	0.00	2.00	1	1.00	1.00	0.00	0.00		31119	4157	81.48	81.48	82.14	82.14	76.28	76.28	74.24	74.24	87.50	87.50
Belgium	BEL	20200416	2.00	1	3.00	1	2.00	1	4.00	1	0.00		2.00	1	2.00	1	4.00	2.00	0	2.00	0.00	0.00	2.00	1	1.00	1.00	0.00	0.00		33573	4440	81.48	81.48	82.14	82.14	76.28	76.28	74.24	74.24	87.50	87.50
Belgium	BEL	20200417	2.00	1	3.00	1	2.00	1	4.00	1	0.00		2.00	1	2.00	1	4.00	2.00	0	2.00	0.00	0.00	2.00	1	1.00	1.00	0.00	0.00		34809	4857	81.48	81.48	82.14	82.14	76.28	76.28	74.24	74.24	87.50	87.50
Belgium	BEL	20200418	2.00	1	3.00	1	2.00	1	4.00	1	0.00		2.00	1	2.00	1	4.00	2.00	0	2.00	0.00	0.00	2.00	1	1.00	1.00	0.00	0.00		36138	5163	81.48	81.48	82.14	82.14	76.28	76.28	74.24	74.24	87.50	87.50
Belgium	BEL	20200419	2.00	1	3.00	1	2.00	1	4.00	1	0.00		2.00	1	2.00	1	4.00	2.00	0	2.00	0.00	0.00	2.00	1	1.00	1.00	0.00	0.00		37183	5453	81.48	81.48	82.14	82.14	76.28	76.28	74.24	74.24	87.50	87.50
Belgium	BEL	20200420	2.00	1	3.00	1	2.00	1	4.00	1	0.00		2.00	1	2.00	1	4.00	2.00	0	2.00	0.00	0.00	2.00	1	1.00	1.00	0.00	0.00		38496	5683	81.48	81.48	82.14	82.14	76.28	76.28	74.24	74.24	87.50	87.50
Belgium	BEL	20200421	2.00	1	3.00	1	2.00	1	4.00	1	0.00		2.00	1	2.00	1	4.00	2.00	0	2.00	0.00	0.00	2.00	1	1.00	1.00	0.00	0.00		39983	5828	81.48	81.48	82.14	82.14	76.28	76.28	74.24	74.24	87.50	87.50
Belgium	BEL	20200422	2.00	1	3.00	1	2.00	1	4.00	1	0.00		2.00	1	2.00	1	4.00	2.00	0	2.00	0.00	0.00	2.00	1	1.00	1.00	0.00	0.00		40956	5998	81.48	81.48	82.14	82.14	76.28	76.28	74.24	74.24	87.50	87.50
Belgium	BEL	20200423	2.00	1	3.00	1	2.00	1	4.00	1	0.00		2.00	1	2.00	1	4.00	2.00	0	2.00	0.00	0.00	2.00	1	1.00	1.00	0.00	0.00		41889	6262	81.48	81.48	82.14	82.14	76.28	76.28	74.24	74.24	87.50	87.50
Belgium	BEL	20200424	2.00	1	3.00	1	2.00	1	4.00	1	0.00		2.00	1	2.00	1	4.00	2.00	0	2.00	0.00	0.00	2.00	1	1.00	1.00	0.00	0.00		42797	6490	81.48	81.48	82.14	82.14	76.28	76.28	74.24	74.24	87.50	87.50
Belgium	BEL	20200425	2.00	1	3.00	1	2.00	1	4.00	1	0.00		2.00	1	2.00	1	4.00	2.00	0	2.00	0.00	0.00	2.00	1	1.00	1.00	0.00	0.00		44293	6679	81.48	81.48	82.14	82.14	76.28	76.28	74.24	74.24	87.50	87.50
Belgium	BEL	20200426	2.00	1	3.00	1	2.00	1	4.00	1	0.00		2.00	1	2.00	1	4.00	2.00	0	2.00	0.00	0.00	2.00	1	1.00	1.00	0.00	0.00		45325	6917	81.48	81.48	82.14	82.14	76.28	76.28	74.24	74.24	87.50	87.50
Belgium	BEL	20200427	2.00	1	3.00	1	2.00	1	4.00	1	0.00		2.00	1	2.00	1	4.00	2.00	0	2.00	0.00	0.00	2.00	1	1.00	1.00	0.00	0.00		46134	7094	81.48	81.48	82.14	82.14	76.28	76.28	74.24	74.24	87.50	87.50
Belgium	BEL	20200428	2.00	1	3.00	1	2.00	1	4.00	1	0.00		2.00	1	2.00	1	4.00	2.00	0	2.00	0.00	0.00	2.00	1	1.00	1.00	0.00	0.00		46687	7207	81.48	81.48	82.14	82.14	76.28	76.28	74.24	74.24	87.50	87.50
Belgium	BEL	20200429	2.00	1	3.00	1	2.00	1	4.00	1	0.00		2.00	1	2.00	1	4.00	2.00	0	2.00	0.00	0.00	2.00	1	1.00	1.00	0.00	0.00		47334	7331	81.48	81.48	82.14	82.14	76.28	76.28	74.24	74.24	87.50	87.50
Belgium	BEL	20200430	2.00	1	3.00	1	2.00	1	4.00	1	0.00		2.00	1	2.00	1	4.00	2.00	0	2.00	0.00	0.00	2.00	1	1.00	1.00	0.00	0.00		47859	7501	81.48	81.48	82.14	82.14	76.28	76.28	74.24	74.24	87.50	87.50
Belgium	BEL	20200501	2.00	1	3.00	1	2.00	1	4.00	1	0.00		2.00	1	2.00	1	4.00	2.00	0	2.00	0.00	0.00	2.00	1	1.00	1.00	0.00	0.00		48519	7594	81.48	81.48	82.14	82.14	76.28	76.28	74.24	74.24	87.50	87.50
Belgium	BEL	20200502	2.00	1	3.00	1	2.00	1	4.00	1	0.00		2.00	1	2.00	1	4.00	2.00	0	2.00	0.00	0.00	2.00	1	1.00	1.00	0.00	0.00		49032	7703	81.48	81.48	82.14	82.14	76.28	76.28	74.24	74.24	87.50	87.50
Belgium	BEL	20200503	2.00	1	3.00	1	2.00	1	4.00	1	0.00		2.00	1	2.00	1	4.00	2.00	0	2.00	0.00	0.00	2.00	1	1.00	1.00	0.00	0.00		49517	7765	81.48	81.48	82.14	82.14	76.28	76.28	74.24	74.24	87.50	87.50
Belgium	BEL	20200504	2.00	1	3.00	1	2.00	1	4.00	1	0.00		2.00	1	2.00	1	4.00	2.00	0	2.00	0.00	0.00	2.00	1	2.00	1.00	0.00	0.00		49906	7844	81.48	81.48	82.14	82.14	78.85	78.85	77.27	77.27	87.50	87.50
Belgium	BEL	20200505	2.00	1	3.00	1	2.00	1	4.00	1	0.00		2.00	1	2.00	1	3.00	2.00	0	2.00	0.00	0.00	2.00	1	2.00	1.00	0.00	0.00		50267	7924	78.70	78.70	78.57	78.57	76.92	76.92	75.00	75.00	87.50	87.50
Belgium	BEL	20200506	2.00	1	3.00	1	2.00	1	4.00	1	0.00		2.00	1	2.00	1	3.00	2.00	0	2.00	0.00	0.00	2.00	1	2.00	1.00	0.00	0.00		50509	8016	78.70	78.70	78.57	78.57	76.92	76.92	75.00	75.00	87.50	87.50
Belgium	BEL	20200507	2.00	1	3.00	1	2.00	1	4.00	1	0.00		2.00	1	2.00	1	3.00	2.00	0	2.00	0.00	0.00	2.00	1	2.00	1.00	0.00	0.00		50781	8339	78.70	78.70	78.57	78.57	76.92	76.92	75.00	75.00	87.50	87.50
Belgium	BEL	20200508	2.00	1	3.00	1	2.00	1	4.00	1	0.00		2.00	1	2.00	1	3.00	2.00	0	2.00	0.00	0.00	2.00	1	2.00	1.00	0.00	0.00		51420	8415	78.70	78.70	78.57	78.57	76.92	76.92	75.00	75.00	87.50	87.50
Belgium	BEL	20200509	2.00	1	3.00	1	2.00	1	4.00	1	0.00		2.00	1	2.00	1	3.00	2.00	0	2.00	0.00	0.00	2.00	1	2.00	1.00	0.00	0.00		52011	8521	78.70	78.70	78.57	78.57	76.92	76.92	75.00	75.00	87.50	87.50
Belgium	BEL	20200510	2.00	1	3.00	1	2.00	1	4.00	1	0.00		2.00	1	2.00	1	3.00	2.00	0	2.00	0.00	0.00	2.00	1	2.00	1.00	0.00	22000000.00		52596	8581	78.70	78.70	78.57	78.57	76.92	76.92	75.00	75.00	87.50	87.50
Belgium	BEL	20200511	2.00	1	2.00	1	2.00	1	4.00	1	0.00		2.00	1	2.00	1	3.00	2.00	0	2.00	0.00	0.00	2.00	1	2.00	1.00	0.00	0.00		53081	8656	75.00	75.00	75.00	75.00	74.36	74.36	71.97	71.97	87.50	87.50
Belgium	BEL	20200512	2.00	1	2.00	1	2.00	1	4.00	1	0.00		2.00	1	2.00	1	3.00	2.00	0	2.00	0.00	0.00	2.00	1	2.00	1.00	0.00	0.00		53449	8707	75.00	75.00	75.00	75.00	74.36	74.36	71.97	71.97	87.50	87.50
Belgium	BEL	20200513	2.00	1	2.00	1	2.00	1	4.00	1	0.00		2.00	1	2.00	1	3.00	2.00	0	2.00	0.00	0.00	2.00	1	2.00	1.00	0.00	0.00		53779	8761	75.00	75.00	75.00	75.00	74.36	74.36	71.97	71.97	87.50	87.50
Belgium	BEL	20200514	2.00	1	2.00	1	2.00	1	4.00	1	0.00		2.00	1	2.00	1	3.00	2.00	0	2.00	0.00	0.00	2.00	1	2.00	1.00	0.00	0.00		53981	8843	75.00	75.00	75.00	75.00	74.36	74.36	71.97	71.97	87.50	87.50
Belgium	BEL	20200515	2.00	1	2.00	1	2.00	1	4.00	1	0.00		2.00	1	2.00	1	3.00	2.00	0	2.00	0.00	0.00	2.00	1	2.00	1.00	0.00	0.00		54288	8903	75.00	75.00	75.00	75.00	74.36	74.36	71.97	71.97	87.50	87.50
Belgium	BEL	20200516	2.00	1	2.00	1	2.00	1	4.00	1	0.00		2.00	1	2.00	1	3.00	2.00	0	2.00	0.00	0.00	2.00	1	2.00	1.00	0.00	0.00		54644	8959	75.00	75.00	75.00	75.00	74.36	74.36	71.97	71.97	87.50	87.50
Belgium	BEL	20200517	2.00	1	2.00	1	2.00	1	4.00	1	0.00		2.00	1	2.00	1	3.00	2.00	0	2.00	0.00	0.00	2.00	1	2.00	1.00	0.00	0.00		54989	9005	75.00	75.00	75.00	75.00	74.36	74.36	71.97	71.97	87.50	87.50
Belgium	BEL	20200518	2.00	1	2.00	1	2.00	1	4.00	1	0.00		2.00	1	2.00	1	3.00	2.00	0	2.00	0.00	0.00	2.00	1	2.00	1.00	0.00	0.00		55280	9052	75.00	75.00	75.00	75.00	74.36	74.36	71.97	71.97	87.50	87.50
Belgium	BEL	20200519	2.00	1	2.00	1	2.00	1	4.00	1	0.00		2.00	1	2.00	1	3.00	2.00	0	2.00	0.00	0.00	2.00	1	2.00	1.00	0.00	0.00		55559	9080	75.00	75.00	75.00	75.00	74.36	74.36	71.97	71.97	87.50	87.50
Belgium	BEL	20200520	2.00	1	2.00	1	2.00	1	4.00	1	0.00		2.00	1	2.00	1	3.00	2.00	0	2.00	0.00	0.00	2.00	1	2.00	1.00	0.00	0.00		55791	9108	75.00	75.00	75.00	75.00	74.36	74.36	71.97	71.97	87.50	87.50
Belgium	BEL	20200521	2.00	1	2.00	1	2.00	1	4.00	1	0.00		2.00	1	2.00	1	3.00	2.00	0	2.00	0.00	0.00	2.00	1	2.00	1.00	0.00	0.00		55983	9150	75.00	75.00	75.00	75.00	74.36	74.36	71.97	71.97	87.50	87.50
Belgium	BEL	20200522	2.00	1	2.00	1	2.00	1	4.00	1	0.00		2.00	1	2.00	1	3.00	2.00	0	2.00	0.00	0.00	2.00	1	2.00	1.00	0.00	0.00		56235	9186	75.00	75.00	75.00	75.00	74.36	74.36	71.97	71.97	87.50	87.50
Belgium	BEL	20200523	2.00	1	2.00	1	2.00	1	4.00	1	0.00		2.00	1	2.00	1	3.00	2.00	0	2.00	0.00	0.00	2.00	1	2.00	1.00	0.00	0.00		56511	9212	75.00	75.00	75.00	75.00	74.36	74.36	71.97	71.97	87.50	87.50
Belgium	BEL	20200524	2.00	1	2.00	1	2.00	1	4.00	1	0.00		2.00	1	2.00	1	3.00	2.00	0	2.00	0.00	0.00	2.00	1	2.00	1.00	0.00	0.00		56810	9237	75.00	75.00	75.00	75.00	74.36	74.36	71.97	71.97	87.50	87.50
Belgium	BEL	20200525	2.00	1	2.00	1	2.00	1	4.00	1	0.00		2.00	1	2.00	1	3.00	2.00	0	2.00	0.00	0.00	2.00	1	2.00	1.00	0.00	0.00		57092	9280	75.00	75.00	75.00	75.00	74.36	74.36	71.97	71.97	87.50	87.50
Belgium	BEL	20200526	2.00	1	2.00	1	2.00	1	4.00	1	0.00		2.00	1	2.00	1	3.00	2.00	0	2.00	0.00	0.00	2.00	1	2.00	1.00	0.00	0.00		57342	9312	75.00	75.00	75.00	75.00	74.36	74.36	71.97	71.97	87.50	87.50
Belgium	BEL	20200527	2.00	1	2.00	1	2.00	1	4.00	1	0.00		2.00	1	2.00	1	3.00	2.00	0	2.00	0.00	0.00	2.00	1	2.00	1.00	0.00	0.00		57455	9334	75.00	75.00	75.00	75.00	74.36	74.36	71.97	71.97	87.50	87.50
Belgium	BEL	20200528	2.00	1	2.00	1	2.00	1	4.00	1	0.00		2.00	1	2.00	1	3.00	2.00	0	2.00	0.00	0.00	2.00	1	2.00	1.00	0.00	0.00		57592	9364	75.00	75.00	75.00	75.00	74.36	74.36	71.97	71.97	87.50	87.50
Belgium	BEL	20200529	2.00	1	2.00	1	2.00	1	4.00	1	0.00		2.00	1	2.00	1	3.00	2.00	0	2.00	0.00	0.00	2.00	1	2.00	1.00	0.00	0.00		57849	9388	75.00	75.00	75.00	75.00	74.36	74.36	71.97	71.97	87.50	87.50
Belgium	BEL	20200530	2.00	1	2.00	1	2.00	1	4.00	1	0.00		2.00	1	2.00	1	3.00	2.00	0	2.00	0.00	0.00	2.00	1	2.00	1.00	0.00	0.00		58061	9443	75.00	75.00	75.00	75.00	74.36	74.36	71.97	71.97	87.50	87.50
Belgium	BEL	20200531	2.00	1	2.00	1	2.00	1	4.00	1	0.00		2.00	1	2.00	1	3.00	2.00	0	2.00	0.00	0.00	2.00	1	2.00	1.00	0.00	0.00		58186	9453	75.00	75.00	75.00	75.00	74.36	74.36	71.97	71.97	87.50	87.50
Belgium	BEL	20200601	2.00	1	2.00	1	2.00	1	4.00	1	0.00		2.00	1	2.00	1	3.00	2.00	0	2.00	0.00	0.00	2.00	1	2.00	1.00	0.00	0.00		58381	9467	75.00	75.00	75.00	75.00	74.36	74.36	71.97	71.97	87.50	87.50
Belgium	BEL	20200602	2.00	1	2.00	1	2.00	1	4.00	1	0.00		2.00	1	2.00	1	3.00	2.00	0	2.00	0.00	0.00	2.00	1	2.00	1.00	0.00	0.00		58517	9486	75.00	75.00	75.00	75.00	74.36	74.36	71.97	71.97	87.50	87.50
Belgium	BEL	20200603	2.00	1	2.00	1	2.00	1	4.00	1	0.00		2.00	1	2.00	1	3.00	2.00	0	2.00	0.00	0.00	2.00	1	2.00	1.00	0.00	0.00		58615	9505	75.00	75.00	75.00	75.00	74.36	74.36	71.97	71.97	87.50	87.50
Belgium	BEL	20200604	2.00	1	2.00	1	2.00	1	4.00	1	0.00		2.00	1	2.00	1	3.00	2.00	0	2.00	0.00	0.00	2.00	1	2.00	1.00	0.00	0.00		58685	9522	75.00	75.00	75.00	75.00	74.36	74.36	71.97	71.97	87.50	87.50
Belgium	BEL	20200605	1.00	1	2.00	1	2.00	1	4.00	1	0.00		2.00	1	2.00	1	3.00	2.00	0	2.00	0.00	0.00	2.00	1	2.00	1.00	0.00	0.00		58767	9548	71.30	71.30	71.43	71.43	71.79	71.79	68.94	68.94	87.50	87.50
Belgium	BEL	20200606	1.00	1	2.00	1	2.00	1	4.00	1	0.00		2.00	1	2.00	1	3.00	2.00	0	2.00	3950000000.00	0.00	2.00	1	2.00	1.00	565000000.00	0.00		58907	9566	71.30	71.30	71.43	71.43	71.79	71.79	68.94	68.94	87.50	87.50
Belgium	BEL	20200607	1.00	1	2.00	1	2.00	1	4.00	1	0.00		2.00	1	2.00	1	3.00	2.00	0	2.00	0.00	0.00	2.00	1	2.00	1.00	0.00	0.00		59072	9580	71.30	71.30	71.43	71.43	71.79	71.79	68.94	68.94	87.50	87.50
Belgium	BEL	20200608	1.00	1	2.00	1	2.00	1	3.00	1	0.00		0.00		0.00		3.00	2.00	0	2.00	0.00	0.00	2.00	1	2.00	1.00	0.00	0.00		59226	9595	50.00	50.00	57.14	57.14	57.05	57.05	51.52	51.52	87.50	87.50
Belgium	BEL	20200609	1.00	1	2.00	1	2.00	1	3.00	1	0.00		0.00		0.00		3.00	2.00	0	2.00	0.00	0.00	2.00	1	2.00	1.00	0.00	0.00		59348	9609	50.00	50.00	57.14	57.14	57.05	57.05	51.52	51.52	87.50	87.50
Belgium	BEL	20200610	1.00	1	2.00	1	2.00	1	3.00	1	0.00		0.00		0.00		3.00	2.00	0	2.00	0.00	0.00	2.00	1	2.00	1.00	0.00	0.00		59437	9619	50.00	50.00	57.14	57.14	57.05	57.05	51.52	51.52	87.50	87.50
[truncated: 27,406 more rows]
