# Supplementary material for: Variational-LSTM autoencoder to forecast the spread of coronavirus across the globe
Source: PLoS One. 2021 Jan 28;16(1):e0246120. doi: 10.1371/journal.pone.0246120 (PMC7842932; doi:10.1371/journal.pone.0246120)
Supplement: S1 Data — (ZIP) [file pone.0246120.s001.zip › datasets_raw_files/population.csv]

ID	Country/Region	Population (2020)	Yearly_change	Net_change	Density(p/km2)	Land Area(km2)	Migrants(net)	Fert_rate	Med_age	Urban_pop (precent)	World_share
1	China	1439323776	0.0039	5540090	153	9388211	-348399	1.7	38	61	0.1847
2	India	1380004385	0.0099	13586631	464	2973190	-532687	2.2	28	35	0.177
3	United States	331002651	0.0059	1937734	36	9147420	954806	1.8	38	83	0.0425
4	Indonesia	273523615	0.0107	2898047	151	1811570	-98955	2.3	30	56	0.0351
5	Pakistan	220892340	0.02	4327022	287	770880	-233379	3.6	23	35	0.0283
6	Brazil	212559417	0.0072	1509890	25	8358140	21200	1.7	33	88	0.0273
7	Nigeria	206139589	0.0258	5175990	226	910770	-60000	5.4	18	52	0.0264
8	Bangladesh	164689383	0.0101	1643222	1265	130170	-369501	2.1	28	39	0.0211
9	Russia	145934462	0.0004	62206	9	16376870	182456	1.8	40	74	0.0187
10	Mexico	128932753	0.0106	1357224	66	1943950	-60000	2.1	29	84	0.0165
11	Japan	126476461	-0.003	-383840	347	364555	71560	1.4	48	92	0.0162
12	Ethiopia	114963588	0.0257	2884858	115	1000000	30000	4.3	19	21	0.0147
13	Philippines	109581078	0.0135	1464463	368	298170	-67152	2.6	26	47	0.0141
14	Egypt	102334404	0.0194	1946331	103	995450	-38033	3.3	25	43	0.0131
15	Vietnam	97338579	0.0091	876473	314	310070	-80000	2.1	32	38	0.0125
16	Congo (Brazzaville)	89561403	0.0319	2770836	40	2267050	23861	6	17	46	0.0115
17	Turkey	84339067	0.0109	909452	110	769630	283922	2.1	32	76	0.0108
18	Iran	83992949	0.013	1079043	52	1628550	-55000	2.2	32	76	0.0108
19	Germany	83783942	0.0032	266897	240	348560	543822	1.6	46	76	0.0107
20	Thailand	69799978	0.0025	174396	137	510890	19444	1.5	40	51	0.009
21	United Kingdom	67886011	0.0053	355839	281	241930	260650	1.8	40	83	0.0087
22	France	65273511	0.0022	143783	119	547557	36527	1.9	42	82	0.0084
23	Italy	60461826	-0.0015	-88249	206	294140	148943	1.3	47	69	0.0078
24	Tanzania	59734218	0.0298	1728755	67	885800	-40076	4.9	18	37	0.0077
25	South Africa	59308690	0.0128	750420	49	1213090	145405	2.4	28	67	0.0076
26	Myanmar	54409800	0.0067	364380	83	653290	-163313	2.2	29	31	0.007
27	Kenya	53771296	0.0228	1197323	94	569140	-10000	3.5	20	28	0.0069
28	South Korea	51269185	0.0009	43877	527	97230	11731	1.1	44	82	0.0066
29	Colombia	50882891	0.0108	543448	46	1109500	204796	1.8	31	80	0.0065
30	Spain	46754778	0.0004	18002	94	498800	40000	1.3	45	80	0.006
31	Uganda	45741007	0.0332	1471413	229	199810	168694	5	17	26	0.0059
32	Argentina	45195774	0.0093	415097	17	2736690	4800	2.3	32	93	0.0058
33	Algeria	43851044	0.0185	797990	18	2381740	-10000	3.1	29	73	0.0056
34	Sudan	43849260	0.0242	1036022	25	1765048	-50000	4.4	20	35	0.0056
35	Ukraine	43733762	-0.0059	-259876	75	579320	10000	1.4	41	69	0.0056
36	Iraq	40222493	0.0232	912710	93	434320	7834	3.7	21	73	0.0052
37	Afghanistan	38928346	0.0233	886592	60	652860	-62920	4.6	18	25	0.005
38	Poland	37846611	-0.0011	-41157	124	306230	-29395	1.4	42	60	0.0049
39	Canada	37742154	0.0089	331107	4	9093510	242032	1.5	41	81	0.0048
40	Morocco	36910560	0.012	438791	83	446300	-51419	2.4	30	64	0.0047
41	Saudi Arabia	34813871	0.0159	545343	16	2149690	134979	2.3	32	84	0.0045
42	Uzbekistan	33469203	0.0148	487487	79	425400	-8863	2.4	28	50	0.0043
43	Peru	32971854	0.0142	461401	26	1280000	99069	2.3	31	79	0.0042
44	Angola	32866272	0.0327	1040977	26	1246700	6413	5.6	17	67	0.0042
45	Malaysia	32365999	0.013	416222	99	328550	50000	2	30	78	0.0042
46	Mozambique	31255435	0.0293	889399	40	786380	-5000	4.9	18	38	0.004
47	Ghana	31072940	0.0215	655084	137	227540	-10000	3.9	22	57	0.004
48	Yemen	29825964	0.0228	664042	56	527970	-30000	3.8	20	38	0.0038
49	Nepal	29136808	0.0185	528098	203	143350	41710	1.9	25	21	0.0037
50	Venezuela	28435940	-0.0028	-79889	32	882050	-653249	2.3	30	NA	0.0036
51	Madagascar	27691018	0.0268	721711	48	581795	-1500	4.1	20	39	0.0036
52	Cameroon	26545863	0.0259	669483	56	472710	-4800	4.6	19	56	0.0034
53	CÃ´te d'Ivoire	26378274	0.0257	661730	83	318000	-8000	4.7	19	51	0.0034
54	North Korea	25778816	0.0044	112655	214	120410	-5403	1.9	35	63	0.0033
55	Australia	25499884	0.0118	296686	3	7682300	158246	1.8	38	86	0.0033
56	Niger	24206644	0.0384	895929	19	1266700	4000	7	15	17	0.0031
57	Taiwan	23816775	0.0018	42899	673	35410	30001	1.2	42	79	0.0031
58	Sri Lanka	21413249	0.0042	89516	341	62710	-97986	2.2	34	18	0.0027
59	Burkina Faso	20903273	0.0286	581895	76	273600	-25000	5.2	18	31	0.0027
60	Mali	20250833	0.0302	592802	17	1220190	-40000	5.9	16	44	0.0026
61	Romania	19237691	-0.0066	-126866	84	230170	-73999	1.6	43	55	0.0025
62	Malawi	19129952	0.0269	501205	203	94280	-16053	4.3	18	18	0.0025
63	Chile	19116201	0.0087	164163	26	743532	111708	1.7	35	85	0.0025
64	Kazakhstan	18776707	0.0121	225280	7	2699700	-18000	2.8	31	58	0.0024
65	Zambia	18383955	0.0293	522925	25	743390	-8000	4.7	18	45	0.0024
66	Guatemala	17915568	0.019	334096	167	107160	-9215	2.9	23	52	0.0023
67	Ecuador	17643054	0.0155	269392	71	248360	36400	2.4	28	63	0.0023
68	Syria	17500658	0.0252	430523	95	183630	-427391	2.8	26	60	0.0022
69	Netherlands	17134872	0.0022	37742	508	33720	16000	1.7	43	92	0.0022
70	Senegal	16743927	0.0275	447563	87	192530	-20000	4.7	19	49	0.0021
71	Cambodia	16718965	0.0141	232423	95	176520	-30000	2.5	26	24	0.0021
72	Chad	16425864	0.03	478988	13	1259200	2000	5.8	17	23	0.0021
73	Somalia	15893222	0.0292	450317	25	627340	-40000	6.1	17	47	0.002
74	Zimbabwe	14862924	0.0148	217456	38	386850	-116858	3.6	19	38	0.0019
75	Guinea	13132795	0.0283	361549	53	245720	-4000	4.7	18	39	0.0017
76	Rwanda	12952218	0.0258	325268	525	24670	-9000	4.1	20	18	0.0017
77	Benin	12123200	0.0273	322049	108	112760	-2000	4.9	19	48	0.0016
78	Burundi	11890784	0.0312	360204	463	25680	2001	5.5	17	14	0.0015
79	Tunisia	11818619	0.0106	123900	76	155360	-4000	2.2	33	70	0.0015
80	Bolivia	11673021	0.0139	159921	11	1083300	-9504	2.8	26	69	0.0015
81	Belgium	11589623	0.0044	50295	383	30280	48000	1.7	42	98	0.0015
82	Haiti	11402528	0.0124	139451	414	27560	-35000	3	24	57	0.0015
83	Cuba	11326616	-0.0006	-6867	106	106440	-14400	1.6	42	78	0.0015
84	South Sudan	11193725	0.0119	131612	18	610952	-174200	4.7	19	25	0.0014
85	Dominican Republic	10847910	0.0101	108952	225	48320	-30000	2.4	28	85	0.0014
86	Czech Republic (Czechia)	10708981	0.0018	19772	139	77240	22011	1.6	43	74	0.0014
87	Greece	10423054	-0.0048	-50401	81	128900	-16000	1.3	46	85	0.0013
88	Jordan	10203134	0.01	101440	115	88780	10220	2.8	24	91	0.0013
89	Portugal	10196709	-0.0029	-29478	111	91590	-6000	1.3	46	66	0.0013
90	Azerbaijan	10139177	0.0091	91459	123	82658	1200	2.1	32	56	0.0013
91	Sweden	10099265	0.0063	62886	25	410340	40000	1.9	41	88	0.0013
92	Honduras	9904607	0.0163	158490	89	111890	-6800	2.5	24	57	0.0013
93	United Arab Emirates	9890402	0.0123	119873	118	83600	40000	1.4	33	86	0.0013
94	Hungary	9660351	-0.0025	-24328	107	90530	6000	1.5	43	72	0.0012
95	Tajikistan	9537645	0.0232	216627	68	139960	-20000	3.6	22	27	0.0012
96	Belarus	9449323	-0.0003	-3088	47	202910	8730	1.7	40	79	0.0012
97	Austria	9006398	0.0057	51296	109	82409	65000	1.5	43	57	0.0012
98	Papua New Guinea	8947024	0.0195	170915	20	452860	-800	3.6	22	13	0.0011
99	Serbia	8737371	-0.004	-34864	100	87460	4000	1.5	42	56	0.0011
100	Israel	8655535	0.016	136158	400	21640	10000	3	30	93	0.0011
101	Switzerland	8654622	0.0074	63257	219	39516	52000	1.5	43	74	0.0011
102	Togo	8278724	0.0243	196358	152	54390	-2000	4.4	19	43	0.0011
103	Sierra Leone	7976983	0.021	163768	111	72180	-4200	4.3	19	43	0.001
104	Hong Kong	7496981	0.0082	60827	7140	1050	29308	1.3	45	NA	0.001
105	Laos	7275560	0.0148	106105	32	230800	-14704	2.7	24	36	0.0009
106	Paraguay	7132538	0.0125	87902	18	397300	-16556	2.4	26	62	0.0009
107	Bulgaria	6948445	-0.0074	-51674	64	108560	-4800	1.6	45	76	0.0009
108	Libya	6871292	0.0138	93840	4	1759540	-1999	2.3	29	78	0.0009
109	Lebanon	6825445	-0.0044	-30268	667	10230	-30012	2.1	30	78	0.0009
110	Nicaragua	6624554	0.0121	79052	55	120340	-21272	2.4	26	57	0.0008
111	Kyrgyzstan	6524195	0.0169	108345	34	191800	-4000	3	26	36	0.0008
112	El Salvador	6486205	0.0051	32652	313	20720	-40539	2.1	28	73	0.0008
113	Turkmenistan	6031200	0.015	89111	13	469930	-5000	2.8	27	53	0.0008
114	Singapore	5850342	0.0079	46005	8358	700	27028	1.2	42	NA	0.0008
115	Denmark	5792202	0.0035	20326	137	42430	15200	1.8	42	88	0.0007
116	Finland	5540720	0.0015	8564	18	303890	14000	1.5	43	86	0.0007
117	Congo	5518087	0.0256	137579	16	341500	-4000	4.5	19	70	0.0007
118	Slovakia	5459642	0.0005	2629	114	48088	1485	1.5	41	54	0.0007
119	Norway	5421241	0.0079	42384	15	365268	28000	1.7	40	83	0.0007
120	Oman	5106626	0.0265	131640	16	309500	87400	2.9	31	87	0.0007
121	State of Palestine	5101414	0.0241	119994	847	6020	-10563	3.7	21	80	0.0007
122	Costa Rica	5094118	0.0092	46557	100	51060	4200	1.8	33	80	0.0007
123	Liberia	5057681	0.0244	120307	53	96320	-5000	4.4	19	53	0.0006
124	Ireland	4937786	0.0113	55291	72	68890	23604	1.8	38	63	0.0006
125	Central African Republic	4829767	0.0178	84582	8	622980	-40000	4.8	18	43	0.0006
126	New Zealand	4822233	0.0082	39170	18	263310	14881	1.9	38	87	0.0006
127	Mauritania	4649658	0.0274	123962	5	1030700	5000	4.6	20	57	0.0006
128	Panama	4314767	0.0161	68328	58	74340	11200	2.5	30	68	0.0006
129	Kuwait	4270571	0.0151	63488	240	17820	39520	2.1	37	NA	0.0005
130	Croatia	4105267	-0.0061	-25037	73	55960	-8001	1.4	44	58	0.0005
131	Moldova	4033963	-0.0023	-9300	123	32850	-1387	1.3	38	43	0.0005
132	Georgia	3989167	-0.0019	-7598	57	69490	-10000	2.1	38	58	0.0005
133	Eritrea	3546421	0.0141	49304	35	101000	-39858	4.1	19	63	0.0005
134	Uruguay	3473730	0.0035	11996	20	175020	-3000	2	36	96	0.0004
135	Bosnia and Herzegovina	3280819	-0.0061	-20181	64	51000	-21585	1.3	43	52	0.0004
136	Mongolia	3278290	0.0165	53123	2	1553560	-852	2.9	28	67	0.0004
137	Armenia	2963243	0.0019	5512	104	28470	-4998	1.8	35	63	0.0004
138	Jamaica	2961167	0.0044	12888	273	10830	-11332	2	31	55	0.0004
139	Qatar	2881053	0.0173	48986	248	11610	40000	1.9	32	96	0.0004
140	Albania	2877797	-0.0011	-3120	105	27400	-14000	1.6	36	63	0.0004
141	Puerto Rico	2860853	-0.0247	-72555	323	8870	-97986	1.2	44	NA	0.0004
142	Lithuania	2722289	-0.0135	-37338	43	62674	-32780	1.7	45	71	0.0003
143	Namibia	2540905	0.0186	46375	3	823290	-4806	3.4	22	55	0.0003
144	Gambia	2416668	0.0294	68962	239	10120	-3087	5.3	18	59	0.0003
145	Botswana	2351627	0.0208	47930	4	566730	3000	2.9	24	73	0.0003
146	Gabon	2225734	0.0245	53155	9	257670	3260	4	23	87	0.0003
147	Lesotho	2142249	0.008	16981	71	30360	-10047	3.2	24	31	0.0003
148	North Macedonia	2083374	0	-85	83	25220	-1000	1.5	39	59	0.0003
149	Slovenia	2078938	0.0001	284	103	20140	2000	1.6	45	55	0.0003
150	Guinea-Bissau	1968001	0.0245	47079	70	28120	-1399	4.5	19	45	0.0003
151	Latvia	1886198	-0.0108	-20545	30	62200	-14837	1.7	44	69	0.0002
152	Bahrain	1701575	0.0368	60403	2239	760	47800	2	32	89	0.0002
153	Equatorial Guinea	1402985	0.0347	46999	50	28050	16000	4.6	22	73	0.0002
154	Trinidad and Tobago	1399488	0.0032	4515	273	5130	-800	1.7	36	52	0.0002
155	Estonia	1326535	0.0007	887	31	42390	3911	1.6	42	68	0.0002
156	Timor-Leste	1318445	0.0196	25326	89	14870	-5385	4.1	21	33	0.0002
157	Mauritius	1271768	0.0017	2100	626	2030	0	1.4	37	41	0.0002
158	Cyprus	1207359	0.0073	8784	131	9240	5000	1.3	37	67	0.0002
159	Eswatini	1160164	0.0105	12034	67	17200	-8353	3	21	30	0.0001
160	Djibouti	988000	0.0148	14440	43	23180	900	2.8	27	79	0.0001
161	Fiji	896445	0.0073	6492	49	18270	-6202	2.8	28	59	0.0001
162	RÃ©union	895312	0.0072	6385	358	2500	-1256	2.3	36	100	0.0001
163	Comoros	869601	0.022	18715	467	1861	-2000	4.2	20	29	0.0001
164	Guyana	786552	0.0048	3786	4	196850	-6000	2.5	27	27	0.0001
165	Bhutan	771608	0.0112	8516	20	38117	320	2	28	46	0.0001
166	Solomon Islands	686884	0.0255	17061	25	27990	-1600	4.4	20	23	0.0001
167	Macao	649335	0.0139	8890	21645	30	5000	1.2	39	NA	0.0001
168	Montenegro	628066	0.0001	79	47	13450	-480	1.8	39	68	0.0001
169	Luxembourg	625978	0.0166	10249	242	2590	9741	1.5	40	88	0.0001
170	Western Sahara	597339	0.0255	14876	2	266000	5582	2.4	28	87	0.0001
171	Suriname	586632	0.009	5260	4	156000	-1000	2.4	29	65	0.0001
172	Cabo Verde	555987	0.011	6052	138	4030	-1342	2.3	28	68	0.0001
173	Maldives	540544	0.0181	9591	1802	300	11370	1.9	30	35	0.0001
174	Malta	441543	0.0027	1171	1380	320	900	1.5	43	93	0.0001
175	Brunei	437479	0.0097	4194	83	5270	0	1.8	32	80	0.0001
176	Guadeloupe	400124	0.0002	68	237	1690	-1440	2.2	44	NA	0.0001
177	Belize	397628	0.0186	7275	17	22810	1200	2.3	25	46	0.0001
178	Bahamas	393244	0.0097	3762	39	10010	1000	1.8	32	86	0.0001
179	Martinique	375265	-0.0008	-289	354	1060	-960	1.9	47	92	0
180	Iceland	341243	0.0065	2212	3	100250	380	1.8	37	94	0
181	Vanuatu	307145	0.0242	7263	25	12190	120	3.8	21	24	0
182	French Guiana	298682	0.027	7850	4	82200	1200	3.4	25	87	0
183	Barbados	287375	0.0012	350	668	430	-79	1.6	40	31	0
184	New Caledonia	285498	0.0097	2748	16	18280	502	2	34	72	0
185	French Polynesia	280908	0.0058	1621	77	3660	-1000	2	34	64	0
186	Mayotte	272815	0.025	6665	728	375	0	3.7	20	46	0
187	Sao Tome & Principe	219159	0.0191	4103	228	960	-1680	4.4	19	74	0
188	Samoa	198414	0.0067	1317	70	2830	-2803	3.9	22	18	0
189	Saint Lucia	183627	0.0046	837	301	610	0	1.4	34	19	0
190	Channel Islands	173863	0.0093	1604	915	190	1351	1.5	43	30	0
191	Guam	168775	0.0089	1481	313	540	-506	2.3	31	95	0
192	CuraÃ§ao	164093	0.0041	669	370	444	515	1.8	42	89	0
193	Kiribati	119449	0.0157	1843	147	810	-800	3.6	23	57	0
194	Micronesia	115023	0.0106	1208	164	700	-600	3.1	24	21	0
195	Grenada	112523	0.0046	520	331	340	-200	2.1	32	35	0
196	St. Vincent & Grenadines	110940	0.0032	351	284	390	-200	1.9	33	53	0
197	Aruba	106766	0.0043	452	593	180	201	1.9	41	44	0
198	Tonga	105695	0.0115	1201	147	720	-800	3.6	22	24	0
199	U.S. Virgin Islands	104425	-0.0015	-153	298	350	-451	2	43	96	0
200	Seychelles	98347	0.0062	608	214	460	-200	2.5	34	56	0
201	Antigua and Barbuda	97929	0.0084	811	223	440	0	2	34	26	0
202	Isle of Man	85033	0.0053	449	149	570	NA	NA	NA	53	0
203	Andorra	77265	0.0016	123	164	470	NA	NA	NA	88	0
204	Dominica	71986	0.0025	178	96	750	NA	NA	NA	74	0
205	Cayman Islands	65722	0.0119	774	274	240	NA	NA	NA	97	0
206	Bermuda	62278	-0.0036	-228	1246	50	NA	NA	NA	97	0
207	Marshall Islands	59190	0.0068	399	329	180	NA	NA	NA	70	0
208	Northern Mariana Islands	57559	0.006	343	125	460	NA	NA	NA	88	0
209	Greenland	56770	0.0017	98	0	410450	NA	NA	NA	87	0
210	American Samoa	55191	-0.0022	-121	276	200	NA	NA	NA	88	0
211	Saint Kitts & Nevis	53199	0.0071	376	205	260	NA	NA	NA	33	0
212	Faeroe Islands	48863	0.0038	185	35	1396	NA	NA	NA	43	0
213	Sint Maarten	42876	0.0115	488	1261	34	NA	NA	NA	96	0
214	Monaco	39242	0.0071	278	26337	1	NA	NA	NA	NA	0
215	Turks and Caicos	38717	0.0138	526	41	950	NA	NA	NA	89	0
216	Saint Martin	38666	0.0175	664	730	53	NA	NA	NA	0	0
217	Liechtenstein	38128	0.0029	109	238	160	NA	NA	NA	15	0
218	San Marino	33931	0.0021	71	566	60	NA	NA	NA	97	0
219	Gibraltar	33691	-0.0003	-10	3369	10	NA	NA	NA	NA	0
220	British Virgin Islands	30231	0.0067	201	202	150	NA	NA	NA	52	0
221	Caribbean Netherlands	26223	0.0094	244	80	328	NA	NA	NA	75	0
222	Palau	18094	0.0048	86	39	460	NA	NA	NA	NA	0
223	Cook Islands	17564	0.0009	16	73	240	NA	NA	NA	75	0
224	Anguilla	15003	0.009	134	167	90	NA	NA	NA	NA	0
225	Tuvalu	11792	0.0125	146	393	30	NA	NA	NA	62	0
226	Wallis & Futuna	11239	-0.0169	-193	80	140	NA	NA	NA	0	0
227	Nauru	10824	0.0063	68	541	20	NA	NA	NA	NA	0
228	Saint Barthelemy	9877	0.003	30	470	21	NA	NA	NA	0	0
229	Saint Helena	6077	0.003	18	16	390	NA	NA	NA	27	0
230	Saint Pierre & Miquelon	5794	-0.0048	-28	25	230	NA	NA	NA	100	0
231	Montserrat	4992	0.0006	3	50	100	NA	NA	NA	10	0
232	Falkland Islands	3480	0.0305	103	0	12170	NA	NA	NA	66	0
233	Niue	1626	0.0068	11	6	260	NA	NA	NA	46	0
234	Tokelau	1357	0.0127	17	136	10	NA	NA	NA	0	0
235	Holy See	801	0.0025	2	2003	0	NA	NA	NA	NA	0
